# Supplementary material for: Leveraging untargeted metabolomics in combination with machine learning to uncover novel insights into bladder cancer
Source: Cancer Metab. 2026 Apr 1;14:8. doi: 10.1186/s40170-026-00427-4 (PMC13040883; doi:10.1186/s40170-026-00427-4)
Supplement: Supplementary file 2 — Supplementary Data (1-8) [file 40170_2026_427_MOESM2_ESM.xlsx]

## Sheet: Data-1
Supplementary Data-1, associated to Figure 2B. (Note 1: Catergory "A" metabolite names in the Compound Discoverer (CD)–exported results differ from our in-house database annotations due to variations in common names, IUPAC names, or synonym usage; A* indicates same formula but different structure; A** indicates metabolites sharing the same molecular formula but distinct structural configurations …
				BLCA over Adjacent Normal/Benign
Compound Name	HMDB ID	Method	Catergory	pval	fdr	linear_fc	log2_fc
Taurine	HMDB0000251	HILIC-Neg	Cat # A	0.283249	0.417538	0.968406	-0.046316
4-Oxoproline		HILIC-Neg	Cat # A	0.189168	0.311138	0.969171	-0.0451767
Uracil	HMDB0000300	RP-Neg	Cat # A	2.22029e-05	0.000276469	1.15339	0.205881
L(+)-Ornithine		RP-Pos	Cat # A	0.343905	0.477595	0.96991	-0.044077
2'-Deoxyguanosine 5'-monophosphate (dGMP)		RP-Neg	Cat # A	0.0892342	0.175221	1.23234	0.301404
Creatinine	HMDB0000562	HILIC-Pos	Cat # A	0.53399	0.656399	0.968418	-0.0462987
Uric acid	HMDB0000289	RP-Pos	Cat # A	0.218505	0.345966	0.928204	-0.107486
ophthalmic acid	HMDB0005765	RP-Pos	Cat # A	0.825656	0.882198	1.01345	0.019277
Acetyl-L-carnitine	HMDB0000201	HILIC-Pos	Cat # A	0.453305	0.581913	1.04463	0.0629911
S-Adenosylmethionine	HMDB0001185	RP-Pos	Cat # A	2.34971e-08	1.24199e-06	1.46702	0.552887
DL-Dipalmitoylphosphatidylcholine		HILIC-Pos	Cat # A	0.352434	0.48631	1.06053	0.0847832
(5-Acetamido-3,4,6-trihydroxyoxan-2-yl)methyl dihydrogen phosphate	HMDB0252741	HILIC-Neg	Cat # A	0.0112667	0.0361148	1.24847	0.32016
D-Ribose-1-phosphate	HMDB0001489	HILIC-Neg	Cat # A	0.716169	0.803673	0.9822	-0.025912
Histamine	HMDB0000870	RP-Pos	Cat # A	5.60542e-09	4.38806e-07	0.727033	-0.459908
1-Methyladenosin	HMDB0243935	HILIC-Pos	Cat # A	0.0136664	0.0417899	1.08594	0.118947
trans-4-Hydroxy-L-proline	HMDB0000725	RP-Pos	Cat # A	0.0696991	0.146289	1.0431	0.06088
L-2-Aminoadipic acid	HMDB0000510	RP-Pos	Cat # A	0.000276131	0.00211591	0.828988	-0.270577
3-Indoxyl sulphate	HMDB0000682	HILIC-Neg	Cat # A	0.0107875	0.0348376	0.76333	-0.389621
L-Tyrosine	HMDB0000158	RP-Pos	Cat # A	0.297722	0.434422	0.973789	-0.0383186
Imidazoleacetic acid	HMDB0002024	HILIC-Pos	Cat # A	1.49433e-08	8.60069e-07	0.745815	-0.423111
Uridine monophosphate (UMP)		HILIC-Neg	Cat # A	0.000208876	0.00168532	1.31019	0.389781
L-Norleucine	HMDB0001645	RP-Pos	Cat # A	0.597022	0.708311	0.985771	-0.0206759
DL-Lysine		RP-Pos	Cat # A	0.0443171	0.102209	0.939017	-0.0907772
L-(+)-Citrulline		RP-Pos	Cat # A	0.016618	0.0486885	0.906528	-0.141577
N-Acetyl-DL-tryptophan		HILIC-Pos	Cat # A	0.320788	0.45726	1.09029	0.124709
DL-Alanine		RP-Pos	Cat # A	0.293233	0.430541	1.051	0.0717569
L-Isoleucine	HMDB0000172	HILIC-Pos	Cat # A	0.0207667	0.0575248	1.09952	0.136869
L-Alloisoleucine	HMDB0000557	HILIC-Neg	Cat # A	0.704946	0.793141	1.01234	0.0176979
L-Glutamic acid	HMDB0000148	HILIC-Pos	Cat # A	0.0658542	0.13992	1.09783	0.134652
D-Glucose 6-phosphate	HMDB0001401	RP-Neg	Cat # A	0.161017	0.274024	0.937865	-0.092548
L-(-)-Methionine	HMDB0000696	RP-Pos	Cat # A	0.0671691	0.141899	0.950809	-0.072773
Palmitoylcarnitine	HMDB0000222	RP-Pos	Cat # A	0.244198	0.376025	0.960232	-0.0585449
D-Mannose 6-phosphate	HMDB0001078	HILIC-Neg	Cat # A	0.719985	0.806558	0.974589	-0.037134
Adenosine	HMDB0000050	HILIC-Pos	Cat # A	0.853704	0.903225	0.988321	-0.0169479
[(2R,5R)-5-(2-Amino-6-oxo-1H-purin-9-yl)-3,4-dihydroxyoxolan-2-yl]methyl dihydrogen phosphate	HMDB0257693	RP-Pos	Cat # A	0.00175999	0.009135	1.30963	0.389154
Gluconic acid	HMDB0000625	HILIC-Neg	Cat # A	1.31978e-05	0.000185773	0.809625	-0.304674
4-Pyridoxic acid	HMDB0000017	HILIC-Neg	Cat # A	0.000368003	0.00258698	0.766102	-0.384391
DL-Glutamine		RP-Pos	Cat # A	0.0294851	0.0756853	0.883557	-0.178605
L-Kynurenine	HMDB0000684	RP-Pos	Cat # A	0.00247852	0.0117356	1.13769	0.18611
Butyric acid	HMDB0000039	RP-Pos	Cat # A	0.454687	0.582701	0.953728	-0.0683506
7,8-Dimethyl-10-[(2R,3R,4S)-2,3,4,5-tetrahydroxypentyl]benzo[g]pteridine-2,4-dione	HMDB0247501	RP-Pos	Cat # A	0.280506	0.415387	1.07395	0.102931
1H-Imidazole-4-carboxamide, 5-amino-1-(5-O-phosphono-beta-D-ribofuranosyl)-	HMDB0248071	RP-Neg	Cat # A	0.00046521	0.00317914	1.11508	0.157149
Cytidine 3'-monophosphate	HMDB0240312	RP-Neg	Cat # A	0.0432915	0.10056	1.08845	0.122276
D-(-)-Aspartic acid	HMDB0006483	RP-Pos	Cat # A	0.575563	0.692722	0.987729	-0.0178127
Glycerol 3-phosphate	HMDB0000126	HILIC-Neg	Cat # A	0.000341938	0.00248073	0.690436	-0.53442
(2S)-2-Amino-3-hydroxypropanal	HMDB0247847	HILIC-Pos	Cat # A	0.0136136	0.0417899	1.1247	0.169542
1-Methylhistidine	HMDB0000001	HILIC-Pos	Cat # A	0.266986	0.401564	0.913487	-0.130544
Hippuric acid	HMDB0000714	RP-Pos	Cat # A	0.00222805	0.0108471	0.762772	-0.390677
N-Acetylalanine	HMDB0000766	RP-Neg	Cat # A	0.582995	0.698407	1.01358	0.0194633
Urocanic acid	HMDB0000301	HILIC-Pos	Cat # A	0.855393	0.904273	1.01003	0.0144041
L-Cystine	HMDB0000192	RP-Pos	Cat # A	0.00583193	0.0225195	0.745807	-0.423125
1,3,7-trimethyl-2,3,6,7-tetrahydro-1H-purine-2,6-dione		RP-Pos	Cat # A	0.72742	0.812426	0.976511	-0.0342923
Spermidine	HMDB0001257	RP-Pos	Cat # A	0.0701522	0.147002	1.16563	0.221111
L(-)-Carnitine		HILIC-Pos	Cat # A	0.00765337	0.0273033	1.16816	0.224243
Pantothenic acid	HMDB0000210	RP-Neg	Cat # A	0.886441	0.92688	1.00476	0.00684698
PHOSPHORYLCHOLINE	HMDB0001565	RP-Pos	Cat # A	0.0465646	0.106236	1.10099	0.138806
Cytidine 5'-monophosphate (hydrate)		RP-Pos	Cat # A	0.025211	0.0679209	1.0929	0.128162
Glucose 1-phosphate	HMDB0001586	HILIC-Neg	Cat # A	0.247295	0.378991	1.0838	0.116095
2-Hydroxypurine	HMDB0245165	RP-Neg	Cat # A	0.814585	0.874353	1.00591	0.00850464
4-Hydroxyphenylpyruvic acid	HMDB0000707	RP-Neg	Cat # A	0.114216	0.211149	1.04533	0.0639644
L-Cysteic acid	HMDB0002757	HILIC-Neg	Cat # A	0.265284	0.399934	1.05231	0.073564
N3,N4-Dimethyl-L-arginine		RP-Pos	Cat # A	0.00584995	0.0225195	1.08744	0.120941
Guanosine	HMDB0000133	RP-Neg	Cat # A	0.898651	0.932121	0.994121	-0.00850598
L-Cystathionine	HMDB0000099	RP-Pos	Cat # A	1.937e-07	6.11808e-06	1.32986	0.411277
L-Glutathione (reduced)		RP-Pos	Cat # A	5.32578e-05	0.000558453	1.61879	0.694916
(2R,3R)-2-Aminooctadecane-1,3-diol	HMDB0242634	RP-Pos	Cat # A	4.26427e-08	1.7894e-06	1.22217	0.289446
L-Pyroglutamic acid	HMDB0000267	RP-Pos	Cat # A	0.122185	0.221611	0.955632	-0.0654731
2-Aminobenzoic acid	HMDB0001123	RP-Pos	Cat # A	0.715999	0.803673	0.982029	-0.0261619
Kynurenic acid	HMDB0000715	RP-Pos	Cat # A	0.00487777	0.0196476	0.852161	-0.230803
Nicotinamide	HMDB0001406	HILIC-Pos	Cat # A	0.0519178	0.116321	1.08303	0.115079
L-(-)-Arabitol	HMDB0001851	HILIC-Neg	Cat # A	0.000567959	0.00370532	1.13182	0.178645
[(3R)-3,4,5-Trihydroxy-2-oxopentyl] dihydrogen phosphate	HMDB0260227	HILIC-Neg	Cat # A	0.201526	0.326424	1.12363	0.168166
2'-Deoxyadenosine	HMDB0000101	RP-Pos	Cat # A	0.260247	0.394175	1.06275	0.087803
D-(+)-Glucose		HILIC-Neg	Cat # A	0.00057447	0.00373839	0.808447	-0.306775
D-Xylulose 5-phosphate	HMDB0000868	RP-Neg	Cat # A	0.630878	0.736356	0.980299	-0.0287061
Maleic acid	HMDB0000176	HILIC-Neg	Cat # A	0.721919	0.807327	1.00948	0.0136183
Orotic acid	HMDB0000226	HILIC-Neg	Cat # A	0.398426	0.529191	0.952093	-0.0708255
DL-Serine	HMDB0003406	HILIC-Pos	Cat # A	0.0224266	0.0615306	1.06557	0.0916309
Hypotaurine	HMDB0000965	HILIC-Neg	Cat # A	0.154213	0.26594	1.05848	0.081988
Uridine	HMDB0000296	HILIC-Neg	Cat # A	0.0302749	0.0767991	0.935977	-0.0954547
DL-Arginine	HMDB0251511	RP-Pos	Cat # A	0.00369628	0.0157977	0.923799	-0.11435
Bilirubin	HMDB0000054	HILIC-Pos	Cat # A	0.529256	0.65306	1.05573	0.0782358
Cytidine 5'-diphosphocholine	HMDB0001413	HILIC-Pos	Cat # A	5.18289e-06	8.496e-05	1.45127	0.537313
Xanthine	HMDB0000292	RP-Neg	Cat # A	0.888945	0.927252	0.995143	-0.00702381
Alanylhistidine	HMDB0028689	HILIC-Neg	Cat # A	0.158665	0.271497	1.20618	0.270451
N-Acetylneuraminic acid	HMDB0000230	RP-Pos	Cat # A	0.000142344	0.00123715	1.17159	0.228466
DL-Malic acid		HILIC-Neg	Cat # A	0.557185	0.675297	1.03237	0.0459549
4-Acetamidobutanoic acid	HMDB0003681	RP-Pos	Cat # A	0.0716595	0.149555	0.923248	-0.11521
Betaine	HMDB0000043	RP-Pos	Cat # A	0.00368119	0.0157852	0.941073	-0.087622
GDP-alpha-D-mannose	HMDB0001163	HILIC-Neg	Cat # A	0.0254527	0.0682534	1.2474	0.318929
Indole-3-acetic acid	HMDB0000197	RP-Pos	Cat # A	0.00556502	0.0217069	0.884719	-0.176709
Creatine	HMDB0000064	RP-Neg	Cat # A	1.55407e-05	0.000211844	0.813794	-0.297264
Glycine anhydride		RP-Pos	Cat # A	0.0664013	0.140736	0.925639	-0.111478
N-Acetyl-L-methionine	HMDB0011745	HILIC-Neg	Cat # A	0.000368569	0.00258698	1.15282	0.205165
D-(+)-Galactose	HMDB0000143	HILIC-Neg	Cat # A	0.891727	0.928658	1.00585	0.00841422
C12-Carnitine	HMDB0000062	HILIC-Pos	Cat # A	0.00269921	0.0125589	0.867923	-0.204361
Cifostodine	HMDB0250240	HILIC-Neg	Cat # A	0.736325	0.818841	1.03031	0.0430753
Glutaric acid	HMDB0000661	RP-Neg	Cat # A	0.0486445	0.110131	0.953201	-0.0691479
DL-Tryptophan	HMDB0013609	RP-Neg	Cat # A	0.426339	0.556001	1.06451	0.0901928
3'-Adenosine monophosphate (3'-AMP)		RP-Pos	Cat # A	0.000294243	0.00222833	1.20835	0.27304
L-Phenylalanine	HMDB0000159	RP-Pos	Cat # A	0.253657	0.387138	0.969816	-0.0442172
L(+)-2-Aminobutyric acid		HILIC-Pos	Cat # A	0.17445	0.291877	1.05417	0.0761059
Mesaconic acid	HMDB0000749	RP-Neg	Cat # A	0.809698	0.872442	0.992596	-0.0107212
Nicotinamide adenine dinucleotide (NAD+)		HILIC-Pos	Cat # A	0.665916	0.761467	1.04156	0.0587487
Adenine	HMDB0000034	HILIC-Pos	Cat # A	0.00624741	0.0237255	1.16788	0.223898
DL-Homoserine		RP-Pos	Cat # A	0.324809	0.460457	0.979981	-0.0291743
Υ-Aminobutyric acid (GABA)		HILIC-Pos	Cat # A	0.000310945	0.00231072	1.14044	0.189587
2H-Pyran-2-one, tetrahydro-4-hydroxy-4-methyl-, (R)-	HMDB0244840	HILIC-Neg	Cat # A	0.290958	0.427442	0.955594	-0.0655306
Glutarylcarnitine	HMDB0013130	HILIC-Pos	Cat # A	2.37626e-07	6.94612e-06	0.809114	-0.305586
D-Ribulose 5-phosphate	HMDB0000618	RP-Neg	Cat # A	0.098571	0.188552	0.939258	-0.0904066
Xanthosine	HMDB0000299	RP-Neg	Cat # A	2.50898e-05	0.000303657	1.25475	0.327394
N-Acetylaspartic acid	HMDB0000812	RP-Neg	Cat # A	0.00720871	0.0260762	1.09992	0.137402
trans-Aconitic acid	HMDB0000958	RP-Neg	Cat # A	0.491523	0.619185	1.03889	0.0550401
α,α-Trehalose	HMDB0000975	HILIC-Neg	Cat # A	0.0320406	0.0801015	0.953744	-0.0683263
Spermine	HMDB0001256	RP-Pos	Cat # A	0.0290195	0.0748725	1.24632	0.317671
Asparagine	HMDB0000168	HILIC-Neg	Cat # A	0.132013	0.235965	1.11271	0.154083
Guanosine monophosphate (GMP)		RP-Neg	Cat # A	0.00260942	0.0122291	1.49574	0.58086
Guanidineacetic acid	HMDB0000128	HILIC-Neg	Cat # A	0.728106	0.812463	0.987922	-0.0175311
Hypoxanthine	HMDB0000157	RP-Pos	Cat # A	0.0440217	0.101778	0.935752	-0.0958021
3-Methylglutaric acid	HMDB0000752	RP-Neg	Cat # A	0.00463848	0.019009	0.928768	-0.10661
Cytosine	HMDB0000630	RP-Pos	Cat # A	0.016496	0.0485507	1.06913	0.0964389
D-(-)-Quinic acid	HMDB0003072	HILIC-Neg	Cat # A	0.369896	0.501324	0.934143	-0.098285
N-Acetyl-DL-serine		RP-Neg	Cat # A	0.0485655	0.110114	1.05409	0.0759943
Glucosamine 6-phosphate	HMDB0001254	RP-Neg	Cat # A	0.0883111	0.173804	0.910665	-0.135007
Guanine	HMDB0000132	RP-Neg	Cat # A	0.127256	0.229362	1.13137	0.178068
L-Cysteinesulfinic acid	HMDB0000996	HILIC-Neg	Cat # A	0.311073	0.448097	0.96009	-0.058758
Sphingosine (d18:1)		HILIC-Pos	Cat # A	0.122101	0.221611	1.11625	0.158658
N6,N6,N6-Trimethyl-L-lysine	HMDB0001325	RP-Pos	Cat # A	0.258757	0.392377	0.968752	-0.0458005
N-Acetyl-DL-glutamic acid		RP-Neg	Cat # A	0.00155703	0.00838402	1.11221	0.153425
Trigonelline	HMDB0000875	RP-Pos	Cat # A	0.173974	0.291268	0.934766	-0.0973228
N-Acetyl-L-carnosine		HILIC-Pos	Cat # A	0.000311597	0.00231072	0.842113	-0.247914
Aspartylglycosamine	HMDB0000489	HILIC-Neg	Cat # A	0.121666	0.221132	1.08677	0.120045
UDP-N-acetylglucosamine	HMDB0000290	HILIC-Neg	Cat # A	1.65654e-06	3.3783e-05	1.66223	0.73312
Uridine 5'-diphosphogalactose	HMDB0000302	HILIC-Neg	Cat # A	2.31008e-05	0.000284968	1.56104	0.642505
L-(+)-Tartaric acid	HMDB0000956	RP-Neg	Cat # A	0.1384	0.244847	1.05975	0.0837266
Methylsuccinic acid	HMDB0001844	HILIC-Neg	Cat # A	0.0856713	0.170291	0.916817	-0.125294
DL-4-Hydroxyphenyllactic acid		RP-Neg	Cat # A	0.535943	0.658487	1.01463	0.0209504
L(-)-Pipecolinic acid		RP-Pos	Cat # A	0.638082	0.742423	0.989105	-0.0158039
Nicotinic acid	HMDB0001488	RP-Pos	Cat # A	0.527876	0.651979	0.973413	-0.0388766
Acetylglycine	HMDB0000532	RP-Neg	Cat # A	0.344716	0.477753	0.975607	-0.0356282
Guanidinosuccinic acid	HMDB0003157	RP-Neg	Cat # A	0.0255339	0.0683189	0.910473	-0.135312
Riboflavin	HMDB0000244	RP-Neg	Cat # A	0.00210861	0.0104423	1.11011	0.150696
Succinic anhydride	HMDB0032523	RP-Pos	Cat # A	0.397211	0.528391	1.03749	0.0530917
cis-4-Hydroxy-D-proline	HMDB0060460	HILIC-Neg	Cat # A	1.31822e-06	2.79852e-05	1.18692	0.247226
FAD	HMDB0001248	HILIC-Pos	Cat # A	0.00321312	0.0142837	1.12663	0.172014
Dihydrothymine	HMDB0000079	RP-Pos	Cat # A	4.50174e-05	0.000487846	1.13192	0.178774
Pseudouridine	HMDB0000767	RP-Neg	Cat # A	0.00392478	0.0165557	0.915379	-0.127559
D-(-)-Mannitol	HMDB0000765	HILIC-Neg	Cat # A	0.429034	0.558953	0.96017	-0.0586383
Leucine	HMDB0000687	HILIC-Pos	Cat # A	0.795948	0.862555	1.02023	0.0288897
Corticosterone	HMDB0001547	RP-Pos	Cat # A	0.00872858	0.0299159	0.886121	-0.174424
N-Acetyl-L-cysteine		HILIC-Neg	Cat # A	0.000322261	0.00236446	1.42777	0.513765
5-Hydroxylysine	HMDB0000450	RP-Pos	Cat # A	0.0781094	0.159044	1.08754	0.121062
1H-Imidazole-1-acetic acid	HMDB0029736	HILIC-Neg	Cat # A	2.31055e-05	0.000284968	1.14503	0.195381
N1-Acetylspermidine	HMDB0001276	HILIC-Pos	Cat # A	0.00923754	0.0311526	1.20445	0.268372
Thymine	HMDB0000262	RP-Pos	Cat # A	1.97652e-10	2.69431e-08	1.32588	0.406955
beta-Glycerophosphoric acid	HMDB0002520	RP-Pos	Cat # A	0.000254593	0.00196834	0.720173	-0.473584
N-α-Acetyl-L-asparagine		RP-Neg	Cat # A	0.660896	0.757217	0.97715	-0.0333479
Pimelic acid	HMDB0000857	RP-Neg	Cat # A	0.0629885	0.134938	0.957437	-0.0627506
Methylguanidine	HMDB0001522	HILIC-Pos	Cat # A	0.0118431	0.0374526	0.828352	-0.271683
Isonicotinamide	HMDB0253663	HILIC-Pos	Cat # A	0.0997542	0.190113	1.06538	0.0913633
2-(Hydroxymethyl)benzoic acid	HMDB0032594	RP-Pos	Cat # A	0.00454472	0.0188032	0.880212	-0.184078
3-Hydroxybutyric acid	HMDB0000011	RP-Neg	Cat # A	0.128375	0.230896	0.932864	-0.100261
O-Acetylserine	HMDB0003011	HILIC-Neg	Cat # A	2.69709e-05	0.000320434	1.12777	0.173473
Xylitol	HMDB0242149	RP-Neg	Cat # A	0.00753406	0.0269148	1.13761	0.186007
Glucaric acid	HMDB0000663	RP-Neg	Cat # A	0.570236	0.688215	1.01479	0.0211751
Threonine	HMDB0000167	RP-Neg	Cat # A	0.212349	0.339706	0.964299	-0.052448
Phenylpyruvic acid	HMDB0000205	RP-Neg	Cat # A	1.13844e-05	0.000162009	1.28055	0.356758
Dulcitol	HMDB0000107	HILIC-Neg	Cat # A	0.131079	0.234906	1.06898	0.0962321
2-Oxoglutaric acid	HMDB0000208	HILIC-Neg	Cat # A	0.78938	0.85759	0.991587	-0.0121881
Gluconolactone	HMDB0000150	RP-Pos	Cat # A	0.100767	0.191578	0.891422	-0.165819
4-Guanidinobutyric acid	HMDB0003464	HILIC-Pos	Cat # A	0.666686	0.761758	0.982609	-0.0253108
Glucosamine 6-sulfate	HMDB0000592	HILIC-Neg	Cat # A	0.0182549	0.0523011	1.14747	0.198452
2,6-Diamino-5-hydroxyhexanoic acid	HMDB0245508	HILIC-Pos	Cat # A	0.00574724	0.0222834	1.10186	0.139936
1-(5-Hydroxy-2-oxo-2,3-dihydroimidazol-4-yl)urea	HMDB0248150	HILIC-Neg	Cat # A	8.97773e-09	6.11903e-07	0.79601	-0.329141
(2R,5S)-2-(6-Aminopurin-9-yl)-5-(methylsulfanylmethyl)oxolane-3,4-diol	HMDB0257557	HILIC-Neg	Cat # A	2.22831e-08	1.20236e-06	1.49046	0.575757
(2S)-6-Oxa-1-azabicyclo[3.1.0]hexane-2-carboxylic acid	HMDB0260147	HILIC-Neg	Cat # A*	0.356804	0.49025	0.980789	-0.0279847
Acetylcholine	HMDB0000895	HILIC-Pos	Cat # A*	0.795795	0.862555	0.979431	-0.0299848
3-Aminopicolinic acid	HMDB0245821	HILIC-Neg	Cat # A*	0.00343726	0.0149371	0.893811	-0.161957
1-Amino-propan-2-ol	HMDB0012136	HILIC-Pos	Cat # A*	0.219882	0.347676	0.898033	-0.15516
(Methyl-ONN-azoxy)methyl acetate	HMDB0243653	RP-Neg	Cat # A*	0.258488	0.392377	0.944933	-0.0817156
β-D-Glucopyranuronic acid	HMDB0010314	HILIC-Neg	Cat # A*	0.101712	0.192308	0.929594	-0.105327
1-[(2R,5R)-4-Azidooxy-5-(hydroxymethyl)oxolan-2-yl]-5-methylpyrimidine-2,4-dione	HMDB0257735	RP-Pos	Cat # A*	0.931174	0.955524	0.996191	-0.00550593
8-Oxo-2'-deoxyadenosine	HMDB0247147	RP-Pos	Cat # A*	0.198314	0.322229	1.07253	0.101021
L-Cysteine, N-acetyl-, ethyl ester	HMDB0247004	RP-Pos	Cat # A*	0.00709016	0.0257553	1.09034	0.124773
(8R)-3-[(4S,5R)-4-Hydroxy-5-(hydroxymethyl)oxolan-2-yl]-7,8-dihydro-4H-imidazo[4,5-d][1,3]diazepin-8-ol	HMDB0245535	HILIC-Neg	Cat # A*	2.7211e-05	0.000321811	0.832357	-0.264725
Crotonic acid	HMDB0010720	RP-Pos	Cat # A*	0.0726451	0.151099	0.951972	-0.0710092
6-Acetamidohexanoic acid	HMDB0247031	RP-Neg	Cat # A*	0.000473322	0.0032176	1.10526	0.144389
(2R,3R,4R,5S)-2-Methyl-tetrahydro-pyran-3,4,5-triol	HMDB0249986	RP-Neg	Cat # A*	0.00289218	0.0132112	1.16463	0.219871
Allopurinol riboside	HMDB0000481	RP-Neg	Cat # A*	0.0346566	0.0848386	0.919608	-0.12091
Alanylvaline	HMDB0028700	HILIC-Neg	Cat # A*	0.951343	0.968534	0.997653	-0.00339011
Dimethyloxalylglycine	HMDB0251540	RP-Pos	Cat # A*	0.280295	0.415387	1.04513	0.0636834
3-Hydroxypicolinic acid	HMDB0013188	HILIC-Neg	Cat # A*	0.646384	0.748634	1.01474	0.0211086
2-Ethyl-2-oxazoline	HMDB0245112	RP-Pos	Cat # A*	0.146409	0.255457	0.925613	-0.111519
3-(3,4-Dihydroxyphenyl)lactic acid	HMDB0003503	HILIC-Neg	Cat # A*	0.0164045	0.0483362	0.862412	-0.213551
alpha-((2,3-Dimethyl-1-aziridinyl)methyl)-2-nitro-1H-imidazole-1-ethanol	HMDB0243785	HILIC-Pos	Cat # A*	0.169539	0.285052	0.936764	-0.0942426
(S)-2-Amino-4-methylpentanamide	HMDB0247199	HILIC-Pos	Cat # A*	0.130577	0.234369	1.07859	0.109146
4-Hydroxyphenylglycine	HMDB0244973	HILIC-Neg	Cat # A*	0.711091	0.799013	0.985677	-0.0208135
N-Acetylanthranilic acid	HMDB0032388	RP-Neg	Cat # A*	0.00121701	0.00689725	0.772281	-0.372801
1,3-Dioxole	HMDB0244174	RP-Neg	Cat # A*	0.000211516	0.00169813	1.07898	0.109669
2,6-Pyridinedicarboxylic acid	HMDB0033161	RP-Pos	Cat # A*	0.0293015	0.0752886	1.10093	0.13872
3-Hydroxyglutaric acid	HMDB0000428	RP-Neg	Cat # A*	0.375182	0.506633	0.977144	-0.0333566
Glutarylglycine	HMDB0000590	RP-Pos	Cat # A*	0.0109494	0.0352723	1.0982	0.135141
Pyridazine-3,6-diol	HMDB0256963	RP-Neg	Cat # A*	0.77875	0.849605	0.993846	-0.00890541
NP-001346		RP-Pos	Cat # A**	5.33927e-07	1.39558e-05	1.33882	0.42096
L-Iditol	HMDB0011632	RP-Pos	Cat # A**	0.330604	0.466218	1.05725	0.0803153
3alpha-Hydroxy-7-oxo-5beta-cholanic acid	HMDB0246682	RP-Pos	Cat # A**	0.315771	0.45185	0.967269	-0.0480116
(R)-2,3-Dihydroxy-isovalerate	HMDB0012141	RP-Pos	Cat # A**	2.37201e-07	6.94612e-06	1.15757	0.211105
(2R,3R,4R,5S,6S)-3,4,5,6-Tetrahydroxyoxane-2-carboxylic acid	HMDB0247881	RP-Neg	Cat # B$	0.157306	0.270713	0.953681	-0.0684208
Methylmalonic acid	HMDB0000202	HILIC-Neg	Cat # B#	0.517931	0.643377	1.03312	0.0470083
Choline	HMDB0000097	RP-Pos	Cat # B#	0.608955	0.719053	1.01733	0.024786
N-Benzylformamide		HILIC-Pos	Cat # B#	0.348585	0.481511	1.0212	0.0302588
6-Methylnicotinamide	HMDB0013704	RP-Pos	Cat # B#	0.342642	0.477061	0.968679	-0.045909
2,3-Butanedione monoxime	HMDB0245382	RP-Neg	Cat # B#	0.813391	0.874142	1.00939	0.01349
Dehydroglycine		RP-Neg	Cat # B#	0.0562955	0.123669	1.04386	0.0619227
Ureidosuccinic acid	HMDB0000828	RP-Neg	Cat # B#	0.894205	0.930491	1.00752	0.0108084
2-Oxazolidinone	HMDB0245282	RP-Neg	Cat # B#	1.26946e-07	4.26999e-06	1.18523	0.245167
1,5-Dimethylbarbituric acid	HMDB0244233	HILIC-Neg	Cat # B#	0.00343726	0.0149371	0.893811	-0.161957
N-acetyl-L-2-aminoadipic acid 6-phosphate		RP-Pos	Cat # B#	0.000101241	0.000950896	1.16011	0.214265
Adipoylglycine	HMDB0240731	RP-Pos	Cat # B#	1.1616e-06	2.50711e-05	1.35976	0.443348
Glucoheptonic acid	HMDB0252766	RP-Neg	Cat # B#	1.56014e-07	5.1149e-06	0.811399	-0.301516
1-Methoxy-2-propyl acetate	HMDB0243916	HILIC-Pos	Cat # B#	0.799728	0.86412	1.01216	0.0174402
5-Hydroxy-1-methylpyrrolidin-2-one	HMDB0246801	RP-Neg	Cat # B#	7.83912e-06	0.000120138	0.799425	-0.322965
Benzaldehyde	HMDB0006115	RP-Pos	Cat # B#	0.000818886	0.00501025	0.935897	-0.0955789
DA9185000		HILIC-Neg	Cat # B#	0.990339	0.994563	0.999593	-0.000586858
2-{2-[(2E)-3,6-Dimethyl-2-hepten-1-yl]-3,4-dihydroxyphenyl}-7-hydroxy-2,3-dihydro-4H-chromen-4-one		RP-Pos	Cat # B#	0.594762	0.706621	0.984574	-0.0224287
Glutaric anhydride	HMDB0252815	RP-Pos	Cat # B#	0.393325	0.524204	0.980866	-0.0278718
Indoline	HMDB0253472	HILIC-Pos	Cat # B#	0.912602	0.942065	1.00448	0.00644228
2,3-Dihydrobenzofuran	HMDB0013815	RP-Pos	Cat # B#	0.45994	0.587399	0.955406	-0.0658135
4-Formylbenzoic acid	HMDB0246430	RP-Pos	Cat # B#	0.000242278	0.00189577	0.720271	-0.473388
1-Methylpyrrolidine	HMDB0243946	RP-Pos	Cat # B#	0.642647	0.746728	0.977507	-0.0328209
S-[(1Z)-N-Hydroxy-7-(methylsulfanyl)heptanimidoyl]-L-cysteine		HILIC-Pos	Cat # B#	0.0024346	0.0115699	0.900436	-0.151304
N-LACTOYL ETHANOLAMINE PHOSPHATE	HMDB0032357	RP-Neg	Cat # B#	0.0011226	0.00651915	1.10221	0.140405
1,4-Dioxin	HMDB0244218	RP-Pos	Cat # B#	0.00737268	0.0265086	0.915663	-0.127112
1,2-Diaminonaphthalene	HMDB0244064	RP-Pos	Cat # B	0.547504	0.667311	1.01779	0.0254422
4-Methylcinnamic acid	HMDB0341272	RP-Pos	Cat # B	1.86008e-05	0.000244179	1.26582	0.340072
cis-Ferulic acid	HMDB0240705	RP-Pos	Cat # B	0.317725	0.453643	0.954273	-0.0675257
4-[(S)-Amino(carboxy)methyl]-3-methylbenzoic acid	HMDB0254239	RP-Pos	Cat # B	0.282599	0.417055	0.969206	-0.0451241
1,2,3,4-Tetrahydronaphthalene	HMDB0244120	RP-Pos	Cat # B	0.810082	0.872442	1.00623	0.00895727
Cotinine	HMDB0001046	HILIC-Pos	Cat # B	0.156534	0.269742	0.874678	-0.193176
Oxoamide	HMDB0001004	RP-Pos	Cat # B	0.348068	0.481055	0.958004	-0.0618971
trans-3-Hydroxycotinine	HMDB0000734	HILIC-Pos	Cat # B	0.118964	0.218059	0.903414	-0.146541
Orotidine	HMDB0000788	HILIC-Neg	Cat # B	0.0143255	0.043143	1.1136	0.155229
2'-Deoxyinosine	HMDB0000071	RP-Pos	Cat # B	7.45893e-08	2.88338e-06	1.12907	0.175135
Inosine	HMDB0000195	HILIC-Pos	Cat # B	0.941712	0.962523	0.995958	-0.00584359
1-Methoxy-4-(2-propenyl)benzene	HMDB0034121	HILIC-Pos	Cat # B	0.00058629	0.00380574	0.909317	-0.137145
Cuminaldehyde	HMDB0002214	RP-Pos	Cat # B	6.55387e-08	2.5719e-06	0.890924	-0.166626
4-Phenylbutyric acid	HMDB0000543	RP-Pos	Cat # B	0.00303348	0.0137115	1.15224	0.204439
3-(3-hydroxy-4-methoxyphenyl)propanoic acid	HMDB0131138	HILIC-Pos	Cat # B	2.94391e-05	0.00034039	1.24631	0.317668
1-(2-Chlorophenyl)piperazine (o-CPP)		HILIC-Pos	Cat # B	0.233363	0.363664	0.948877	-0.0757073
1,2,3,4-Tetrahydro-1-naphthylamine	HMDB0244116	RP-Pos	Cat # B	0.442412	0.570642	0.937514	-0.0930874
Inosine-5'-monophosphate (IMP)		RP-Pos	Cat # B	0.0185713	0.0529732	1.16771	0.223681
5'-xanthylic acid		RP-Neg	Cat # B	0.0013025	0.00730191	1.24112	0.311637
(R)-Salsolinol	HMDB0005199	RP-Pos	Cat # B	1.86669e-05	0.000244179	1.26607	0.340358
L-Tyrosine methyl ester	HMDB0029217	RP-Pos	Cat # B	2.35914e-07	6.94612e-06	1.27832	0.354254
N-Acetyldopamine	HMDB0041943	HILIC-Pos	Cat # B	3.79855e-07	1.02482e-05	1.23599	0.305666
3'-Deoxythymidine	HMDB0246094	RP-Pos	Cat # B	0.985349	0.992245	1.00071	0.00102431
2'-O-Methyluridine	HMDB0240328	HILIC-Neg	Cat # B	0.577582	0.693849	1.0414	0.0585204
Adenosine 5'-monophosphate	HMDB0000045	HILIC-Pos	Cat # B	0.487137	0.615456	1.06272	0.087766
(Carbamoylamino)peroxyurea	HMDB0257890	HILIC-Neg	Cat # B	0.00681357	0.025067	0.883155	-0.179261
4-Phenylbutylamine	HMDB0246572	HILIC-Pos	Cat # B	0.563492	0.681346	0.973057	-0.0394041
Thymidine 5'-monophosphate		RP-Neg	Cat # B	7.93196e-08	3.02114e-06	1.39338	0.47859
Guanosine 5'-diphosphate (GDP)		HILIC-Pos	Cat # B	0.972992	0.982093	0.998315	-0.00243267
7,8-Dihydro-2'-deoxyguanosine	HMDB0247293	HILIC-Neg	Cat # B	0.0476587	0.108468	1.14883	0.200168
NP-013736		RP-Pos	Cat # B	0.116134	0.214084	0.93908	-0.0906796
Prolylproline	HMDB0011180	HILIC-Pos	Cat # B	0.673473	0.768073	1.02257	0.0322023
(2S)-3-Hydroxy-1-[(2S)-pyrrolidine-2-carbonyl]pyrrolidine-2-carboxylic acid	HMDB0257791	RP-Pos	Cat # B	0.00977433	0.032208	1.17327	0.230535
5,6-Dihydrothymidine		HILIC-Pos	Cat # B	0.0874822	0.172566	0.921181	-0.118443
D-gamma-Glutamyl-D-glutamic acid	HMDB0250751	RP-Neg	Cat # B	0.120823	0.220103	0.934541	-0.0976707
Υ-L-Glutamyl-L-glutamic acid		HILIC-Pos	Cat # B	0.590589	0.70493	0.959782	-0.0592216
Ethylenediaminetetraacetic acid	HMDB0015109	HILIC-Pos	Cat # B	0.544291	0.664333	0.981092	-0.0275401
L-Anserine	HMDB0000194	HILIC-Neg	Cat # B	0.413746	0.545338	0.931699	-0.102065
thr-his	HMDB0029066	HILIC-Pos	Cat # B	0.409584	0.540685	1.03381	0.0479747
Glutaminylproline	HMDB0028805	HILIC-Pos	Cat # B	2.22233e-12	9.59304e-10	1.37098	0.455211
N2-gamma-Glutamylglutamine	HMDB0011738	HILIC-Pos	Cat # B	0.0189752	0.053917	1.09936	0.136659
Malonylcarnitine	HMDB0002095	HILIC-Pos	Cat # B	0.0260131	0.0691016	0.885805	-0.174938
Valylproline		RP-Pos	Cat # B	2.96333e-07	8.34243e-06	1.16397	0.219054
Aspartyl-Leucine	HMDB0028757	RP-Pos	Cat # B	3.97631e-05	0.000443907	1.14419	0.194328
gamma-Glutamylmethionine	HMDB0034367	RP-Pos	Cat # B	1.99395e-06	3.88296e-05	0.789387	-0.341196
Glutaminylglutamine	HMDB0028795	HILIC-Pos	Cat # B	0.00131366	0.00734856	1.11957	0.162944
Argininosuccinic acid	HMDB0000052	HILIC-Pos	Cat # B	0.0769999	0.157293	1.14525	0.195665
10-Hydroxy-2-decenoic acid	HMDB0244269	HILIC-Neg	Cat # B	0.056124	0.123606	0.933976	-0.0985427
NP-011223		RP-Pos	Cat # B	0.0266063	0.0701021	0.921578	-0.117821
1,4-Butanediol diglycidyl ether	HMDB0244203	HILIC-Neg	Cat # B	0.427013	0.5566	0.980588	-0.0282803
NP-019374		RP-Pos	Cat # B	0.0964785	0.185772	0.939761	-0.0896338
Asparaginylisoleucine	HMDB0028734	RP-Pos	Cat # B	0.0110528	0.0355611	1.17059	0.22723
Aspartyllysine	HMDB0004987	HILIC-Pos	Cat # B	0.473953	0.602325	1.03847	0.0544606
asp-arg	HMDB0028747	HILIC-Pos	Cat # B	0.542903	0.663221	0.95799	-0.0619182
2-(Diethylamino)ethyl methacrylate	HMDB0244939	RP-Pos	Cat # B	0.183147	0.303681	0.944134	-0.0829363
1-Hydroxy-2,2,5,5-tetramethylpyrrolidine-3-carboxylic acid methyl ester	HMDB0257602	RP-Neg	Cat # B	0.0254567	0.0682534	0.896805	-0.157133
Propionylcarnitine	HMDB0000824	RP-Pos	Cat # B	0.00797694	0.0280197	1.09081	0.1254
Valylvaline	HMDB0029140	HILIC-Pos	Cat # B	0.0295571	0.0757201	1.09072	0.125285
Isoleucyl-Threonine	HMDB0028917	RP-Pos	Cat # B	0.153629	0.265911	1.1235	0.167995
asn-lys	HMDB0028736	HILIC-Pos	Cat # B	0.0243425	0.0660872	0.85944	-0.218532
asn-arg	HMDB0028725	HILIC-Pos	Cat # B	0.159086	0.27179	0.882783	-0.179869
10-Hydroxydecanoic acid	HMDB0244272	HILIC-Neg	Cat # B	0.0022667	0.0109734	0.896133	-0.158215
lys-thr	HMDB0028961	RP-Pos	Cat # B	0.533726	0.656386	1.02499	0.0356053
thr-lys		HILIC-Pos	Cat # B	0.538021	0.659789	0.971559	-0.0416261
thr-arg	HMDB0029063	HILIC-Pos	Cat # B	0.799004	0.86412	0.983844	-0.0234978
L-decyline		RP-Pos	Cat # B	0.0323589	0.0805862	0.929886	-0.104874
Triethylene glycol monobutyl ether	HMDB0341407	RP-Pos	Cat # B	0.00647949	0.0243219	0.930158	-0.104452
Pentaethylene glycol	HMDB0256256	HILIC-Pos	Cat # B	0.0252957	0.0680332	0.865788	-0.207914
1-Nitroso-2-naphthol	HMDB0243968	HILIC-Neg	Cat # B	0.0361899	0.0876817	0.849102	-0.23599
5-Hydroxyindole-3-acetic acid	HMDB0000763	RP-Pos	Cat # B	0.00128259	0.00720585	1.15054	0.20231
Methyl indole-3-acetate	HMDB0029738	RP-Pos	Cat # B	5.12046e-05	0.000545761	0.763821	-0.388694
Indole-3-lactic acid	HMDB0000671	RP-Pos	Cat # B	0.146469	0.255457	0.946354	-0.0795477
1-Methyl-1-benzylidene-acetone		RP-Pos	Cat # B	0.482556	0.611159	0.963071	-0.0542853
NP-008309		RP-Neg	Cat # B	0.653515	0.752268	1.01362	0.0195112
N-Acetyl-L-tyrosine	HMDB0000866	RP-Neg	Cat # B	0.0308923	0.0778319	1.10933	0.149687
(3-Methyl-2-butenyl)-benzene	HMDB0061808	RP-Pos	Cat # B	0.00289982	0.0132228	0.804042	-0.314657
Glycyl-Phenylalanine	HMDB0028848	RP-Pos	Cat # B	0.0455424	0.104385	1.17369	0.231048
Glycyltyrosine	HMDB0028853	RP-Pos	Cat # B	0.0680882	0.143606	1.09192	0.126867
3-(Cystein-S-yl)acetaminophen	HMDB0240217	HILIC-Neg	Cat # B	0.0209991	0.0581065	0.807666	-0.308169
L-Agaridoxin	HMDB0029445	HILIC-Pos	Cat # B	0.309766	0.44696	1.03117	0.0442772
9-(3-O-Methylpentofuranosyl)-1,9-dihydro-6H-purin-6-one		RP-Neg	Cat # B	8.21495e-09	5.75046e-07	1.23841	0.308489
5-Hydroperoxypent-1-enylbenzene	HMDB0256717	RP-Pos	Cat # B	0.378232	0.510219	1.04129	0.0583712
N4-Acetylcytidine	HMDB0005923	RP-Pos	Cat # B	0.0276632	0.0720802	1.0928	0.128034
5'-S-Methyl-5'-thioadenosine	HMDB0001173	HILIC-Neg	Cat # B	1.80463e-06	3.65156e-05	1.37423	0.458625
2'-O-Methylguanosine		RP-Pos	Cat # B	1.64987e-08	9.28948e-07	1.23296	0.302127
7-Methylguanosine	HMDB0001107	RP-Pos	Cat # B	0.00081721	0.00501025	1.13606	0.184042
N2-Methylguanosine		RP-Neg	Cat # B	8.68979e-07	2.02762e-05	1.19275	0.254291
(2,5-Dioxopyrrolidin-1-yl) 5-(2-hydroxyethoxy)-4-oxopentanoate	HMDB0242493	RP-Pos	Cat # B	0.0269162	0.0706729	1.07615	0.105883
(S)-(+)-1-Benzyl-3-aminopyrrolidine	HMDB0244407	HILIC-Pos	Cat # B	0.101397	0.192251	0.902114	-0.148618
N-Acetyl-1-aspartylglutamic acid	HMDB0255414	RP-Pos	Cat # B	0.0867845	0.171451	1.0539	0.0757427
Histidylproline	HMDB0028893	HILIC-Pos	Cat # B	0.00464679	0.0190129	1.09315	0.128495
4-Tert-Amylphenol	HMDB0246582	RP-Neg	Cat # B	0.00851436	0.0294029	0.900765	-0.150778
NP-020205		HILIC-Neg	Cat # B	0.754993	0.833163	1.0152	0.0217605
gln-his	HMDB0028799	HILIC-Neg	Cat # B	0.030447	0.0769488	1.18733	0.247722
3-(2-methylpropyl)-octahydropyrrolo[1,2-a]pyrazine-1,4-dione		RP-Pos	Cat # B	0.00350978	0.0151759	1.12171	0.1657
NP-011220		RP-Pos	Cat # B	0.935819	0.95877	0.996132	-0.00559169
NP-016455		RP-Pos	Cat # B	0.37612	0.507634	0.951546	-0.0716543
Histidylvaline	HMDB0028898	HILIC-Pos	Cat # B	0.751082	0.83097	0.978774	-0.030953
4-(beta-D-Glucopyranosyloxy)-2-methylenebutanoic acid		HILIC-Neg	Cat # B	0.10891	0.202787	1.10213	0.1403
Butenoylcarnitine	HMDB0249460	RP-Pos	Cat # B	0.63418	0.739211	1.01658	0.0237237
NP-015114		RP-Pos	Cat # B	0.00678491	0.0250326	0.843415	-0.245685
Leucylproline	HMDB0011175	RP-Pos	Cat # B	0.386997	0.519069	1.04423	0.0624388
Prolylleucine		RP-Pos	Cat # B	0.00891807	0.0303919	1.16559	0.221062
gamma-Glutamylisoleucine	HMDB0011170	RP-Pos	Cat # B	0.539396	0.661163	1.0235	0.0335074
L-Saccharopine	HMDB0000279	RP-Pos	Cat # B	0.0291973	0.0751022	0.882049	-0.18107
CDP-ethanolamine	HMDB0001564	RP-Pos	Cat # B	0.000127799	0.00112969	1.18675	0.247021
(2R)-2-[(2R,5S)-5-[(2S)-2-hydroxybutyl]oxolan-2-yl]propanoic acid		RP-Pos	Cat # B	0.39157	0.523305	0.961221	-0.05706
NP-018716		HILIC-Neg	Cat # B	0.416151	0.5474	0.980157	-0.0289149
Glutaminylisoleucine	HMDB0028800	RP-Pos	Cat # B	0.299989	0.436991	1.06352	0.0888454
epsilon-(gamma-Glutamyl)-L-lysine	HMDB0257624	HILIC-Pos	Cat # B	0.319697	0.455987	1.05947	0.0833445
Arginylproline	HMDB0028717	HILIC-Pos	Cat # B	0.241905	0.373474	0.929765	-0.105062
Glutamylarginine	HMDB0028813	HILIC-Pos	Cat # B	0.730045	0.813954	0.975342	-0.0360201
Butyrylcarnitine	HMDB0002013	RP-Pos	Cat # B	0.0111334	0.0357316	1.09114	0.125843
(R)-3-hydroxybutyrylcarnitine	HMDB0062735	RP-Pos	Cat # B	0.0027529	0.012712	1.15484	0.207687
Isoleucyl-Valine	HMDB0028920	RP-Pos	Cat # B	0.131148	0.234906	1.1357	0.183577
Isoleucyl-Methionine	HMDB0028913	RP-Pos	Cat # B	0.000424841	0.00291095	1.18177	0.240954
(+/-)-pantetheine		HILIC-Neg	Cat # B	0.000235883	0.00185695	1.53755	0.620629
Lysylglutamine	HMDB0028949	HILIC-Pos	Cat # B	0.108319	0.201977	1.08265	0.114573
ser-gly-lys	HMDB0001066	HILIC-Pos	Cat # B	0.111521	0.207053	0.947749	-0.0774236
Lysylvaline	HMDB0028964	HILIC-Pos	Cat # B	0.00651812	0.0243958	1.10593	0.145258
Arginylvaline	HMDB0028722	HILIC-Pos	Cat # B	0.373777	0.505526	1.0479	0.0675068
Arginylmethionine	HMDB0028715	HILIC-Pos	Cat # B	0.0177607	0.0513175	1.10263	0.14095
11-Aminoundecanoic acid	HMDB0032669	RP-Pos	Cat # B	3.28143e-08	1.54525e-06	0.867717	-0.204703
1-Hydroxy-2-naphthoic acid	HMDB0243892	HILIC-Neg	Cat # B	0.888534	0.927252	1.00868	0.0124715
Indoleacrylic acid	HMDB0000734	RP-Neg	Cat # B	0.0926447	0.180142	1.15394	0.206565
trans-3-Indoleacrylic acid		RP-Pos	Cat # B	0.773224	0.845134	1.02014	0.0287722
1-Methyl-3-(2-oxopropylidene)indol-2-one	HMDB0258628	RP-Pos	Cat # B	7.9362e-07	1.88576e-05	1.22696	0.295088
4-(4-Aminophenoxy)aniline	HMDB0341267	RP-Pos	Cat # B	0.697558	0.786194	1.02953	0.0419795
Desaminosulfamethazine	HMDB0251030	RP-Pos	Cat # B	0.312096	0.448324	1.03075	0.0436969
N(1)-Acetylsulfamethoxazole	HMDB0255280	RP-Pos	Cat # B	0.365465	0.49714	0.901621	-0.149407
1-Phenyl-1-cyclohexene	HMDB0243990	RP-Pos	Cat # B	0.0835527	0.167235	0.959232	-0.0600482
Norketamine	HMDB0060549	RP-Pos	Cat # B	0.225425	0.354279	0.868248	-0.203822
2-Methoxyidazoxan	HMDB0245206	RP-Pos	Cat # B	0.0256798	0.068497	1.13283	0.179934
NP-013210		RP-Pos	Cat # B	0.0245776	0.0666554	0.939306	-0.0903331
Monobutyl phthalate	HMDB0013247	RP-Pos	Cat # B	0.730796	0.814091	0.988655	-0.0164607
Phenol glucuronide	HMDB0060014	RP-Neg	Cat # B	0.0058516	0.0225195	0.864762	-0.209626
Butylone	HMDB0249479	RP-Pos	Cat # B	0.342972	0.477061	0.935416	-0.09632
1-(1-methylethenyl)-3-(1-methylethyl)-benzene	HMDB0061814	HILIC-Pos	Cat # B	0.000800295	0.00492343	0.826	-0.275786
Alanylphenylalanine	HMDB0028694	RP-Pos	Cat # B	0.194581	0.318361	1.09311	0.128434
Alanyltyrosine	HMDB0028699	RP-Pos	Cat # B	0.333741	0.468758	1.03613	0.0512032
Tyrosylalanine		RP-Pos	Cat # B	2.06441e-05	0.000262099	1.29192	0.369512
L-Seryl-L-tyrosine	HMDB0258243	RP-Pos	Cat # B	0.0916601	0.178765	1.08335	0.115503
Thiamine	HMDB0000235	HILIC-Pos	Cat # B	0.321204	0.45735	1.05873	0.0823391
1,2,4-Trimethoxy-5-propenylbenzene	HMDB0246912	HILIC-Neg	Cat # B	0.00209056	0.0103926	0.844802	-0.243315
NP-022454		HILIC-Pos	Cat # B	0.144575	0.253177	0.94706	-0.0784722
olivetolic acid		HILIC-Neg	Cat # B	0.00066864	0.00427599	0.889925	-0.168245
3-(3,4,5-trimethoxyphenyl)propanoic acid	HMDB0030254	RP-Pos	Cat # B	9.3854e-05	0.000896981	0.788159	-0.343441
N2,N2-Dimethylguanosine	HMDB0004824	RP-Pos	Cat # B	0.626486	0.73255	1.02191	0.0312717
7-Isopropyl-5-methylbicyclo[2.2.2]oct-5-en-2-one	HMDB0036681	HILIC-Pos	Cat # B	0.0047532	0.0192657	0.883101	-0.179349
Diethylene glycol dimethacrylate	HMDB0251246	HILIC-Neg	Cat # B	0.379919	0.511961	0.973002	-0.0394857
(2E,6Z)-N-Cyclopropyl-2,6-nonadienamide		RP-Pos	Cat # B	0.636443	0.740848	1.02268	0.0323546
[(2S)-2-Amino-3-(1H-imidazol-5-yl)propanoyl] (2S,3S)-2-amino-3-methylpentanoate	HMDB0257734	HILIC-Pos	Cat # B	0.65188	0.751717	1.01836	0.0262415
Butanedioic acid, octenyl-	HMDB0249455	RP-Neg	Cat # B	0.0396824	0.0942912	0.922147	-0.116932
NP-000124		RP-Pos	Cat # B	0.930283	0.955487	1.00417	0.00600107
6-Hydroxy-5-methyl-4,11-dioxoundecanoic acid		RP-Pos	Cat # B	0.782511	0.85198	0.989571	-0.0151254
D-(+)-Maltose	HMDB0000163	HILIC-Neg	Cat # B	0.00737465	0.0265086	0.921419	-0.118071
Sucrose	HMDB0000258	HILIC-Neg	Cat # B	0.153941	0.26593	0.952134	-0.0707632
5Z-Dodecenoic acid	HMDB0000529	HILIC-Pos	Cat # B	0.00209475	0.0103935	0.877446	-0.188618
NP-021797		RP-Pos	Cat # B	0.0183541	0.0525272	0.925665	-0.111438
5,8,12-Trihydroxy-2-oxododecanoic acid		RP-Neg	Cat # B	0.358176	0.491354	0.972593	-0.0400914
N-(9-oxodecyl)acetamide		RP-Pos	Cat # B	0.00106752	0.00625536	0.852063	-0.230967
2-Methylbutyroylcarnitine	HMDB0000378	HILIC-Pos	Cat # B	0.235112	0.365292	1.05173	0.072758
2-Hydroxyisovalerylcarnitine	HMDB0240421	RP-Pos	Cat # B	0.64208	0.746409	1.01657	0.023706
(2S)-6-Amino-2-(hexanoylamino)hexanoic Acid	HMDB0253148	HILIC-Pos	Cat # B	0.0010075	0.00599867	1.18649	0.246704
5-(Galactosylhydroxy)-L-Lysine	HMDB0242167	RP-Pos	Cat # B	0.0264801	0.0699831	0.923512	-0.114798
N-(1-{[Methyl(2-methyl-2-propanyl)carbamoyl]amino}ethyl)-alpha-asparagine		HILIC-Pos	Cat # B	0.010533	0.034229	0.885758	-0.175016
ser-ala-lys	HMDB0029034	HILIC-Pos	Cat # B	0.0437249	0.101295	0.909944	-0.136151
2-Hydroxydodecanoic acid	HMDB0245154	HILIC-Neg	Cat # B	0.8416	0.893043	0.993114	-0.0099681
Lysylisoleucine	HMDB0028954	RP-Pos	Cat # B	0.280494	0.415387	1.03834	0.0542733
Arginylisoleucine	HMDB0028712	RP-Pos	Cat # B	0.0261557	0.069409	1.08868	0.12258
Hexaethylene glycol	HMDB0061822	HILIC-Pos	Cat # B	0.000188781	0.00156212	0.751323	-0.412494
N1-Acetylspermine	HMDB0001186	HILIC-Pos	Cat # B	0.0418421	0.0980733	1.09536	0.131409
2-Hydroxyfluorene	HMDB0013163	RP-Pos	Cat # B	0.000101698	0.000950896	0.925503	-0.11169
N,N'-Diphenylurea	HMDB0032066	HILIC-Neg	Cat # B	0.0867772	0.171451	0.881299	-0.182297
Acetamide, N-[2-(5-methoxy-1-nitroso-1H-indol-3-yl)ethyl]-	HMDB0247903	RP-Pos	Cat # B	0.000535223	0.0035363	1.12612	0.171362
N-Phenylacetylglutamine	HMDB0006344	RP-Pos	Cat # B	0.00434018	0.0180145	0.778726	-0.360812
α-Aspartylphenylalanine		RP-Pos	Cat # B	0.00232703	0.0111818	1.12721	0.172762
Asp-tyr	HMDB0028765	RP-Pos	Cat # B	1.68029e-05	0.000223178	1.26967	0.344455
asn-phe	HMDB0028738	RP-Pos	Cat # B	0.000422703	0.00291095	1.21121	0.276451
phe-asn	HMDB0028990	RP-Pos	Cat # B	0.000184669	0.00153299	1.19383	0.255593
Glycyl-tyrosyl-glycine	HMDB0252836	RP-Pos	Cat # B	0.384441	0.516443	1.03711	0.0525718
1,2,3,4,Tetrahydro-1,5,7-trimethylnapthalene	HMDB0059696	RP-Pos	Cat # B	0.00264282	0.0123469	0.889106	-0.169573
1-(3-Chloro-4-hydroxyphenyl)-2-((1,1-dimethylethyl)amino)-1-propanone	HMDB0246453	RP-Pos	Cat # B	0.260705	0.394638	0.936472	-0.0946916
(2-Phenylacetyl) (2R)-2,5-diaminopentanoate	HMDB0242478	RP-Pos	Cat # B	0.107496	0.200876	0.896206	-0.158098
Jenamidine B	HMDB0341430	RP-Pos	Cat # B	0.00328161	0.0144572	1.14969	0.201247
Tyrosyl-Threonine	HMDB0029115	RP-Pos	Cat # B	0.00920545	0.0310978	1.11413	0.155918
2-(tert-butylamino)-1-(3-chlorophenyl)propan-1-ol		HILIC-Pos	Cat # B	0.887545	0.927252	1.00841	0.0120814
S-Lactoylglutathione		HILIC-Neg	Cat # B	6.37553e-07	1.54252e-05	1.50689	0.591578
Cysteineglutathione disulfide	HMDB0000656	HILIC-Pos	Cat # B	0.420281	0.551274	1.08151	0.113043
5-Methyl-2-octyl-3(2H)-furanone	HMDB0032098	RP-Pos	Cat # B	0.0457212	0.104609	0.962444	-0.0552252
5-(6-hydroxy-6-methyloctyl)-2,5-dihydrofuran-2-one		HILIC-Pos	Cat # B	0.360327	0.49352	0.977515	-0.0328092
5-Octyl-2-oxotetrahydro-3-furancarboxylic acid		HILIC-Neg	Cat # B	0.159561	0.272063	0.941326	-0.0872341
NP-017152		RP-Pos	Cat # B	0.989168	0.994158	0.999637	-0.000524204
3-Methylglutarylcarnitine	HMDB0000552	HILIC-Pos	Cat # B	0.211609	0.338986	0.930848	-0.103383
GPK		HILIC-Pos	Cat # B	0.521003	0.645954	0.958286	-0.0614716
Glycylprolylarginine	HMDB0252828	HILIC-Pos	Cat # B	0.825508	0.882198	1.01233	0.0176853
glu-gly-arg		RP-Pos	Cat # B	0.000194864	0.00160221	0.775063	-0.367614
1,11-Undecanedicarboxylic acid	HMDB0002327	HILIC-Neg	Cat # B	0.468434	0.597069	0.979839	-0.0293838
NP-006888		RP-Pos	Cat # B	0.430155	0.55985	0.968423	-0.0462914
ANK		HILIC-Pos	Cat # B	0.727952	0.812463	1.01385	0.0198468
Hexanoylcarnitine	HMDB0000756	RP-Pos	Cat # B	0.0565933	0.124217	0.921218	-0.118385
ala-thr-lys		HILIC-Pos	Cat # B	0.00920926	0.0310978	0.897627	-0.155811
gly-val-arg		HILIC-Pos	Cat # B	0.810519	0.872504	1.00731	0.0105125
(6S,7R)-3-[(5-Methyl-1,3,4-thiadiazol-2-yl)sulfanylmethyl]-8-oxo-7-[[2-(tetrazol-1-yl)acetyl]amino]-5-thia-1-azabicyclo[4.2.0]oct-2-ene-2-carboxylic acid	HMDB0247876	HILIC-Pos	Cat # B	0.150861	0.261533	0.894389	-0.161026
2',3-Dimethyl-4-aminobiphenyl	HMDB0246347	RP-Pos	Cat # B	0.368296	0.499678	0.941907	-0.0863429
Thyronamine	HMDB0259061	RP-Pos	Cat # B	0.992928	0.996391	1.00034	0.000485382
N-lactoyl-Tryptophan	HMDB0062178	RP-Pos	Cat # B	0.103504	0.195106	0.928181	-0.107522
pyroglutamyltyrosine	HMDB0341389	RP-Pos	Cat # B	0.0882117	0.17374	0.9027	-0.147681
Alanyltryptophan	HMDB0013209	RP-Pos	Cat # B	0.656482	0.753777	1.01697	0.0242833
Seryltryptophan	HMDB0029050	RP-Pos	Cat # B	0.00951374	0.0317943	1.10206	0.140204
Acetaminophen glucuronide	HMDB0010316	RP-Neg	Cat # B	0.000214737	0.00171657	0.665616	-0.587237
Lenticin	HMDB0061115	HILIC-Pos	Cat # B	0.947195	0.966602	0.995847	-0.00600454
Phenylalanylproline	HMDB0011177	HILIC-Pos	Cat # B	0.285509	0.420391	0.950275	-0.0735832
4'-Hydroxymethohexital	HMDB0246635	RP-Pos	Cat # B	0.578109	0.694159	0.975843	-0.0352789
gamma-Glutamylphenylalanine	HMDB0000594	HILIC-Pos	Cat # B	0.587049	0.701318	0.977259	-0.0331877
gamma-Glutamyltyrosine	HMDB0011741	RP-Pos	Cat # B	0.0102281	0.0334479	1.12153	0.16547
Bis(2-methoxyethyl) phthalate	HMDB0249246	HILIC-Pos	Cat # B	0.663377	0.759234	0.986009	-0.0203273
gln-phe	HMDB0028804	RP-Pos	Cat # B	0.000298059	0.00225065	1.19242	0.25389
N-(2-Amino-3-phenylpropanoyl)glutamine		RP-Pos	Cat # B	0.00192927	0.00981432	1.17783	0.23613
Tyrosyl-alanyl-glycine	HMDB0253030	RP-Pos	Cat # B	0.00829237	0.0288672	1.09709	0.133676
2-(2-amino-3-methylbutanamido)-3-phenylpropanoic acid		RP-Pos	Cat # B	0.00193537	0.00981432	1.20775	0.272325
5-(Cycloocten-1-yl)-5-ethyl-barbituric acid	HMDB0248825	RP-Neg	Cat # B	0.00111155	0.0064695	1.25525	0.327972
Tyrosyl-Valine	HMDB0029118	RP-Pos	Cat # B	0.268109	0.403008	0.925531	-0.111647
(2S)-2-Amino-3-[4-[(2S)-2-amino-4-methylsulfanylbutanoyl]oxyphenyl]propanoic acid	HMDB0257727	RP-Pos	Cat # B	0.0138641	0.0421456	1.08189	0.113558
S-Adenosylhomocysteine	HMDB0000939	RP-Pos	Cat # B	0.0577938	0.126105	1.08796	0.121625
2-Heptyl-3-(2,4-pentadiyn-1-yl)oxirane		RP-Pos	Cat # B	0.0512288	0.115076	0.912773	-0.131673
3,5-Pyridinedicarboxylic acid, 1,4-dihydro-2,4,6-trimethyl-, diethyl ester	HMDB0247156	RP-Pos	Cat # B	0.926327	0.953572	0.991517	-0.0122907
1,3-Di-tert-butylbenzene	HMDB0061923	RP-Pos	Cat # B	2.17741e-05	0.000272439	0.917589	-0.12408
1-Acetyl-2-(3-pyrrolidino-1-propynyl)piperidine	HMDB0244295	RP-Pos	Cat # B	0.636443	0.740848	1.02268	0.0323546
(Z)-alpha-Irone	HMDB0061831	RP-Pos	Cat # B	0.00352308	0.015208	0.81742	-0.290851
3-(1-Hydroxyethyl)-4a,5-dimethyl-4a,5,6,7,8,8a-hexahydro-2(1H)-naphthalenone		RP-Neg	Cat # B	0.660677	0.757217	1.01689	0.0241703
Glycyl-l-histidyl-l-lysine	HMDB0252882	RP-Pos	Cat # B	0.000111878	0.0010203	0.792182	-0.336095
Octanoyl-Î²-D-glucuronide		RP-Neg	Cat # B	0.575513	0.692722	0.965457	-0.0507159
APK		RP-Pos	Cat # B	0.000101127	0.000950896	0.823414	-0.280309
glu-ser-lys		RP-Pos	Cat # B	1.35199e-08	7.95831e-07	0.657106	-0.605802
ala-pro-arg		HILIC-Pos	Cat # B	0.196553	0.320979	0.905659	-0.142961
Dibutyl adipate	HMDB0251172	RP-Pos	Cat # B	0.264086	0.398619	0.957763	-0.0622592
ile-gly-ile		RP-Pos	Cat # B	0.0117702	0.0373131	0.841677	-0.248661
TNK	HMDB0001390	HILIC-Pos	Cat # B	0.000360462	0.00256483	0.830708	-0.267586
GLK		HILIC-Pos	Cat # B	0.0287464	0.0744561	1.08278	0.114738
thr-thr-lys	HMDB0001227	HILIC-Pos	Cat # B	0.0927992	0.180308	0.93956	-0.0899422
ala-val-arg		HILIC-Pos	Cat # B	0.38909	0.520529	1.03294	0.0467578
Myristic Acid	HMDB0000806	RP-Neg	Cat # B	0.922658	0.950173	1.00406	0.00584184
2-Hydroxymyristic acid	HMDB0002261	HILIC-Neg	Cat # B	0.230608	0.360022	0.967485	-0.047689
Lauryldimethylamine oxide		HILIC-Pos	Cat # B	0.216268	0.343851	0.913474	-0.130564
5,7-dihydroxy-3-(4-hydroxyphenyl)-4H-chromen-4-one		RP-Pos	Cat # B	0.120844	0.220103	0.936842	-0.0941222
9-Oxo-10-acridineacetic acid	HMDB0247612	RP-Pos	Cat # B	0.419035	0.550076	0.963081	-0.0542717
4-Hydroxyphenytoin	HMDB0041905	RP-Pos	Cat # B	0.0362364	0.0877124	0.924426	-0.113371
6-Acryloyl-2-dimethylaminonaphthalene	HMDB0247971	RP-Pos	Cat # B	0.00560863	0.0218441	0.814034	-0.29684
5-Pyrimidinecarboxylic acid, 1,4-dihydro-2-((2-(2-methylpropoxy)phenyl)amino)-4-oxo-	HMDB0243486	RP-Pos	Cat # B	0.0783403	0.159263	0.932496	-0.10083
Aspartyl-Tryptophan	HMDB0028764	RP-Pos	Cat # B	4.2835e-08	1.7894e-06	1.28803	0.365167
Histidylphenylalanine	HMDB0028892	HILIC-Pos	Cat # B	1.56551e-06	3.24374e-05	1.23782	0.307806
Histidyltyrosine	HMDB0028897	HILIC-Pos	Cat # B	3.55887e-06	6.31334e-05	1.30147	0.380137
Hymenin	HMDB0253304	RP-Neg	Cat # B	0.340945	0.475524	0.930317	-0.104205
(±)-Abscisic acid		HILIC-Neg	Cat # B	0.213274	0.340765	0.938286	-0.0919009
(1'S,2'S)-3',11'-dihydroxy-1',2',5'-trimethyl-8'-oxaspiro[oxirane-2,12'-tricyclo[7.2.1.0Â?,â·]dodecan]-5'-en-4'-one		HILIC-Neg	Cat # B	0.844692	0.895519	0.987722	-0.0178238
Cyclic ADP-ribose	HMDB0249529	HILIC-Neg	Cat # B	0.413703	0.545338	1.09775	0.134552
(-)-alpha-Curcumene	HMDB0061838	RP-Pos	Cat # B	0.899761	0.932898	1.0054	0.00777052
(2R,3R,4R,5S,6R)-6-[[[(2S,3R,4R,5R)-5-(2,4-Dioxopyrimidin-1-yl)-3,4-dihydroxyoxolan-2-yl]methoxy-hydroxyphosphoryl]oxy-hydroxyphosphoryl]oxy-3,4,5-trihydroxyoxane-2-carboxylic acid	HMDB0260120	HILIC-Neg	Cat # B	1.34313e-08	7.95831e-07	1.47455	0.560278
Uridine 5'-diphosphoglucuronic acid		HILIC-Neg	Cat # B	5.49612e-07	1.39558e-05	1.46183	0.547777
Isoleucyl-Phenylalanine	HMDB0028914	RP-Pos	Cat # B	0.0038291	0.016258	1.17819	0.236567
Isoleucyl-Tyrosine	HMDB0028919	RP-Pos	Cat # B	0.00113118	0.00653964	1.19715	0.2596
NP-000294		RP-Pos	Cat # B	5.36306e-05	0.000560094	0.925927	-0.111029
2-[(1S,2S,4aR,8aS)-1-hydroxy-4a-methyl-8-methylidene-decahydronaphthalen-2-yl]prop-2-enoic acid		HILIC-Neg	Cat # B	0.271509	0.406072	0.948244	-0.0766693
NP-002089		RP-Neg	Cat # B	0.0069479	0.0253452	0.904893	-0.144181
Lysylphenylalanine	HMDB0028958	HILIC-Pos	Cat # B	0.436253	0.565513	1.04484	0.0632777
L-Prolyl-L-prolyl-L-proline	HMDB0256689	RP-Pos	Cat # B	0.0134346	0.0415222	0.899958	-0.15207
ADP Ribose	HMDB0248024	HILIC-Pos	Cat # B	0.281196	0.415932	0.949792	-0.074316
(2S)-2-(2-Benzamidoethylamino)-5-(diaminomethylideneamino)pentanoic acid	HMDB0257707	HILIC-Pos	Cat # B	0.928431	0.954726	1.00397	0.00571777
Arginyltyrosine	HMDB0028721	HILIC-Pos	Cat # B	0.174964	0.29236	1.09592	0.132139
O-Desmethyltramadol	HMDB0060997	RP-Pos	Cat # B	0.835637	0.890659	1.00655	0.00942062
thr-pro-lys		RP-Pos	Cat # B	5.10647e-06	8.44756e-05	0.722908	-0.468116
asp-val-lys		RP-Pos	Cat # B	0.0693626	0.145701	0.924276	-0.113604
Octanoylcarnitine	HMDB0000791	RP-Pos	Cat # B	6.0916e-07	1.50259e-05	0.767191	-0.382342
ALK		HILIC-Pos	Cat # B	0.127243	0.229362	0.941752	-0.0865802
7-(1-Ethoxyethoxy)-4,10-dimethyl-3,5,9,11-tetraoxatridecane	HMDB0037162	HILIC-Pos	Cat # B	0.264334	0.398734	0.964272	-0.0524882
(Z)-N-Coumaroyl-5-hydroxyanthranilic acid	HMDB0038577	RP-Neg	Cat # B	0.875627	0.920404	0.99122	-0.0127229
Nifedipine metabolite		RP-Pos	Cat # B	0.245372	0.376489	0.909102	-0.137486
Besipirdine	HMDB0249091	HILIC-Pos	Cat # B	0.505112	0.631623	0.973542	-0.0386854
2-{[(5-Methoxy-1H-benzimidazol-2-yl)sulfanyl]methyl}-3,5-dimethyl-4-pyridinol		HILIC-Neg	Cat # B	0.53049	0.653648	1.02427	0.0345944
D-(−)-ampicillin		HILIC-Pos	Cat # B	0.254589	0.388102	0.933368	-0.0994822
10-Acetoxydecarbamoylmitomycin C	HMDB0248002	RP-Pos	Cat # B	0.0488167	0.110327	1.08282	0.114788
gln-trp	HMDB0028808	RP-Pos	Cat # B	0.00593401	0.022769	1.09655	0.132966
Guanosine 5'-diphospho-ß-L-fucose		HILIC-Neg	Cat # B	4.56239e-06	7.67312e-05	1.22416	0.291788
Guanosine 5'-diphospho-D-mannose		RP-Neg	Cat # B	0.00988785	0.0325407	1.14698	0.197843
6-(Dipropylamino)-5,6,7,8-tetrahydronaphthalene-1,2-diol	HMDB0244949	RP-Pos	Cat # B	0.303435	0.440032	1.04004	0.0566457
glu-pro-arg		HILIC-Pos	Cat # B	0.302471	0.439125	0.972404	-0.0403715
VAL-PRO-LEU		RP-Pos	Cat # B	0.284415	0.419018	1.04223	0.0596782
Palmitoleic acid	HMDB0003229	RP-Neg	Cat # B	0.682672	0.774815	1.01644	0.02352
NP-001596		RP-Neg	Cat # B	0.00027773	0.00212189	0.903676	-0.146122
leu-asn-lys		RP-Pos	Cat # B	9.86339e-06	0.000145149	0.735872	-0.442474
val-val-lys	HMDB0029135	HILIC-Pos	Cat # B	0.0135293	0.0417154	1.08095	0.112306
Palmitic acid	HMDB0000220	RP-Neg	Cat # B	0.0284416	0.0738854	0.921842	-0.117409
16-Hydroxyhexadecanoic acid	HMDB0006294	RP-Neg	Cat # B	0.111147	0.206506	0.920996	-0.118733
2-Hydroxyhexadecanoic acid	HMDB0031057	RP-Neg	Cat # B	0.0733347	0.151907	0.955876	-0.0651042
N,N-Bis(2-hydroxyethyl)dodecanamide		RP-Pos	Cat # B	0.0178227	0.0513469	0.867796	-0.204572
Z-Ala-ONp	HMDB0259961	RP-Pos	Cat # B	0.264104	0.398619	0.939302	-0.0903384
1-(4-Chlorophenyl)-phenylmethyl piperazine		RP-Pos	Cat # B	0.424797	0.554828	0.950165	-0.0737496
Omeprazole sulphone	HMDB0014012	RP-Pos	Cat # B	0.230568	0.360022	1.04242	0.0599331
Histidyltryptophan	HMDB0028896	HILIC-Pos	Cat # B	0.193091	0.316122	1.04548	0.0641697
(1S,3R,4R,5R)-1,3,4-trihydroxy-5-{[(2E)-3-(4-hydroxy-3-methoxyphenyl)prop-2-enoyl]oxy}cyclohexane-1-carboxylic acid		RP-Neg	Cat # B	0.023188	0.0632179	0.884478	-0.177102
Flavin mononucleotide (FMN)		RP-Neg	Cat # B	0.721267	0.806947	0.980341	-0.028644
[(1S,2S,4R,5S)-9-Methyl-3-oxa-9-azatricyclo[3.3.1.02,4]nonan-7-yl] (2S)-3-hydroxy-2-phenylpropanoate	HMDB0243522	RP-Pos	Cat # B	0.0907548	0.177601	0.929846	-0.104936
Isoleucyl-Tryptophan	HMDB0028918	RP-Pos	Cat # B	0.0117607	0.0373131	1.08979	0.124046
Monoisononyl phthalate	HMDB0244325	RP-Pos	Cat # B	0.324465	0.460222	0.945592	-0.0807109
NP-018545		RP-Neg	Cat # B	0.591161	0.70493	0.977409	-0.0329653
D-617		RP-Pos	Cat # B	0.553139	0.671651	0.965051	-0.0513229
NP-006255		RP-Neg	Cat # B	0.0224215	0.0615306	0.938743	-0.091198
12-Hydroxyheptadeca-5,8,10-trienoic acid	HMDB0244447	HILIC-Neg	Cat # B	0.643618	0.747521	0.970436	-0.0432943
Leu-Pro-Arg		RP-Pos	Cat # B	0.00177025	0.00916991	0.80257	-0.317301
glu-leu-arg		RP-Pos	Cat # B	0.340469	0.475116	1.07093	0.0988583
Decanoylcarnitine	HMDB0000651	RP-Pos	Cat # B	2.40917e-09	2.31102e-07	0.710605	-0.49288
2,3-dihydroxypropyl 12-methyltridecanoate		RP-Pos	Cat # B	0.0348579	0.0850113	1.08864	0.122528
2,3-Dihydro-6-(3-(2-hydroxymethyl)phenyl-2-propenyl)-benzofuranol	HMDB0253850	RP-Pos	Cat # B	0.00552232	0.0216381	0.945975	-0.0801258
3-((4-(4-Chlorophenyl)piperazin-1-yl)methyl)-1H-pyrrolo[2,3-b]pyridine	HMDB0244714	RP-Pos	Cat # B	0.93077	0.955487	0.993763	-0.00902633
(S)-N-Hydroxy-4-(3-methyl-2-phenylbutanamido)benzamide	HMDB0248542	RP-Pos	Cat # B	0.0191788	0.0542874	1.13359	0.180899
(2S)-2-Amino-3-[3-[(2S)-2-amino-3-phenylpropanoyl]oxyphenyl]propanoic acid	HMDB0257687	RP-Pos	Cat # B	0.00118938	0.00680937	1.18739	0.247796
(2R,3R,6S)-4-Methoxy-16,18-dioxa-10-azapentacyclo[11.7.0.02,6.06,10.015,19]icosa-1(20),4,13,15(19)-tetraen-3-ol	HMDB0242691	RP-Pos	Cat # B	0.834544	0.890226	0.992657	-0.0106326
(11S)-11-Methyl-15,17-bis(oxidanyl)-12-oxabicyclo[12.4.0]octadeca-1(18),2,14,16-tetraene-7,13-dione	HMDB0258416	RP-Pos	Cat # B	0.0419589	0.0980808	0.900865	-0.150617
Octyl 4-methoxycinnamic acid	HMDB0061861	RP-Pos	Cat # B	0.33355	0.468758	0.968447	-0.0462551
PROPOFOL GLUCURONIDE	HMDB0060933	RP-Neg	Cat # B	0.0683941	0.144095	0.86376	-0.211297
(8R,9R,10S,13R,14S)-1,2,3,4,5,6,7,8,9,10,11,12,14,15,16,17-Hexadecahydrocyclopenta[a]phenanthrene-13-carbaldehyde	HMDB0260168	RP-Pos	Cat # B	0.173906	0.291268	0.904869	-0.14422
4-hydroxy-6-[2-(2-methyl-1,2,4a,5,6,7,8,8a-octahydronaphthalen-1-yl)ethyl]oxan-2-one		RP-Pos	Cat # B	0.00298767	0.0135281	0.839897	-0.251716
Linolenic Acid	HMDB0001388	RP-Neg	Cat # B	0.773346	0.845134	0.9895	-0.0152287
13(S)-HOTrE		HILIC-Neg	Cat # B	0.851945	0.901731	1.00735	0.0105613
9-Oxo-ODE	HMDB0004669	HILIC-Pos	Cat # B	0.00157309	0.00843539	0.87452	-0.193437
12(13)Ep-9-KODE	HMDB0013623	RP-Pos	Cat # B	0.00321522	0.0142837	0.854324	-0.227145
2,3-Dinor-11β-prostaglandin F2α		RP-Neg	Cat # B	0.85097	0.901068	0.993998	-0.00868446
2,3-dinor-8-iso Prostaglandin F2?		RP-Neg	Cat # B	0.354372	0.487944	1.05216	0.073353
NP-001445		RP-Pos	Cat # B	0.279731	0.41495	0.970156	-0.0437115
Linoleic acid	HMDB0000673	RP-Neg	Cat # B	0.0434967	0.100947	0.933954	-0.0985759
(+/-)13-HODE		RP-Neg	Cat # B	0.140574	0.247677	0.924659	-0.113006
(+/-)9-HODE		RP-Neg	Cat # B	0.42473	0.554828	0.966647	-0.0489384
NP-014287		HILIC-Pos	Cat # B	4.17395e-07	1.11449e-05	0.817705	-0.290348
(+/-)9-HpODE		RP-Neg	Cat # B	0.0921573	0.179329	0.928224	-0.107455
(±)9-HpODE		HILIC-Neg	Cat # B	0.00442277	0.018328	0.89448	-0.160878
Oleic acid	HMDB0000207	RP-Neg	Cat # B	0.0417345	0.0979098	0.934266	-0.0980949
trans-Petroselinic acid	HMDB0240288	RP-Neg	Cat # B	0.0864743	0.171099	0.929819	-0.104979
NP-011548		RP-Neg	Cat # B	0.256333	0.389843	0.948815	-0.0758017
(+/-)9,10-dihydroxy-12Z-octadecenoic acid		RP-Neg	Cat # B	0.0896051	0.175816	0.955314	-0.0659536
12,13-DHOME	HMDB0004705	RP-Pos	Cat # B	0.855079	0.904273	1.00882	0.0126655
NP-008993		RP-Neg	Cat # B	0.988389	0.99405	0.999	-0.0014438
9,10,13-TriHOME	HMDB0004710	HILIC-Neg	Cat # B	0.686847	0.777974	1.01718	0.0245746
9-Octadecenamide	HMDB0247607	HILIC-Pos	Cat # B	0.430099	0.55985	0.974009	-0.0379924
Oleamide	HMDB0002117	HILIC-Pos	Cat # B	0.704355	0.79282	1.01923	0.0274735
Stearic Acid	HMDB0000827	HILIC-Neg	Cat # B	0.524972	0.64963	1.02598	0.0370074
9,10-Dihydroxystearic acid		HILIC-Neg	Cat # B	0.422716	0.552667	0.970682	-0.0429287
(2S,3R)-2-Amino-4-octadecene-3-ol	HMDB0242695	RP-Pos	Cat # B	0.0733727	0.151907	0.940818	-0.0880121
Phytosphingosine	HMDB0004610	RP-Pos	Cat # B	0.0177729	0.0513175	1.13252	0.179531
Tris(2-butoxyethyl) phosphate	HMDB0259275	RP-Pos	Cat # B	0.0116899	0.0372709	0.90361	-0.146228
Pararosaniline		RP-Pos	Cat # B	0.0587195	0.12748	0.929751	-0.105084
NP-008147		HILIC-Neg	Cat # B	0.447599	0.576184	0.956699	-0.0638637
3-(4-(2-Dimethylamino-1-methylethoxy)phenyl)-1H-pyrazolo(3,4-b)pyridine-1-acetic acid	HMDB0244637	HILIC-Neg	Cat # B	0.311312	0.448192	0.905893	-0.142587
13,17-dihydroxy-4-methyl-14-methylidene-5-oxo-6-oxapentacyclo[11.2.1.1â´,â·.0Âa,Âaâ°.0Âl,âa]heptadec-8-ene-2-carboxylic acid		RP-Pos	Cat # B	0.374341	0.506024	0.967297	-0.0479697
Benzamide, 3-(3-((2-(3,4-dihydroxyphenyl)ethyl)amino)butyl)-	HMDB0253806	RP-Pos	Cat # B	0.278614	0.413767	0.954683	-0.0669059
Testosterone sulfate	HMDB0002833	RP-Neg	Cat # B	0.00010974	0.00100433	0.823299	-0.280512
Adenosine, 8-(butylamino)-N-cyclopentyl-	HMDB0258096	HILIC-Pos	Cat # B	0.35368	0.487279	0.942458	-0.0855003
4-Hydroxynonenal glutathione	HMDB0240578	RP-Pos	Cat # B	0.0921522	0.179329	1.07909	0.10981
2,4-dihydroxyheptadec-16-ynyl acetate	HMDB0031048	RP-Pos	Cat # B	0.763007	0.838967	0.992058	-0.0115043
3-Palmitoyl-sn-glycerol	HMDB0245964	RP-Pos	Cat # B	0.0276596	0.0720802	1.06719	0.0938148
Testriol		RP-Pos	Cat # B	2.71288e-06	5.03216e-05	1.21119	0.27642
2-(3,6,9-Trihydroxy-4-amino-9H-xanthene-9-yl)benzoic acid gamma-lactone	HMDB0246789	RP-Pos	Cat # B	0.404254	0.534585	1.02326	0.0331726
Phenylalanyltryptophan	HMDB0029006	RP-Pos	Cat # B	0.00121366	0.00689337	1.09002	0.124356
17-Dihydroexemestane	HMDB0244765	RP-Pos	Cat # B	0.496197	0.62265	0.965484	-0.0506762
Benzenesulfonamide, 5-(2-((2-(2-ethoxyphenoxy)ethyl)amino)propyl)-2-methoxy-	HMDB0259951	RP-Pos	Cat # B	0.0635941	0.135898	0.91423	-0.12937
Prostaglandin A3		RP-Pos	Cat # B	0.764089	0.839168	0.978993	-0.0306297
(1R,4Ar,7S)-1,4a,7-Trimethyl-7-vinyl-1,2,3,4,4a,6,7,8,8a,9,10,10a-dodecahydro-phenanthrene-1-carboxylic acid	HMDB0242332	RP-Neg	Cat # B	0.176389	0.29436	1.0441	0.0622636
(±)17(18)-EpETE		RP-Pos	Cat # B	0.883082	0.92459	0.991969	-0.0116324
5-OxoETE	HMDB0010217	RP-Neg	Cat # B	0.439254	0.567698	0.964477	-0.052181
13,14-dihydro-15-keto Prostaglandin A2		HILIC-Neg	Cat # B	0.205407	0.331467	0.93797	-0.0923866
15-Deoxy-Δ12,14-prostaglandin D2		RP-Pos	Cat # B	0.0604708	0.130625	0.934209	-0.0981824
15-Keto prostaglandin A1		RP-Neg	Cat # B	0.0337613	0.0832778	0.886865	-0.173214
19(R)-Hydroxy prostaglandin A2		HILIC-Neg	Cat # B	0.536874	0.659219	0.954029	-0.0678947
8-iso-15-keto Prostaglandin E2		HILIC-Neg	Cat # B	0.611501	0.720559	0.973902	-0.0381519
Prostaglandin K2	HMDB0000648	RP-Pos	Cat # B	0.653183	0.752268	0.971183	-0.0421847
[(2R,3S,4R,5R)-5-(4-Amino-2-oxopyrimidin-1-yl)-4-hydroxy-2-(phosphonooxymethyl)oxolan-3-yl] (2S,4S,5R,6R)-5-acetamido-2,4-dihydroxy-6-[(1R,2R)-1,2,3-trihydroxypropyl]oxane-2-carboxylate	HMDB0260221	HILIC-Neg	Cat # B	0.000274981	0.00211335	1.24241	0.313147
L-Glutathione oxidized		RP-Pos	Cat # B	0.00260172	0.0122291	1.33078	0.412273
Arachidonic acid	HMDB0001043	RP-Pos	Cat # B	0.880813	0.923125	1.00704	0.0101185
(+/-)11(12)-EET		RP-Neg	Cat # B	0.416038	0.5474	1.03299	0.0468267
(±)11(12)-EET		HILIC-Neg	Cat # B	0.682675	0.774815	0.984263	-0.0228847
(±)11-HETE		RP-Neg	Cat # B	0.518557	0.643845	0.975416	-0.0359107
(14R,15S)-14,15-Epoxy-5,8,11-icosatrienoic acid	HMDB0242325	RP-Neg	Cat # B	0.0304036	0.0769488	0.923157	-0.115352
11,12-Epoxy-(5Z,8Z,11Z)-icosatrienoic acid		RP-Neg	Cat # B	0.101136	0.192041	0.929496	-0.105479
8(S)-Hydroxy-(5Z,9E,11Z,14Z)-eicosatetraenoic acid	HMDB0004679	RP-Neg	Cat # B	0.492558	0.619886	0.969244	-0.0450678
Prostaglandin B1	HMDB0002982	RP-Neg	Cat # B	0.719247	0.806428	1.0177	0.025313
13,14-Dihydro-15-keto Prostaglandin E2		HILIC-Neg	Cat # B	0.63296	0.738177	1.03175	0.0450905
15(R)-Prostaglandin E2		RP-Neg	Cat # B	0.596222	0.707706	1.0391	0.0553348
Prostaglandin D2	HMDB0001403	HILIC-Neg	Cat # B	0.496121	0.62265	0.962389	-0.0553085
Prostaglandin E2	HMDB0001220	RP-Neg	Cat # B	0.311831	0.448283	0.950143	-0.073784
19(R)-Hydroxy-prostaglandin E2	HMDB0001908	RP-Neg	Cat # B	0.120778	0.220103	1.08947	0.123627
8Z,11Z,14Z-Eicosatrienoic acid	HMDB0002925	RP-Neg	Cat # B	0.458218	0.585489	0.976529	-0.0342656
Dihomo-?-Linolenic Acid		RP-Neg	Cat # B	0.0012021	0.00684275	1.11334	0.154892
12(r)-Hydroxyeicosatrienoic acid	HMDB0258142	RP-Neg	Cat # B	0.938845	0.960351	1.00375	0.00539923
15-OxoEDE		RP-Neg	Cat # B	0.0173571	0.0505112	1.09416	0.129822
6α-Prostaglandin I1		RP-Neg	Cat # B	0.559189	0.677092	0.977628	-0.0326432
6β-Prostaglandin I1		RP-Neg	Cat # B	0.813096	0.874142	1.01372	0.0196574
8,12-iso-iPF2α-VI		RP-Neg	Cat # B	0.1696	0.285052	0.924481	-0.113284
ent-Prostaglandin F2α		RP-Neg	Cat # B	0.799089	0.86412	0.988991	-0.0159713
15(R),19(R)-Hydroxy prostaglandin F2α		HILIC-Neg	Cat # B	0.634583	0.739347	1.02362	0.033681
19(R)-Hydroxy prostaglandin E1		RP-Neg	Cat # B	0.202386	0.327463	1.0831	0.11516
19(R)-Hydroxy prostaglandin F2α		RP-Neg	Cat # B	0.441541	0.569801	1.06133	0.0858691
20-hydroxy Prostaglandin F2		RP-Neg	Cat # B	0.670895	0.765808	0.979161	-0.0303819
20-Hydroxy prostaglandin F2α		RP-Neg	Cat # B	0.461402	0.588976	1.05535	0.0777283
6-keto Prostaglandin F1		HILIC-Neg	Cat # B	0.0533193	0.118947	0.876858	-0.189584
6-Ketoprostaglandin F1α		HILIC-Neg	Cat # B	0.238863	0.370009	0.90203	-0.148752
Thromboxane B2	HMDB0003252	RP-Neg	Cat # B	0.388463	0.519958	1.04321	0.0610314
NP-016582		HILIC-Pos	Cat # B	0.415608	0.547242	0.967168	-0.048162
11(Z),14(Z)-Eicosadienoic Acid		RP-Neg	Cat # B	0.0726911	0.151099	1.07119	0.0992198
14,15-EE-(8Z)-E	HMDB0341223	RP-Neg	Cat # B	0.816049	0.874887	0.989224	-0.0156306
Prostaglandin F1α	HMDB0002685	RP-Neg	Cat # B	0.0602179	0.130187	1.09983	0.137278
Prostaglandin F1β		RP-Neg	Cat # B	0.754793	0.833163	1.01444	0.020681
19(R)-Hydroxy prostaglandin F1α		RP-Neg	Cat # B	0.297165	0.434422	1.06842	0.0954751
Linoleoyl ethanolamide	HMDB0012252	RP-Pos	Cat # B	0.000884204	0.00531343	1.14374	0.193755
11(Z)-Eicosenoic acid	HMDB0002231	RP-Neg	Cat # B	0.936726	0.95932	0.995793	-0.00608168
1-Hexadecanoylpyrrolidine	HMDB0032740	RP-Pos	Cat # B	0.0128933	0.0402333	0.898152	-0.154968
Oleoyl ethanolamide	HMDB0002088	RP-Pos	Cat # B	0.00904877	0.0306758	1.10804	0.148006
Arachidic Acid	HMDB0002212	RP-Neg	Cat # B	0.000273806	0.00211059	1.19633	0.258613
N,N-Dimethylsphingosine	HMDB0013645	RP-Pos	Cat # B	1.79128e-08	9.8711e-07	1.34087	0.423172
Stearoyl ethanolamide		RP-Pos	Cat # B	0.0292	0.0751022	1.08803	0.121716
N,N-Dimethyloctadecylamine	HMDB0255266	HILIC-Pos	Cat # B	0.929029	0.954835	1.00569	0.0081872
Laudanosine	HMDB0030213	RP-Pos	Cat # B	0.907939	0.939466	0.996979	-0.00436486
Nor-9-carboxy-δ9-THC		RP-Neg	Cat # B	0.258643	0.392377	0.939158	-0.0905596
Cortisone	HMDB0002802	RP-Pos	Cat # B	0.977004	0.984991	0.998993	-0.00145285
NADH	HMDB0001487	RP-Neg	Cat # B	0.194712	0.318373	1.089	0.12301
Progesterone	HMDB0001830	RP-Pos	Cat # B	0.489635	0.617407	0.962245	-0.0555235
17α-Hydroxyprogesterone		RP-Pos	Cat # B	0.00729004	0.0263336	0.878595	-0.186729
Cortisol	HMDB0000063	RP-Pos	Cat # B	1.25076e-08	7.71302e-07	0.798212	-0.325156
Retinyl methyl ether	HMDB0257179	RP-Pos	Cat # B	0.0329516	0.0817197	0.909634	-0.136642
Pregnenolone	HMDB0000253	RP-Pos	Cat # B	2.40007e-09	2.31102e-07	1.21358	0.279263
11beta,17alpha,20beta,21-Tetrahydroxypregn-4-en-3-one	HMDB0341222	RP-Pos	Cat # B	0.315701	0.45185	0.966844	-0.0486447
2-[(1r,3s)-3-Hydroxycyclohexyl]-5-(2-methyloctan-2-yl)phenol	HMDB0250503	RP-Pos	Cat # B	0.000692812	0.004398	1.13051	0.176972
3'-Dephosphocoenzyme A	HMDB0001373	HILIC-Neg	Cat # B	0.000893114	0.00535455	1.12037	0.163978
3-Ethyl-4-(9-hydroxy-4,6,8,10-tetramethyl-7-oxododec-4-en-2-yl)oxetan-2-one	HMDB0251673	RP-Pos	Cat # B	0.0227537	0.0621051	1.07953	0.110407
beta-Cortol	HMDB0005821	RP-Pos	Cat # B	0.355824	0.489163	0.948297	-0.0765889
glycidyl oleate		RP-Pos	Cat # B	0.0819374	0.165022	1.05323	0.0748207
2-Linoleoyl Glycerol	HMDB0245187	RP-Pos	Cat # B	4.53878e-06	7.67312e-05	1.21594	0.282073
Monoelaidin	HMDB0254854	RP-Pos	Cat # B	3.70917e-11	7.3898e-09	1.44005	0.526119
Myristoylcarnitine	HMDB0254979	HILIC-Pos	Cat # B	0.711932	0.799611	0.983164	-0.0244956
Oleoyl-L-α-lysophosphatidic acid		HILIC-Neg	Cat # B	0.00182179	0.00939927	1.15741	0.210903
1-Stearoylglycerol	HMDB0244009	RP-Pos	Cat # B	0.970168	0.981664	0.99891	-0.00157375
[3-[2-Aminoethoxy(hydroxy)phosphoryl]oxy-2-hydroxypropyl] hexadecanoate	HMDB0256030	RP-Pos	Cat # B	0.646889	0.748634	0.984241	-0.0229162
17-(1h-Imidazol-1-yl)androsta-4,16-diene-3-one	HMDB0249985	RP-Pos	Cat # B	0.436793	0.56593	1.03048	0.0433158
(8R,9R,10S,13S,17R)-11,17-Dihydroxy-17-(2-hydroxyacetyl)-1,10,13-trimethyl-7,8,9,11,12,14,15,16-octahydro-6H-cyclopenta[a]phenanthren-3-one	HMDB0260171	RP-Pos	Cat # B	0.287666	0.423086	0.976738	-0.0339567
4,17-Dimethyltrilostane	HMDB0242688	RP-Pos	Cat # B	0.158687	0.271497	0.953888	-0.0681087
Docosahexaenoic acid	HMDB0002183	RP-Pos	Cat # B	0.425658	0.555393	0.956226	-0.0645769
(±)10(11)-EpDPA		HILIC-Neg	Cat # B	0.432854	0.562233	1.03716	0.0526407
(+/-)19(20)-DiHDPA		HILIC-Neg	Cat # B	0.824046	0.881933	0.991365	-0.0125117
Docosatrienoic acid	HMDB0002823	RP-Pos	Cat # B	0.00717614	0.0260311	0.849354	-0.235562
1a,1b-Dihomo prostaglandin F2α		RP-Neg	Cat # B	0.0185493	0.0529732	1.11677	0.159333
Dihomo-γ-linolenoyl ethanolamide	HMDB0013625	RP-Pos	Cat # B	0.0323078	0.0805363	0.88473	-0.17669
13Z,16Z-Docosadienoic Acid	HMDB0061714	RP-Neg	Cat # B	0.0197798	0.0555828	1.10366	0.142291
(2E,4Z)-N-Isobutyl-2,4-octadecadienamide		RP-Pos	Cat # B	0.0136464	0.0417899	0.879368	-0.185461
DOA	HMDB0040270	RP-Pos	Cat # B	0.00359776	0.0154787	0.93057	-0.103814
13-Docosenamide	HMDB0244507	HILIC-Pos	Cat # B	0.0302059	0.0767746	0.871999	-0.197602
L-alpha-lysophosphatidylcholine		RP-Pos	Cat # B	3.59776e-06	6.3389e-05	1.18086	0.239832
Testosterone isobutyrate	HMDB0258860	RP-Pos	Cat # B	9.67532e-06	0.000143195	1.1331	0.180281
2-Arachidonoyl glycerol		RP-Pos	Cat # B	7.618e-12	2.19229e-09	1.29747	0.375701
3-hydroxyhexadecanoyl carnitine	HMDB0061642	HILIC-Pos	Cat # B	0.0250554	0.0675973	1.10326	0.141771
1-Oleoyl-2-hydroxy-sn-glycero-3-PE		RP-Pos	Cat # B	0.79576	0.862555	1.0079	0.0113576
1-Stearoyl-2-hydroxy-sn-glycero-3-PE		RP-Pos	Cat # B	0.928554	0.954726	0.996409	-0.00519
2-octadecanoyl-sn-glycero-3-phosphoethanolamine		RP-Pos	Cat # B	0.00175514	0.00912812	1.12487	0.169755
sphingosylphosphorylcholine	HMDB0258420	RP-Pos	Cat # B	0.0834326	0.167123	0.921163	-0.118471
1,3(2H,4H)-Isoquinolinedione, 2-(2-(4-(2-methoxyphenyl)-1-piperazinyl)ethyl)-4,4-dimethyl-	HMDB0248566	RP-Pos	Cat # B	0.233923	0.364318	0.952991	-0.0694656
3-(2,4-Cyclopentadien-1-ylidene)-5alpha-androstan-17beta-ol		RP-Pos	Cat # B	0.789766	0.857649	0.976631	-0.0341146
2,4,6,8,10,12-Docosahexaenoic acid, ethyl ester	HMDB0251557	RP-Pos	Cat # B	0.959079	0.974506	0.997021	-0.00430371
Cervonoyl ethanolamide	HMDB0013627	RP-Pos	Cat # B	0.516517	0.642653	1.01841	0.0263218
Docosahexaenoyl Ethanolamide	HMDB0013658	RP-Pos	Cat # B	0.00633957	0.0239947	0.824326	-0.278713
3b-Hydroxy-5-cholenoic acid	HMDB0000308	RP-Pos	Cat # B	0.990915	0.994755	1.00088	0.0012749
Deoxycholic Acid	HMDB0000626	RP-Neg	Cat # B	0.421659	0.551564	0.924047	-0.113961
Hyodeoxycholic acid	HMDB0000733	RP-Pos	Cat # B	0.600752	0.711121	0.954548	-0.067111
β-Muricholic acid		RP-Neg	Cat # B	0.344159	0.477602	1.04893	0.0689218
Nervonic acid	HMDB0002368	RP-Neg	Cat # B	0.70939	0.797448	0.979037	-0.0305648
Lauroyl peroxide	HMDB0253994	RP-Pos	Cat # B	0.0188142	0.053548	0.945631	-0.0806504
Psychosine		RP-Pos	Cat # B	0.477992	0.606308	0.976688	-0.0340299
Lignoceric acid	HMDB0002003	HILIC-Neg	Cat # B	2.83632e-11	6.22568e-09	1.4143	0.500085
1-(1Z-hexadecenyl)-sn-glycero-3-phosphocholine		HILIC-Pos	Cat # B	0.125919	0.227586	1.06347	0.0887779
1-O-Hexadecyl-sn-glycero-3-phosphocholine	HMDB0243890	HILIC-Pos	Cat # B	0.375114	0.506633	0.952625	-0.0700201
NP-021299		RP-Neg	Cat # B	0.197657	0.321768	0.954951	-0.0665009
Leucocrystal violet	HMDB0254031	HILIC-Pos	Cat # B	0.366908	0.498318	0.951143	-0.0722653
Estradiol enanthate	HMDB0251964	HILIC-Pos	Cat # B	0.0806447	0.162545	0.949493	-0.07477
5α-Dihydrotestosterone glucuronide	HMDB0006203	RP-Neg	Cat # B	0.0264492	0.0699729	0.884004	-0.177875
DROMOSTANOLONE TETRAHYDROPYRANYL ETHER		RP-Pos	Cat # B	0.0121375	0.0381507	1.10116	0.139024
Palmitoyl Ara-C	HMDB0256087	RP-Neg	Cat # B	0.439101	0.567698	0.971549	-0.041642
Glycerophospho-N-Arachidonoyl Ethanolamine	HMDB0252848	HILIC-Pos	Cat # B	0.00185514	0.00953337	1.15246	0.204712
Linoleyl carnitine	HMDB0006469	HILIC-Pos	Cat # B	0.0850112	0.169369	0.932018	-0.10157
2-Hydroxyhexadecanoylcarnitine	HMDB0013337	HILIC-Pos	Cat # B	0.000344935	0.00249548	0.814201	-0.296544
3-Hydroxy-11Z-octadecenoylcarnitine	HMDB0013339	RP-Pos	Cat # B	0.517131	0.642691	0.968736	-0.0458244
C18-Carnitine	HMDB0000062	HILIC-Pos	Cat # B	0.241949	0.373474	1.05102	0.0717939
1-heptadecanoyl-sn-glycero-3-phosphocholine		RP-Pos	Cat # B	0.296456	0.434351	1.03901	0.0552101
4-{(Z)-[(4E,7Z,16Z,19Z)-1-Hydroxy-4,7,10,13,16,19-docosahexaen-1-ylidene]amino}butanoic acid		RP-Pos	Cat # B	0.262316	0.396614	0.960905	-0.0575341
Glycochenodeoxycholic acid	HMDB0000637	RP-Neg	Cat # B	0.000511168	0.003421	0.84542	-0.24226
Glycodeoxycholic acid	HMDB0000631	RP-Neg	Cat # B	0.287324	0.422824	0.944463	-0.0824338
glyco-beta-muricholic acid	HMDB0341323	RP-Pos	Cat # B	0.622782	0.729427	0.989126	-0.0157743
Glycocholic acid	HMDB0000138	RP-Neg	Cat # B	0.346298	0.479119	0.951233	-0.0721296
(2R)-3-Hydroxy-2-[(9Z,12E)-9,12-octadecadienoyloxy]propyl 2-(trimethylammonio)ethyl phosphate		HILIC-Pos	Cat # B	0.511135	0.637491	0.951784	-0.0712941
1-Linoleoyl-2-Hydroxy-sn-glycero-3-PC		HILIC-Pos	Cat # B	0.666759	0.761758	0.971729	-0.041374
1-[(11Z)-octadecenoyl]-sn-glycero-3-phosphocholine		HILIC-Pos	Cat # B	0.934575	0.957875	0.995945	-0.00586261
2-Lysophosphatidylcholine	HMDB0258493	HILIC-Pos	Cat # B	0.0791005	0.160498	1.11078	0.15157
14-epi-19-Nortachysterol	HMDB0244581	HILIC-Pos	Cat # B	0.65048	0.751447	1.02437	0.0347399
Solanidine	HMDB0003236	RP-Pos	Cat # B	0.209076	0.335714	0.945278	-0.0811888
(5Z,7E)-9,10-Seco-5,7,10(19)-cholestatriene	HMDB0245858	HILIC-Pos	Cat # B	0.365406	0.49714	1.03885	0.0549894
(1R)-3-[2-[(1R,3Ar,7aR)-1-[(2R)-6-hydroxy-6-methylheptan-2-yl]-7a-methyl-2,3,3a,5,6,7-hexahydro-1H-inden-4-ylidene]ethylidene]-4-methylidenecyclohexan-1-ol	HMDB0242357	HILIC-Pos	Cat # B	0.271762	0.406153	0.945586	-0.080719
(1R)-5-[2-[(1R,7Ar)-1-[(2R)-6-hydroxy-6-methylheptan-2-yl]-7a-methyl-2,3,3a,5,6,7-hexahydro-1H-inden-4-ylidene]ethylidene]-4-methylidenecyclohexane-1,3-diol	HMDB0242363	RP-Pos	Cat # B	0.737393	0.819145	1.01357	0.0194455
NP-003145		RP-Neg	Cat # B	0.0158094	0.0467424	0.893604	-0.162292
Esculeogenin A	HMDB0251946	HILIC-Pos	Cat # B	0.697363	0.786194	1.02104	0.0300454
Cholesterol sulfate	HMDB0000653	RP-Neg	Cat # B	0.881051	0.923125	0.988259	-0.0170391
(2R,7S,13R,14R,16S,19R,20S)-19-(furan-3-yl)-9,9,13,20-tetramethyl-5,12,17-trioxo-4,8,15,18-tetraoxahexacyclo[11.9.0.0Â?,â·.0Â?,Âaâ°.0Âaâ´,Âaâ¶.0Âaâ´,Â?â°]docosan-11-yl acetate		RP-Pos	Cat # B	0.173683	0.291157	0.943921	-0.0832619
Bis(2-propylheptyl) phthalate	HMDB0249248	RP-Pos	Cat # B	0.00798137	0.0280197	0.899773	-0.152367
HD8315000		HILIC-Pos	Cat # B	0.0404973	0.0957735	0.934089	-0.0983685
1-(9Z-Eicosenoyl)-sn-glycero-3-phosphocholine	HMDB0243798	RP-Pos	Cat # B	0.120069	0.219773	1.07134	0.0994191
(2-Acetyloxy-3-octadecoxypropyl) 2-(trimethylazaniumyl)ethyl phosphate	HMDB0242460	RP-Pos	Cat # B	0.0266571	0.0701645	1.06637	0.0927024
D-α-Tocopherol	HMDB0001893	RP-Pos	Cat # B	0.00255972	0.0120661	1.14271	0.192462
Oxamide	HMDB0341188	RP-Pos	Cat # B	0.0382623	0.0915891	0.929613	-0.105297
Glycolic acid	HMDB0000115	HILIC-Neg	Cat # B	0.0784431	0.159347	0.954985	-0.0664505
Sulfoacetic acid	HMDB0258590	RP-Neg	Cat # B	0.187583	0.309255	0.955019	-0.0663994
Glycine	HMDB0000123	RP-Neg	Cat # B	0.191669	0.314391	0.967068	-0.04831
2-Hydroxyethanesulfonate	HMDB0003903	HILIC-Neg	Cat # B	0.00173153	0.00902349	0.777672	-0.362766
Dimethylphosphate	HMDB0061734	RP-Neg	Cat # B	0.169016	0.28475	0.873533	-0.195066
O-Phosphoethanolamine	HMDB0000224	HILIC-Pos	Cat # B	0.501557	0.628159	0.937086	-0.093747
NP-020414		RP-Neg	Cat # B	5.29733e-05	0.000558453	0.819349	-0.28745
Biliverdin	HMDB0001008	RP-Pos	Cat # B	0.26151	0.395626	1.05446	0.0764987
Urobilin	HMDB0004160	RP-Pos	Cat # B	0.367826	0.499303	1.02104	0.0300405
3-[(19Z)-15,16-Dihydroxy-19-dotriaconten-1-yl]-5-methyl-2(5H)-furanone		RP-Pos	Cat # B	0.786497	0.855534	0.986458	-0.0196703
DG(20:0/14:1(9Z)/0:0)		RP-Pos	Cat # B	0.418687	0.549898	0.956243	-0.0645508
(9R)-6-Hydroxy-6-oxido-12-oxo-5,7,11-trioxa-2-aza-6lambda~5~-phosphaheptacosan-9-yl palmitate		RP-Pos	Cat # B	0.0606553	0.130901	0.874085	-0.194155
1-oleoyl-2-linoleoyl-sn-glycerol		RP-Pos	Cat # B	0.109988	0.204647	0.909644	-0.136626
DG(18:0/18:3(9Z,12Z,15Z)/0:0)		RP-Pos	Cat # B	0.217617	0.345361	0.928729	-0.106671
1-palmitoyl-2-oleoyl-sn-glycero-3-phosphoethanolamine		RP-Pos	Cat # B	0.0642957	0.137058	0.910847	-0.13472
1-(1Z-octadecenyl)-2-hexadecanoyl-sn-glycero-3-phosphoethanolamine		HILIC-Pos	Cat # B	0.0133442	0.0413414	0.910871	-0.134682
Palmitoyl sphingomyelin		RP-Pos	Cat # B	0.0130263	0.040502	0.920447	-0.119593
Oxalylurea		HILIC-Neg	Cat # B	0.686387	0.777974	0.990105	-0.0143466
1,3,5-Triazine-2,4(1H,3H)-dione	HMDB0244186	HILIC-Neg	Cat # B	0.057051	0.124905	0.828576	-0.271294
Pyruvic acid	HMDB0000243	RP-Neg	Cat # B	0.543124	0.663221	0.98138	-0.0271168
Malonic acid	HMDB0000691	HILIC-Neg	Cat # B	0.504701	0.631486	1.02397	0.0341789
N-Formylglycine	HMDB0255145	RP-Pos	Cat # B	0.000106909	0.000985385	1.09744	0.134139
Phosphoenolpyruvic acid	HMDB0000263	RP-Neg	Cat # B	0.000172253	0.00145321	0.728405	-0.457188
L-(+)-Lactic acid	HMDB0000190	RP-Neg	Cat # B	0.0100709	0.0331011	0.924128	-0.113835
(2R)-2,3-Dihydroxypropanoic acid	HMDB0000139	HILIC-Neg	Cat # B	0.118488	0.217494	0.950119	-0.0738201
Glyceric acid	HMDB0000139	HILIC-Neg	Cat # B	0.00481233	0.0194749	0.949716	-0.0744312
3-Sulfopropanoic acid		RP-Neg	Cat # B	0.120434	0.220061	0.930432	-0.104028
L-Cysteine-S-sulfate		HILIC-Neg	Cat # B	0.00230623	0.0111232	0.751399	-0.412348
2-Phosphonopropionic acid	HMDB0245296	RP-Pos	Cat # B	5.37011e-11	9.93471e-09	1.24962	0.321491
Glyceraldehyde 3-phosphate	HMDB0001112	RP-Pos	Cat # B	0.279292	0.414536	1.03806	0.0538853
2-Phosphoglyceric acid	HMDB0000362	RP-Neg	Cat # B	0.00124477	0.00700861	0.745345	-0.42402
3-Phosphoglyceric acid	HMDB0000807	RP-Neg	Cat # B	5.85697e-06	9.42207e-05	0.730329	-0.453382
(S)-2-Hydrazinopropionic acid	HMDB0248305	RP-Pos	Cat # B	0.451032	0.580026	0.977449	-0.0329067
3-Aminopropane-1-sulfonic acid		RP-Neg	Cat # B	0.134652	0.239526	0.910387	-0.135448
1,2-Dipalmitoleoyl-sn-glycero-3-phosphocholine		RP-Pos	Cat # B	0.499792	0.626555	0.954031	-0.0678921
D-Glucosyl-beta-1,1-N-palmitoyl-D-erythro-sphingosine		RP-Neg	Cat # B	0.390947	0.522743	0.945837	-0.0803365
1-Palmitoyl-2-oleoylglycero-3-phosphoglycerol	HMDB0244000	HILIC-Neg	Cat # B	0.217838	0.3455	1.08146	0.112987
1-[(9Z)-octadecenoyl]-2-tetradecanoyl-sn-glycero-3-phosphocholine		HILIC-Pos	Cat # B	8.1829e-08	3.02767e-06	1.37373	0.458095
(21R)-27-Amino-24-hydroxy-24-oxido-18-oxo-19,23,25-trioxa-24lambda~5~-phosphaheptacosan-21-yl (6Z,9Z,12Z,15Z)-6,9,12,15-octadecatetraenoate		HILIC-Pos	Cat # B	0.00750688	0.0268547	1.11553	0.157724
1-(1Z-hexadecenyl)-2-(8Z,11Z,14Z-icosatrienoyl)-sn-glycero-3-phosphoethanolamine		HILIC-Pos	Cat # B	4.1714e-05	0.000460894	0.794493	-0.331894
(21R)-27-Amino-24-hydroxy-24-oxido-18-oxo-19,23,25-trioxa-24lambda~5~-phosphaheptacosan-21-yl (9Z,12Z,15Z)-9,12,15-octadecatrienoate		HILIC-Pos	Cat # B	1.96229e-05	0.000253772	1.27675	0.352474
(2R)-3-{[(2-Aminoethoxy)(hydroxy)phosphoryl]oxy}-2-[(1Z,11Z)-1,11-octadecadien-1-yloxy]propyl (9Z)-9-octadecenoate		RP-Pos	Cat # B	0.0547757	0.121567	0.884471	-0.177113
(2R)-3-{[(2-Aminoethoxy)(hydroxy)phosphoryl]oxy}-2-[(11Z)-11-octadecenoyloxy]propyl (9Z)-9-octadecenoate		HILIC-Neg	Cat # B	8.0986e-08	3.02767e-06	1.31305	0.392925
(7Z,21R)-27-Amino-24-hydroxy-24-oxido-18-oxo-19,23,25-trioxa-24lambda~5~-phosphaheptacos-7-en-21-yl (9Z)-9-octadecenoate		HILIC-Neg	Cat # B	0.00650589	0.0243853	1.14807	0.199206
1-Stearoyl-2-linoleoyl-sn-glycero-3-phosphoethanolamine		HILIC-Pos	Cat # B	9.8247e-07	2.2321e-05	1.32987	0.411283
1-stearoyl-2-oleoyl-sn-glycero-3-phosphoserine		RP-Pos	Cat # B	0.0903226	0.176956	0.87431	-0.193783
Nervonic ceramide		RP-Pos	Cat # B	0.0256047	0.0684043	0.859253	-0.218845
1-Palmitoyl-2-oleoyl-sn-glycero-3-phosphocholine	HMDB0243985	HILIC-Pos	Cat # B	1.92622e-06	3.83811e-05	1.39385	0.479078
1-[(9Z)-octadecenyl]-2-hexadecanoyl-sn-glycero-3-phosphocholine		RP-Pos	Cat # B	0.012579	0.0393473	0.887655	-0.171929
1-hexadecanoyl-2-octadecanoyl-sn-glycero-3-phosphocholine		HILIC-Pos	Cat # B	0.158295	0.271405	0.881205	-0.18245
(2R)-3-{[(2-Aminoethoxy)(hydroxy)phosphoryl]oxy}-2-[(1Z)-1-octadecen-1-yloxy]propyl (5Z,8Z,11Z,14Z)-5,8,11,14-icosatetraenoate		HILIC-Pos	Cat # B	0.740848	0.821051	0.977799	-0.0323898
1-stearoyl-2-arachidonoyl-sn-glycero-3-phosphoethanolamine		HILIC-Neg	Cat # B	0.00565341	0.0219855	1.17873	0.237232
(2R)-2-[(9Z)-9-Hexadecenoyloxy]-3-[(hydroxy{[(1s,3R)-2,3,4,5,6-pentahydroxycyclohexyl]oxy}phosphoryl)oxy]propyl stearate		HILIC-Neg	Cat # B	8.78473e-07	2.03147e-05	1.3816	0.466338
PC(18:3(9Z,12Z,15Z)/18:2(9Z,12Z))		HILIC-Pos	Cat # B	0.00771719	0.0274034	1.10187	0.139956
1-(1Z)-hexadecenyl-2-arachidonoyl-sn-glycero-3-phosphocholine		RP-Pos	Cat # B	0.107618	0.200958	0.896526	-0.157583
3-(Hexadecyloxy)-2-[(5E,8E,11E,14E,17E)-5,8,11,14,17-icosapentaenoyloxy]propyl 2-(trimethylammonio)ethyl phosphate		HILIC-Pos	Cat # B	0.181865	0.301749	1.07717	0.10724
Dilinoleoylphosphatidylcholine	HMDB0244099	HILIC-Pos	Cat # B	0.00897702	0.0305125	0.900148	-0.151766
1-O-Hexadecyl-2-arachidonoyl-sn-glycero-3-phosphocholine	HMDB0243975	RP-Pos	Cat # B	0.215859	0.343507	0.935164	-0.096709
1-oleoyl-2-linoleoyl-sn-glycero-3-phosphocholine		RP-Pos	Cat # B	0.157962	0.271405	0.90848	-0.138473
PC(o-18:0/18:2(9Z,12Z))		HILIC-Pos	Cat # B	0.00314141	0.0141254	1.20447	0.268401
1-Oleoyl-2-Stearoyl-sn-Glycero-3-Phosphocholine		RP-Pos	Cat # B	0.366837	0.498318	1.06352	0.0888423
1-(1Z-octadecenyl)-2-(4Z,7Z,10Z,13Z,16Z-docosapentaenoyl)-sn-glycero-3-phosphoethanolamine		HILIC-Pos	Cat # B	0.630137	0.736155	1.01468	0.0210183
Docosahexaenoyl PAF C-16		RP-Pos	Cat # B	0.404001	0.534585	0.959548	-0.0595736
(2R)-2-[(5Z,8Z,11Z,14Z,17Z)-5,8,11,14,17-Icosapentaenoyloxy]-3-(stearoyloxy)propyl 2-(trimethylammonio)ethyl phosphate		RP-Pos	Cat # B	0.0154937	0.046019	0.875255	-0.192225
1-Stearoyl-2-arachidonoylplasmenylcholine		RP-Pos	Cat # B	0.268666	0.403154	0.925885	-0.111095
(2R)-3-[(Hydroxy{[(1s,3R)-2,3,4,5,6-pentahydroxycyclohexyl]oxy}phosphoryl)oxy]-2-(stearoyloxy)propyl (8Z,11Z,14Z,17Z)-8,11,14,17-icosatetraenoate		HILIC-Pos	Cat # B	0.0249528	0.0675273	1.1329	0.18002
1-(1Z-octadecenyl)-2-(4Z,7Z,10Z,13Z,16Z,19Z-docosahexaenoyl)-sn-glycero-3-phosphocholine		RP-Pos	Cat # B	0.601714	0.711321	0.966034	-0.0498548
1-octadecanoyl-2-(4Z,7Z,10Z,13Z,16Z,19Z-docosahexaenoyl)-sn-glycero-3-phosphocholine		RP-Pos	Cat # B	0.158142	0.271405	0.920636	-0.119298
Phosphocreatine	HMDB0001511	RP-Pos	Cat # B	0.0687861	0.144725	0.885364	-0.175657
1,1-Dimethylbiguanide	HMDB0001921	HILIC-Pos	Cat # B	0.274508	0.408841	0.91608	-0.126455
2-Amino-2-methyl-1,3-propanediol	HMDB0244975	HILIC-Pos	Cat # B	0.000397187	0.00277283	0.841513	-0.248943
Tris(hydroxymethyl)aminomethane	HMDB0029098	RP-Pos	Cat # B	0.0759561	0.155919	0.878649	-0.186641
Fumaric acid	HMDB0000134	HILIC-Neg	Cat # B	0.0192042	0.0543	1.08158	0.113141
1H-Imidazole-4-carboxamide	HMDB0244880	HILIC-Pos	Cat # B	0.651461	0.751575	1.02953	0.0419912
2-Methylimidazole	HMDB0245233	RP-Pos	Cat # B	0.62402	0.729996	1.02262	0.0322771
(R)-5-Methylhydantoin	HMDB0341210	RP-Pos	Cat # B	0.257784	0.391589	1.03173	0.0450666
Divinyl sulfone	HMDB0251500	RP-Pos	Cat # B	0.00276503	0.0127428	1.06296	0.0880875
2-Ketobutyric acid	HMDB0000005	HILIC-Neg	Cat # B	0.105543	0.198371	0.932742	-0.10045
Erythrono-1,4-lactone	HMDB0000349	RP-Pos	Cat # B	0.150689	0.261409	1.05638	0.0791315
L-Threonic acid-1,4-lactone	HMDB0000940	HILIC-Neg	Cat # B	0.00634608	0.0239947	1.08807	0.121774
Succinic acid	HMDB0000254	HILIC-Neg	Cat # B	0.0020077	0.0100774	0.945059	-0.0815241
Thiazolidine-4-carboxylic acid	HMDB0258979	RP-Pos	Cat # B	0.000598607	0.00387598	1.12093	0.164691
Glycylglycine		HILIC-Neg	Cat # B	5.41447e-10	6.67784e-08	1.32406	0.404965
2-Methylpropanal	HMDB0031243	HILIC-Pos	Cat # B	0.700438	0.789097	1.01989	0.0284113
4-Hydroxybutyric acid (GHB)		HILIC-Neg	Cat # B	0.195507	0.319473	0.958104	-0.0617451
Tetrahydrothiophene-3-ol 1,1-dioxide	HMDB0244530	RP-Pos	Cat # B	0.0029352	0.0133541	1.06248	0.0874306
L-Threonic acid	HMDB0000943	HILIC-Neg	Cat # B	0.322148	0.45819	0.960779	-0.0577236
1-Ethylaziridine	HMDB0243874	RP-Pos	Cat # B	0.751412	0.830981	1.00628	0.00903033
2-Aminobutyric acid	HMDB0000452	RP-Pos	Cat # B	0.00340077	0.0148283	1.08976	0.124008
D-(-)-2-Aminobutyric acid	HMDB0000650	RP-Pos	Cat # B	0.622947	0.729427	1.01279	0.0183311
DL-3-Aminoisobutyric acid	HMDB0003911	RP-Neg	Cat # B	0.843283	0.894391	0.996126	-0.00560025
S-Methyl-L-cysteine-S-oxide	HMDB0013078	HILIC-Pos	Cat # B	0.0031512	0.0141449	1.1004	0.138029
Thiomorpholine	HMDB0259017	RP-Pos	Cat # B	0.23542	0.365341	0.972016	-0.0409475
3-Amino-2-piperidone	HMDB0000323	HILIC-Pos	Cat # B	0.298283	0.434752	0.962064	-0.0557954
Cysteinylglycine	HMDB0000078	HILIC-Neg	Cat # B	0.00719652	0.0260685	0.884844	-0.176504
(2S)-2-Amino-5-aminooxy-5-oxopentanoic acid	HMDB0258143	HILIC-Pos	Cat # B	4.0556e-08	1.75067e-06	1.29177	0.369345
(±)-2-Methylbutanal	HMDB0031526	RP-Pos	Cat # B	0.404819	0.53494	0.972457	-0.0402941
2-Ethylhydracrylic acid	HMDB0000396	HILIC-Neg	Cat # B	0.692065	0.782379	0.986226	-0.0200095
2-Methyl-3-hydroxybutyric acid	HMDB0000354	HILIC-Neg	Cat # B	0.0955397	0.184525	0.937393	-0.0932744
3-Hydroxyvaleric acid	HMDB0000531	HILIC-Neg	Cat # B	0.00539145	0.0213189	0.896774	-0.157184
D-(-)-Arabinose		HILIC-Neg	Cat # B	0.675469	0.769334	0.978641	-0.0311488
D-(+)-Xylose	HMDB0000098	HILIC-Neg	Cat # B	0.0154574	0.0459639	0.90408	-0.145478
Arabinonic acid	HMDB0000539	HILIC-Neg	Cat # B	0.00537056	0.0212687	0.860649	-0.216504
Pentanamide	HMDB0256275	HILIC-Pos	Cat # B	0.413952	0.545338	1.04066	0.0575039
5-Aminovaleric acid	HMDB0003355	HILIC-Neg	Cat # B	0.381521	0.513053	0.949593	-0.0746187
L-Valine	HMDB0000883	RP-Pos	Cat # B	0.225414	0.354279	0.97762	-0.0326539
3-Hydroxynorvaline	HMDB0244983	HILIC-Pos	Cat # B	4.60453e-12	1.49072e-09	1.41881	0.504686
L-Methionine sulfoxide	HMDB0002005	RP-Pos	Cat # B	0.0426804	0.0993192	0.94162	-0.0867825
Methionine sulfone	HMDB0062174	RP-Neg	Cat # B	0.599912	0.710458	0.978495	-0.0313636
2-Deoxyribose 5-phosphate	HMDB0001031	RP-Neg	Cat # B	0.0207287	0.0574811	0.879974	-0.184467
2-Amino-3-methyl-1-butanol	HMDB0244984	HILIC-Pos	Cat # B	0.593125	0.705971	1.03328	0.0472308
N,N-Dimethylformamide dimethyl acetal	HMDB0255265	HILIC-Pos	Cat # B	0.106232	0.198659	1.0883	0.122073
Phosphocholine	HMDB0001565	HILIC-Pos	Cat # B	0.512782	0.63882	1.02938	0.0417706
5-Hydroxy-2-furoic acid		RP-Pos	Cat # B	0.105927	0.198659	0.948579	-0.0761604
3-Pyridinol		HILIC-Pos	Cat # B	0.176705	0.294698	0.943658	-0.083664
Pyrrole-2-carboxylic acid	HMDB0004230	HILIC-Neg	Cat # B	0.359151	0.49217	0.967672	-0.0474101
3-Hydroxypyridine sulfate	HMDB0240652	HILIC-Neg	Cat # B	0.0380972	0.0913627	0.832102	-0.265168
1,4-Pentadien-3-one	HMDB0244222	HILIC-Pos	Cat # B	0.0227559	0.0621051	0.938524	-0.091535
2-Furanmethanol	HMDB0013742	HILIC-Pos	Cat # B	0.994278	0.996586	1.00044	0.000634039
2-Hydroxyglutaric acid lactone	HMDB0059743	RP-Neg	Cat # B	0.336368	0.470915	0.973889	-0.03817
2-Hydrazinopyridine	HMDB0245139	HILIC-Pos	Cat # B	0.0199326	0.0558114	1.12815	0.173965
5-Methylcytosine	HMDB0002894	HILIC-Pos	Cat # B	0.0287475	0.0744561	0.869429	-0.201861
6-Amino-1-MethylUracil	HMDB0341121	RP-Neg	Cat # B	0.00193634	0.00981432	0.840349	-0.25094
(2s)-5-Oxopyrrolidine-2-carbaldehyde	HMDB0246837	RP-Pos	Cat # B	0.0283916	0.0738296	0.884346	-0.177318
D-(+)-Pyroglutamic Acid	HMDB0000267	HILIC-Pos	Cat # B	0.277108	0.412004	1.04035	0.0570673
(4-Oxo-1,3-thiazolidin-3-yl)acetic acid		HILIC-Pos	Cat # B	3.04665e-05	0.000347614	1.44732	0.533388
1,2-Dimethylimidazole	HMDB0244082	HILIC-Pos	Cat # B	0.6796	0.772679	1.02575	0.0366751
5,5-Dimethylhydantoin		HILIC-Neg	Cat # B	0.187967	0.309691	1.0615	0.0860999
2,3-Pentanedione	HMDB0031598	HILIC-Pos	Cat # B	0.592253	0.705375	0.973531	-0.0387007
3-Methyl sulfolene	HMDB0059667	RP-Pos	Cat # B	0.0671691	0.141899	0.950809	-0.072773
D-α-Hydroxyglutaric acid		RP-Neg	Cat # B	0.00815618	0.0285081	1.08856	0.122419
δ-Ribono-1,4-lactone		HILIC-Neg	Cat # B	0.76798	0.8414	1.01272	0.0182284
1-Piperideine	HMDB0243998	HILIC-Pos	Cat # B	0.0956528	0.184553	0.907654	-0.139785
D-(+)-Proline		RP-Pos	Cat # B	0.00517806	0.0206644	1.05858	0.0821254
1-Hydroxypyrrolidine-3-carboxylic acid	HMDB0243902	HILIC-Pos	Cat # B	0.00903982	0.0306758	1.09107	0.125741
2-phosphinomethylmalic acid		HILIC-Neg	Cat # B	2.01134e-07	6.20162e-06	1.28779	0.364898
Aspartyl-Glycine	HMDB0028753	RP-Neg	Cat # B	2.50078e-05	0.000303657	0.849563	-0.235207
Diallyl sulfone	HMDB0251128	HILIC-Pos	Cat # B	8.36127e-06	0.000126641	1.161	0.215369
(5S)-5,6-Dihydroxy-2-oxohexanal	HMDB0246029	RP-Pos	Cat # B	0.132362	0.236426	0.945383	-0.0810295
2,2-Dimethylsuccinic acid	HMDB0002074	HILIC-Neg	Cat # B	0.0119823	0.0377896	0.923441	-0.114909
2-Methylglutaric acid	HMDB0000422	HILIC-Neg	Cat # B	0.0256186	0.0684043	0.912797	-0.131635
3-Hydroxy-3-methylglutaric acid	HMDB0000355	HILIC-Neg	Cat # B	0.00459067	0.0188728	1.07909	0.109814
δ-Gluconic acid δ-lactone		HILIC-Neg	Cat # B	9.12265e-06	0.000136576	0.891557	-0.1656
α-Methylhistamine	HMDB0000415	RP-Pos	Cat # B	0.0760332	0.155919	0.925025	-0.112436
alpha-Guanidinoglutaric acid	HMDB0341287	HILIC-Pos	Cat # B	4.21317e-09	3.59416e-07	1.20148	0.264816
(1r,2s)-2-Aminocyclopentanecarboxylic acid	HMDB0242326	RP-Pos	Cat # B	0.00832821	0.0289164	0.930936	-0.103245
D-(+)-Pipecolinic acid	HMDB0000070	HILIC-Pos	Cat # B	0.470762	0.599152	1.03411	0.0483835
Allyl cysteine	HMDB0248164	HILIC-Pos	Cat # B	0.197862	0.321828	1.07768	0.10793
S-(2-Carboxyethyl)-L-cysteine	HMDB0246645	RP-Neg	Cat # B	0.00857502	0.0294553	1.1652	0.220581
(2S,4S)-4-Amino-2-hydroxy-2-methylpentanedioic acid		RP-Pos	Cat # B	0.262552	0.396738	1.02681	0.0381684
(6S,7R)-2,6,7,8-Tetrahydroxy-2-oxo-1,3,2lambda5-dioxaphosphonan-5-one	HMDB0260167	HILIC-Neg	Cat # B	0.282594	0.417055	1.05876	0.0823737
Polylysine	HMDB0256678	HILIC-Pos	Cat # B	0.800596	0.864337	0.9897	-0.014937
N5-Methylglutamine	HMDB0341431	HILIC-Pos	Cat # B	0.0159619	0.0471395	1.11833	0.161346
(2S)-2-Amino-3-[(2S)-2-aminopropanoyl]oxypropanoic acid	HMDB0257605	HILIC-Pos	Cat # B	0.0726621	0.151099	1.08469	0.117285
Serylserine	HMDB0029048	RP-Pos	Cat # B	0.00140236	0.00771149	1.12448	0.169252
Hexamine	HMDB0029598	HILIC-Pos	Cat # B	0.0257624	0.0686468	0.858231	-0.220562
Hexanoic acid	HMDB0000535	HILIC-Neg	Cat # B	0.164364	0.277553	0.917555	-0.124133
2-Hydroxycaproic acid	HMDB0001624	HILIC-Neg	Cat # B	0.00969258	0.0321431	0.914993	-0.128168
3-O-sulfo-beta-galactose	HMDB0341418	RP-Neg	Cat # B	0.861636	0.910129	1.0077	0.0110709
NP-020454		HILIC-Pos	Cat # B	0.249293	0.381601	0.943071	-0.0845616
Cysteine isopropyl ester	HMDB0250703	RP-Pos	Cat # B	0.000100175	0.000950382	1.24229	0.313
3,4-Pyrrolidinediol, 2-(hydroxymethyl)-1-methyl-, (2R,3R,4R)-	HMDB0254400	HILIC-Pos	Cat # B	0.791893	0.859599	1.00957	0.0137365
beta-D-Galactosamine	HMDB0245095	HILIC-Neg	Cat # B	0.439959	0.568326	0.950461	-0.0733007
D-Glucosamine	HMDB0001514	HILIC-Pos	Cat # B	0.733959	0.816912	0.985645	-0.0208599
2-Deoxy-D-arabino-hexose 6-(dihydrogen phosphate)	HMDB0245100	RP-Neg	Cat # B	0.3288	0.46442	1.0426	0.0601913
α-D-Glucose-1,6-bisphosphate		RP-Neg	Cat # B	0.07261	0.151099	0.91591	-0.126722
Trimethylolpropane	HMDB0259243	RP-Pos	Cat # B	0.280995	0.415873	0.963189	-0.0541089
L-Lysinamide	HMDB0253898	HILIC-Pos	Cat # B	0.108118	0.201748	0.908984	-0.137673
N,N-Diethylethanolamine	HMDB0033971	HILIC-Pos	Cat # B	0.576161	0.692784	1.03722	0.0527261
Triethanolamine	HMDB0032538	HILIC-Pos	Cat # B	0.000162542	0.00138781	0.755308	-0.404862
5-Formylfurfural		RP-Pos	Cat # B	0.00602844	0.023063	0.862291	-0.213754
1H-Benzotriazole	HMDB0244873	RP-Pos	Cat # B	0.682429	0.774815	0.964314	-0.0524251
2-Mercaptonicotinic acid	HMDB0245193	RP-Pos	Cat # B	0.766804	0.840823	0.986117	-0.0201689
6-Hydroxynicotinic acid	HMDB0002658	HILIC-Neg	Cat # B	0.305526	0.442568	0.976724	-0.0339777
1-Methylxanthine	HMDB0010738	RP-Neg	Cat # B	0.255502	0.388808	0.926116	-0.110735
3-Methylxanthine	HMDB0001886	RP-Neg	Cat # B	0.0338692	0.0834646	0.851183	-0.232459
1-Methyluric acid	HMDB0003099	RP-Pos	Cat # B	0.0273119	0.071597	0.876277	-0.190541
9-Methyluric acid	HMDB0001973	RP-Pos	Cat # B	0.075177	0.154653	0.930638	-0.103708
Benzenesulfonic acid	HMDB0248986	HILIC-Neg	Cat # B	0.0297885	0.076162	0.813473	-0.297833
cis,cis-Muconic acid	HMDB0006331	HILIC-Neg	Cat # B	0.00261108	0.0122291	0.876262	-0.190566
Aconitic acid	HMDB0247961	HILIC-Neg	Cat # B	5.49823e-05	0.000571904	1.25055	0.322564
3-Methylpyridine	HMDB0061887	RP-Pos	Cat # B	0.961348	0.975662	0.997185	-0.00406648
(1E)-1-Phenyltriaz-1-ene	HMDB0242314	HILIC-Pos	Cat # B	0.613269	0.721904	1.02485	0.0354187
2-Methyl-5-nitroimidazol-1-ylacetic acid	HMDB0244289	RP-Pos	Cat # B	0.0857057	0.170291	0.87609	-0.19085
1-Methyladenine	HMDB0011599	HILIC-Neg	Cat # B	0.00243138	0.0115699	1.1391	0.187889
1-Methylguanine	HMDB0003282	HILIC-Pos	Cat # B	0.691564	0.782162	0.982684	-0.0252011
7-Methylguanine	HMDB0000897	RP-Pos	Cat # B	0.787645	0.856424	1.01244	0.0178326
1,3,5-Hexatriene	HMDB0251502	RP-Pos	Cat # B	0.0120455	0.0379074	0.893403	-0.162617
2,5-Dimethylpyrazine	HMDB0035289	RP-Pos	Cat # B	0.0760332	0.155919	0.925025	-0.112436
3-Methylthymine	HMDB0245938	HILIC-Pos	Cat # B	0.937326	0.959555	1.00473	0.00680818
Methylimidazoleacetic acid	HMDB0002820	HILIC-Pos	Cat # B	5.92981e-09	4.38806e-07	0.774907	-0.367906
Imidazolelactic acid	HMDB0002320	HILIC-Neg	Cat # B	0.022543	0.0617846	1.19986	0.262864
1,3-Cyclohexanedione	HMDB0244161	RP-Pos	Cat # B	0.896369	0.931993	1.00563	0.00809252
(E)-2-Methylglutaconic acid	HMDB0002266	RP-Pos	Cat # B	0.00319861	0.0142721	0.91825	-0.123042
Oxoadipic acid	HMDB0000225	RP-Neg	Cat # B	0.0274521	0.0717944	0.911539	-0.133624
(2R)-2-[(3R,4S)-3,4-Dihydroxy-5-oxooxolan-2-yl]-2-hydroxyacetaldehyde	HMDB0242712	HILIC-Neg	Cat # B	0.511388	0.637491	1.0274	0.0389936
Citric acid	HMDB0000094	HILIC-Neg	Cat # B	0.582188	0.698086	1.02264	0.0323015
L-Ascorbic acid 2-sulfate	HMDB0060649	HILIC-Neg	Cat # B	0.000318254	0.0023417	0.778956	-0.360385
L-Histidine	HMDB0000177	HILIC-Neg	Cat # B	0.270075	0.404566	0.934618	-0.0975507
6-Diazo-5-oxo-L-norleucine	HMDB0247054	RP-Pos	Cat # B	0.0197497	0.0555828	0.687106	-0.541396
N-Acetyl-2,3-dihydro-1H-pyrrole	HMDB0031163	RP-Pos	Cat # B	0.207225	0.33357	0.973781	-0.0383305
4-Aminohex-5-ynoic acid	HMDB0252607	RP-Pos	Cat # B	0.579775	0.695838	0.962588	-0.0550096
2-Butenoylglycine	HMDB0341232	HILIC-Pos	Cat # B	0.0512805	0.115092	1.1853	0.245257
alpha-AMINO-3-HYDROXY-5-METHYL-4-ISOXAZOLEPROPIONIC ACID	HMDB0248356	RP-Pos	Cat # B	0.00162503	0.008607	1.08528	0.118063
[(2R)-Oxiran-2-yl]methyl 2-methylprop-2-enoate	HMDB0243756	RP-Pos	Cat # B	0.0137733	0.0419636	0.92047	-0.119557
(2E)-hept-2-enedioic acid	HMDB0340966	RP-Pos	Cat # B	4.93589e-08	2.0292e-06	0.865163	-0.208955
Shikimic acid	HMDB0003070	HILIC-Neg	Cat # B	0.32184	0.458003	1.03597	0.0509794
3-Methylhistidine	HMDB0000479	HILIC-Pos	Cat # B	0.723651	0.808566	0.980459	-0.0284701
(2-Ethylcrotonoyl)urea	HMDB0242468	HILIC-Pos	Cat # B	0.722678	0.807827	1.01319	0.0189113
Glycylproline	HMDB0000721	RP-Pos	Cat # B	0.0134613	0.0415552	1.07476	0.104018
Prolylglycine	HMDB0011178	HILIC-Pos	Cat # B	4.19966e-05	0.000460894	1.19676	0.259136
N-Acetyl-L-glutamine	HMDB0006029	HILIC-Neg	Cat # B	0.940885	0.962058	0.996633	-0.00486602
gamma-Glutamylglycine	HMDB0011667	HILIC-Pos	Cat # B	0.245313	0.376489	0.938362	-0.0917835
asp-ser	HMDB0028762	HILIC-Pos	Cat # B	0.763168	0.838967	0.984582	-0.0224167
ser-asp		HILIC-Pos	Cat # B	0.153695	0.265911	0.924356	-0.113479
3,3-Dimethylglutaric acid	HMDB0002441	HILIC-Neg	Cat # B	0.0117624	0.0373131	0.929235	-0.105884
3-Methyladipic acid	HMDB0000555	HILIC-Neg	Cat # B	0.488558	0.61695	1.02367	0.0337542
2-Isopropylmalic acid	HMDB0000402	RP-Pos	Cat # B	3.83582e-08	1.68386e-06	0.861795	-0.214583
8-Azabicyclo[3.2.1]octane	HMDB0247421	RP-Pos	Cat # B	0.0736464	0.15223	1.13765	0.186058
Glycylglutamine	HMDB0028839	HILIC-Pos	Cat # B	8.27297e-07	1.94791e-05	1.27591	0.351521
N-(Aminoacetyl)glutamine		HILIC-Pos	Cat # B	0.326513	0.462177	1.05992	0.0839506
1D-1-guanidino-1-deoxy-3-dehydro-scyllo-inositol		RP-Neg	Cat # B	8.80831e-05	0.000854439	1.2297	0.298301
asn-ser	HMDB0028740	HILIC-Neg	Cat # B	0.00873566	0.0299159	1.26142	0.335048
ser-asn	HMDB0029035	HILIC-Pos	Cat # B	0.00548742	0.0215541	1.12468	0.169517
(2S)-1,2-Dimethylpyrrolidine-2-carboxylic acid	HMDB0243593	HILIC-Pos	Cat # B	0.178417	0.297171	0.94847	-0.0763263
DL-Stachydrine		HILIC-Pos	Cat # B	0.140452	0.247632	0.884096	-0.177725
NP-021733		RP-Pos	Cat # B	0.620374	0.728037	0.964446	-0.0522273
2-Methylbutyrylglycine	HMDB0000339	RP-Pos	Cat # B	0.486256	0.614642	0.95298	-0.0694825
N-Acetylvaline	HMDB0011757	HILIC-Neg	Cat # B	0.30099	0.437958	1.02676	0.0380939
(S)-Dimethyl 2-aminopentanedioate	HMDB0243725	HILIC-Pos	Cat # B	0.014854	0.0444248	0.825807	-0.276123
Glycylvaline	HMDB0028854	HILIC-Pos	Cat # B	2.99522e-05	0.00034363	1.24699	0.318454
NP-020293		HILIC-Pos	Cat # B	2.52327e-06	4.81371e-05	1.22919	0.297712
Glycyl-Methionine	HMDB0028847	RP-Pos	Cat # B	0.693017	0.782379	0.97359	-0.0386131
(2R,6S)-2,6-Diaminoheptanedioic acid	HMDB0242532	HILIC-Pos	Cat # B	0.00874376	0.0299159	1.10729	0.147037
(2S)-2-Amino-3-[(2S,3R)-2-amino-3-hydroxybutanoyl]oxypropanoic acid	HMDB0257561	RP-Pos	Cat # B	0.00146714	0.00799979	1.12249	0.166705
Homocitrulline	HMDB0000679	HILIC-Pos	Cat # B	0.342062	0.476824	0.943387	-0.0840788
[(3-Methylbutyl)amino]acetic acid	HMDB0245644	RP-Pos	Cat # B	0.00566192	0.0219856	1.18434	0.244083
3[N-Morpholino]propane sulfonic acid	HMDB0254880	HILIC-Neg	Cat # B	0.295941	0.434024	0.907048	-0.140748
1-Ethyl-3-piperidinamine		HILIC-Pos	Cat # B	0.749188	0.82923	1.01982	0.0283146
1-Ethyl-4-piperidinamine		RP-Pos	Cat # B	0.0594559	0.128863	1.17408	0.231527
(2S)-2-Amino-5-(diaminomethylideneamino)-4-methylpentanoic acid	HMDB0257656	HILIC-Pos	Cat # B	0.501435	0.628159	1.03655	0.051784
VO2450000	HMDB0000706	HILIC-Neg	Cat # B	0.0123515	0.0387489	0.813049	-0.298586
Quinolinic acid	HMDB0000232	RP-Neg	Cat # B	0.0309571	0.0779193	1.13692	0.185133
4-Hydroxybenzaldehyde	HMDB0011718	HILIC-Neg	Cat # B	0.0339587	0.0836056	0.939852	-0.0894948
Gentisic acid	HMDB0000152	HILIC-Neg	Cat # B	0.000790852	0.00487692	0.82071	-0.285056
4-Sulfobenzoic acid		RP-Neg	Cat # B	0.0981497	0.188023	0.933482	-0.0993062
3-hydroxybenzoic acid-3-O-sulphate	HMDB0059968	HILIC-Neg	Cat # B	0.00657084	0.0245149	1.26152	0.335158
3-Pyridylacetic acid	HMDB0001538	HILIC-Pos	Cat # B	0.0620393	0.13328	1.08304	0.115087
2-Methyl-3-vinylpyrazine	HMDB0039989	HILIC-Pos	Cat # B	0.312806	0.449095	1.11088	0.151701
N-Methylnicotinamide	HMDB0003152	RP-Pos	Cat # B	0.458162	0.585489	1.05084	0.0715489
1,3-Benzodioxole-5,6-diamine	HMDB0244157	HILIC-Pos	Cat # B	0.00683183	0.0250985	0.869757	-0.201316
2-HYDROXYPHENYLTHIOUREA		HILIC-Neg	Cat # B	0.043937	0.101695	0.729879	-0.454271
1,7-Dimethyluric acid	HMDB0011103	HILIC-Neg	Cat # B	0.0127607	0.0398676	0.768059	-0.380711
3,7-Dimethyluric acid	HMDB0001982	HILIC-Neg	Cat # B	0.00483095	0.0195197	0.777576	-0.362945
4-Methylphenol	HMDB0001858	HILIC-Neg	Cat # B	6.18083e-05	0.000630798	0.846932	-0.239681
o-Cresol sulfate	HMDB0240655	HILIC-Neg	Cat # B	0.0105117	0.0342086	0.809557	-0.304795
3-((Aminooxy)methyl)phenol	HMDB0245766	HILIC-Neg	Cat # B	0.00285722	0.0130977	0.826249	-0.275351
3,4-Dihydroxyphenylacetamidine	HMDB0247540	HILIC-Pos	Cat # B	0.00963985	0.0320915	1.17258	0.229685
1,3,7-Trimethyluric acid	HMDB0002123	HILIC-Neg	Cat # B	0.00949852	0.0317844	0.792309	-0.335865
1,3-Dimethoxybenzene	HMDB0029672	RP-Pos	Cat # B	0.67463	0.768717	0.973335	-0.038991
Phenethylamine	HMDB0012275	RP-Pos	Cat # B	0.00838922	0.0290482	0.950958	-0.072546
Penicillanic acid	HMDB0256227	RP-Neg	Cat # B	0.520497	0.645636	0.969792	-0.0442525
Tyramine-O-sulfate	HMDB0006409	HILIC-Neg	Cat # B	0.649307	0.750488	1.0248	0.035337
4,5-Dimethoxybenzene-1,2-diamine	HMDB0246610	RP-Pos	Cat # B	0.0615812	0.132692	0.944297	-0.082688
(3S,8As)-7-hydroxy-3-(hydroxymethyl)-2,3,6,7,8,8a-hexahydropyrrolo[1,2-a]pyrazine-1,4-dione	HMDB0253728	RP-Pos	Cat # B	0.0799075	0.161436	1.10584	0.145139
8-Hydroxyalanylclavam		HILIC-Neg	Cat # B	0.274874	0.409152	0.944941	-0.0817035
L-beta-aspartyl-L-aspartic acid	HMDB0011163	RP-Neg	Cat # B	0.00136741	0.00755137	1.13061	0.177102
1H-Imidazole-1-ethanol, alpha-(1-aziridinylmethyl)-2-nitro-	HMDB0257342	HILIC-Pos	Cat # B	0.0252278	0.0679209	1.13037	0.176797
2,5-Dimethyl-4-ethoxy-3(2H)-furanone	HMDB0032232	RP-Pos	Cat # B	0.000174887	0.00146589	0.904726	-0.144448
(-)-Corey lactone diol	HMDB0341202	HILIC-Neg	Cat # B	0.938417	0.960292	1.00219	0.00314992
NP-022068		HILIC-Neg	Cat # B	0.000418445	0.00289006	0.913375	-0.130721
Aspartyl-Asparagine	HMDB0028748	HILIC-Neg	Cat # B	0.0138999	0.0421556	1.13732	0.185643
1,3-Octadiene	HMDB0040966	RP-Pos	Cat # B	0.363289	0.496003	0.947361	-0.0780131
N-(2-Cyanoethyl)valine	HMDB0254985	HILIC-Pos	Cat # B	0.707818	0.796026	1.01322	0.0189415
L-Alanyl-L-proline	HMDB0028695	HILIC-Pos	Cat # B	2.93093e-06	5.30847e-05	1.26646	0.340805
Prolyl-Serine	HMDB0029026	HILIC-Pos	Cat # B	0.594011	0.70609	1.03749	0.0530976
Alanylglutamic acid	HMDB0028686	HILIC-Pos	Cat # B	0.00136018	0.00754364	1.15194	0.204071
gamma-Glutamylcysteine	HMDB0001049	HILIC-Pos	Cat # B	0.000203889	0.00166585	1.1977	0.260262
N-(Carboxymethyl)-N-(2-((carboxymethyl)amino)ethyl)glycine	HMDB0247201	HILIC-Pos	Cat # B	0.226059	0.354629	1.04789	0.0674866
Suberic acid	HMDB0000893	HILIC-Neg	Cat # B	0.257291	0.39107	1.04726	0.0666229
2,2'-[oxybis(2,1-ethanediyloxy)]bis-Acetic acid	HMDB0341245	HILIC-Neg	Cat # B	0.229371	0.358739	0.932014	-0.101577
Tropane	HMDB0259295	HILIC-Pos	Cat # B	0.0831927	0.166772	0.892237	-0.1645
2-(2-Aminopropanylamino)-4-carbamoylbutyric acid	HMDB0248109	HILIC-Pos	Cat # B	0.970528	0.981664	0.997054	-0.00425703
gln-ser	HMDB0028806	HILIC-Pos	Cat # B	0.00461757	0.0189533	1.11429	0.156127
N-(2-Amino-3-hydroxypropanoyl)glutamine		HILIC-Neg	Cat # B	0.0679011	0.143328	1.16615	0.221749
Cystinylglycine	HMDB0250715	RP-Pos	Cat # B	0.654806	0.753322	1.02129	0.0303869
(S)-Homostachydrine	HMDB0033433	RP-Pos	Cat # B	0.310298	0.447479	1.07613	0.105847
2-Acetamido-2,6-dideoxygalactose	HMDB0259683	RP-Pos	Cat # B	2.15287e-05	0.00027163	1.26373	0.337689
N-Acetyl-D-galactosamine	HMDB0000212	HILIC-Pos	Cat # B	0.187228	0.309063	1.05821	0.0816199
2-(Acetylamino)-2-Deoxy-6-O-Sulfo-alpha-D-Glucopyranose	HMDB0244937	RP-Neg	Cat # B	0.393457	0.524204	0.96929	-0.0450003
N-Acetyl-D-galactosamine 4-sulfate	HMDB0000781	HILIC-Neg	Cat # B	0.0416955	0.0979069	0.91075	-0.134873
Glycyl-L-leucine	HMDB0000759	HILIC-Pos	Cat # B	0.002305	0.0111232	1.10187	0.139956
N6-Acetyl-L-lysine	HMDB0000206	HILIC-Pos	Cat # B	0.655012	0.753322	0.980137	-0.0289443
Methionyl-Alanine	HMDB0028966	RP-Pos	Cat # B	1.35161e-05	0.000189225	1.23651	0.306275
[(2S)-6-Amino-1-methoxy-1-oxohexan-2-yl]carbamic acid	HMDB0258077	HILIC-Pos	Cat # B	0.00625981	0.0237378	1.11632	0.158745
N(epsilon)-(Carboxymethyl)hydroxylysine	HMDB0250375	RP-Pos	Cat # B	0.000728027	0.004599	1.19599	0.258205
N-a-Acetyl-L-arginine	HMDB0004620	HILIC-Pos	Cat # B	0.841517	0.893043	0.988892	-0.0161158
(R)-2-Hydroxycaprylic acid	HMDB0002264	HILIC-Neg	Cat # B	0.0735922	0.15223	0.93473	-0.0973782
(2S)-6-Amino-2-(2-iminoethylamino)hexanoic Acid	HMDB0253432	HILIC-Pos	Cat # B	0.922563	0.950173	0.99313	-0.00994502
Arg-Gly	HMDB0028709	RP-Pos	Cat # B	0.0693033	0.145694	1.08436	0.116845
Gly-Arg	HMDB0028835	HILIC-Pos	Cat # B	0.551579	0.670699	1.0441	0.0622577
DL-α-Aminocaprylic acid	HMDB0000991	HILIC-Pos	Cat # B	0.84602	0.896193	1.00717	0.0103118
N-Acetylglucosaminitol		RP-Pos	Cat # B	0.0150216	0.0448741	0.895046	-0.159967
Ethyl lysine	HMDB0252051	HILIC-Pos	Cat # B	0.386479	0.518894	0.941164	-0.0874823
15(R)-hydroperoxy-EPE	HMDB0062295	HILIC-Neg	Cat # B	0.337614	0.472149	0.886424	-0.173932
(2S)-5-(Diaminomethylideneamino)-4-methyl-2-(methylamino)pentanoic acid	HMDB0257633	HILIC-Neg	Cat # B	0.269283	0.403847	1.05453	0.0766062
Tri(ethylene glycol) monoethyl ether	HMDB0341405	RP-Pos	Cat # B	0.366688	0.498318	0.961015	-0.0573689
2-Ethylhexyl sulfate		HILIC-Neg	Cat # B	0.15881	0.271497	1.07441	0.103546
Tetraethylene glycol	HMDB0094708	HILIC-Pos	Cat # B	0.545038	0.664931	0.963542	-0.0535804
2-[Bis-(2-hydroxy-ethyl)-amino]-2-hydroxymethyl-propane-1,3-diol	HMDB0249241	HILIC-Pos	Cat # B	0.0199119	0.0558114	0.883731	-0.17832
Glycerophosphocholine	HMDB0000086	HILIC-Pos	Cat # B	0.000871466	0.0052613	1.27969	0.355797
4-Formylbenzonitrile	HMDB0341270	RP-Pos	Cat # B	0.132666	0.236805	0.922628	-0.116179
2,3-Octadiene-5,7-diyn-1-ol		RP-Pos	Cat # B	0.655625	0.753692	0.991324	-0.0125712
2-Oxindole	HMDB0061918	RP-Pos	Cat # B	0.0136166	0.0417899	0.899385	-0.152989
(R)-2-Hydroxy-2H-1,4-benzoxazin-3(4H)-one	HMDB0038318	RP-Neg	Cat # B	0.0330493	0.0818332	0.938728	-0.0912205
1H-Indol-2-amine	HMDB0244885	RP-Pos	Cat # B	0.0425193	0.0990332	0.900701	-0.15088
2H-Benzimidazole-2-thione, 1,3-dihydro-4-methyl-	HMDB0246500	RP-Pos	Cat # B	0.0297516	0.0761431	0.884244	-0.177484
2-Hydroxyphenylacetic acid	HMDB0000669	HILIC-Neg	Cat # B	1.01867e-06	2.27444e-05	0.846788	-0.239927
4-Anisic acid	HMDB0001101	HILIC-Neg	Cat # B	0.0684311	0.144095	0.922557	-0.11629
4-styrenesulfonic acid		RP-Neg	Cat # B	0.432216	0.562158	0.950016	-0.0739757
2-Ethylnitrobenzene	HMDB0245121	HILIC-Neg	Cat # B	0.00275346	0.012712	0.857449	-0.221878
N-(2-hydroxyphenyl)acetamide	HMDB0061919	RP-Pos	Cat # B	0.000466829	0.00318181	0.712604	-0.488827
2,5-Dioxopyrrolidin-1-yl 2-(acetylthio)acetate	HMDB0247382	HILIC-Neg	Cat # B	6.30785e-05	0.000638177	0.596651	-0.745041
4-Methylstyrene	HMDB0246518	HILIC-Pos	Cat # B	0.0749056	0.154586	0.950874	-0.0726744
2-Aminohippuric acid	HMDB0245019	RP-Pos	Cat # B	0.0117137	0.0372709	0.864257	-0.210467
4-Aminohippuric acid	HMDB0001867	RP-Neg	Cat # B	0.032544	0.0809691	0.894354	-0.161082
1-Phenyl-1-propanone	HMDB0032623	RP-Pos	Cat # B	1.16178e-07	4.01202e-06	0.888446	-0.170644
(2S,3S)-(-)-3-Phenylglycidol	HMDB0341207	RP-Pos	Cat # B	1.58252e-05	0.000213476	0.905573	-0.143097
1,2,3,6-Tetrahydromethylphthalic anhydride	HMDB0254937	RP-Neg	Cat # B	0.10404	0.195973	0.914941	-0.128249
3-Phenyllactic acid	HMDB0000779	HILIC-Neg	Cat # B	0.000164277	0.001395	1.17925	0.237874
2,2-Dihydroxy-3-phenylpropanoic acid	HMDB0251348	RP-Pos	Cat # B	0.00456052	0.0188364	0.886945	-0.173084
3-hydroxy-3-(3-hydroxyphenyl)propanoic acid-O-sulphate	HMDB0059967	RP-Neg	Cat # B	0.010406	0.0339441	0.872232	-0.197217
1,2,3,4-Tetrahydroquinoline	HMDB0244122	HILIC-Pos	Cat # B	0.278605	0.413767	0.95588	-0.0650991
S-Phenyl-L-cysteine	HMDB0257425	RP-Pos	Cat # B	0.593952	0.70609	0.976023	-0.0350131
1,2,4-Trimethylbenzene	HMDB0013733	RP-Pos	Cat # B	1.27484e-05	0.000180428	0.916924	-0.125126
1-[(2R,3R,4S,5R)-3,4-Dihydroxy-5-(hydroxymethyl)oxolan-2-yl]oxypyrimidin-2-one	HMDB0257989	RP-Pos	Cat # B	0.0343158	0.0841648	0.936246	-0.0950406
3-Phenyl-1-propanol	HMDB0033962	HILIC-Pos	Cat # B	0.0749056	0.154586	0.950874	-0.0726744
1-Phenoxy-2-propanol	HMDB0341215	RP-Neg	Cat # B	0.00474131	0.0192657	0.882461	-0.180395
4-Hydroxy-3- methoxyphenylglycol sulfate		HILIC-Neg	Cat # B	0.0106876	0.0345579	0.859617	-0.218234
3-Allylcyclohexene		HILIC-Pos	Cat # B	7.59766e-05	0.000751066	0.834019	-0.261847
Uridine 5'-diphosphate (UDP)	HMDB0000935	HILIC-Neg	Cat # B	5.86782e-11	1.01318e-08	1.5659	0.646988
Asp-Glu	HMDB0028752	RP-Pos	Cat # B	0.00666628	0.0247042	1.16079	0.215101
beta-Aspartylglutamic acid		HILIC-Neg	Cat # B	0.101562	0.192285	1.08554	0.118409
glu-asp	HMDB0028815	HILIC-Pos	Cat # B	0.551043	0.670362	0.969624	-0.0445032
1-Ethoxy-N-(3-morpholin-4-yloxadiazol-3-ium-5-yl)methanimidate	HMDB0245703	HILIC-Pos	Cat # B	0.0827907	0.166481	1.05797	0.0813038
1H-Imidazole-1-acetamide, N,N-bis(2-hydroxyethyl)-2-nitro-	HMDB0244877	RP-Pos	Cat # B	0.0751713	0.154653	1.09198	0.126942
2,4-Nonadienal	HMDB0031685	HILIC-Pos	Cat # B	0.0131186	0.0407401	0.914508	-0.128932
2-Nonenal, 4-oxo-	HMDB0245270	HILIC-Pos	Cat # B	0.0173034	0.0504115	0.919078	-0.12174
L-Ergothioneine	HMDB0003045	RP-Pos	Cat # B	0.00360851	0.0154993	1.21182	0.27718
asp-gln	HMDB0028751	RP-Neg	Cat # B	0.0008741	0.00526493	1.19206	0.253451
2-Azaspiro[4.5]decan-3-one	HMDB0247166	HILIC-Pos	Cat # B	0.397565	0.52859	0.912262	-0.13248
[(2S,3R)-2-Amino-3-hydroxybutanoyl] (2S)-pyrrolidine-2-carboxylate	HMDB0257877	HILIC-Pos	Cat # B	0.000218705	0.00173756	1.20619	0.270458
gamma-Glutamyl-2-aminobutyric acid	HMDB0240645	HILIC-Neg	Cat # B	3.32693e-07	9.16675e-06	1.44923	0.535287
N-Acetylcystathionine	HMDB0002381	RP-Pos	Cat # B	1.9561e-06	3.83811e-05	1.19771	0.260278
gamma-Glutamylthreonine	HMDB0029159	HILIC-Pos	Cat # B	0.00956351	0.0319195	1.10742	0.147204
2-Nonenal, 4-hydroxy-, (2E,4R)-	HMDB0245269	RP-Pos	Cat # B	0.281943	0.416562	0.949574	-0.0746477
2,4-Dimethylpimelic acid	HMDB0059760	RP-Pos	Cat # B	0.0487266	0.11022	0.957463	-0.062711
3-Deoxy-D-glycero-D-galacto-2-nonulosonic acid	HMDB0000425	HILIC-Neg	Cat # B	0.0298921	0.0762764	1.0906	0.125126
Asparaginyl-Valine	HMDB0028744	HILIC-Neg	Cat # B	0.972713	0.982093	1.00177	0.00254615
met-asn	HMDB0028968	HILIC-Neg	Cat # B	0.000137935	0.00120693	1.23967	0.309958
N-(2-Amino-3-hydroxybutanoyl)glutamine		HILIC-Neg	Cat # B	0.0490146	0.110485	1.13457	0.182145
(5Z)-3-aminonon-5-enoic acid		HILIC-Pos	Cat # B	0.591093	0.70493	0.936105	-0.0952574
1-Hydroxy-2,2,6,6-tetramethyl-4-piperidinone	HMDB0243896	RP-Pos	Cat # B	0.128101	0.230564	0.798707	-0.324261
Tris(2-chloropropyl) phosphate	HMDB0259277	RP-Pos	Cat # B	0.995841	0.997337	1.00017	0.000251967
Alanylisoleucine	HMDB0028690	HILIC-Pos	Cat # B	0.0409735	0.0967379	1.12953	0.175722
(2R)-2-Amino-2-[[(1S)-1-carboxyethyl]amino]-4-methylpentanoic acid	HMDB0242765	RP-Pos	Cat # B	0.433963	0.56339	0.9366	-0.0944958
3-Hydroxynonanoic acid		RP-Pos	Cat # B	0.158337	0.271405	0.946652	-0.0790941
b-Ala-Lys		HILIC-Pos	Cat # B	0.8402	0.892949	1.01	0.0143595
LYSINOALANINE, (S,R)-		RP-Pos	Cat # B	0.120335	0.220061	1.07286	0.101462
Alanylarginine	HMDB0028681	HILIC-Pos	Cat # B	0.330673	0.466218	1.06934	0.0967171
(2S)-2-Amino-3-[(2S)-2-amino-5-(diaminomethylideneamino)pentanoyl]oxypropanoic acid	HMDB0257845	HILIC-Pos	Cat # B	0.988677	0.99405	0.999044	-0.00137974
3-(Cyclohexylamino)-2-hydroxy-1-propanesulfonic acid	HMDB0247339	RP-Neg	Cat # B	0.670887	0.765808	0.982392	-0.0256299
N?propyl-L-arginine		HILIC-Pos	Cat # B	6.27666e-14	5.41885e-11	1.43353	0.519576
N8-Acetylspermidine	HMDB0002189	HILIC-Pos	Cat # B	0.365031	0.49714	1.05726	0.0803258
2-Bromo-1H-indole-3-carbaldehyde		HILIC-Neg	Cat # B	0.000627305	0.00405167	0.831734	-0.265806
1H-Indene-1,2(3H)-dione	HMDB0244733	RP-Neg	Cat # B	0.947899	0.966939	1.0029	0.00418254
1H-Indole-4-carboxaldehyde	HMDB0341228	RP-Pos	Cat # B	0.00221347	0.0107964	0.922752	-0.115986
8-Hydroxyquinoline		RP-Pos	Cat # B	0.273575	0.407994	0.945146	-0.0813916
Indole-3-carboxylic acid	HMDB0003320	RP-Neg	Cat # B	0.121257	0.220545	0.936619	-0.0944655
1,4-Benzodiazepine	HMDB0244195	RP-Pos	Cat # B	0.00803629	0.028127	0.953865	-0.0681436
(Z)-Cinnamaldehyde	HMDB0032072	RP-Pos	Cat # B	2.61778e-05	0.000312444	0.896552	-0.15754
3,4-Dihydro-1H-2-benzopyran-1-one	HMDB0253619	HILIC-Pos	Cat # B	0.797179	0.863527	0.987006	-0.0188696
2-Hydroxycinnamic acid	HMDB0002641	HILIC-Neg	Cat # B	0.908634	0.939466	0.99481	-0.00750733
3-Coumaric acid		HILIC-Neg	Cat # B	0.0350611	0.0853461	1.09394	0.129531
Methyl 5-hydroxybenzimidazolecarbamate		RP-Pos	Cat # B	0.101723	0.192308	0.922436	-0.116479
2-Hydroxyhippuric acid	HMDB0000840	RP-Pos	Cat # B	0.778146	0.849304	1.01166	0.0167185
N-ACETYL ZONISAMIDE	HMDB0060603	RP-Neg	Cat # C	2.8982e-05	0.000337027	1.14079	0.190033
indolylmethylthiohydroximate	METPA1309	RP-Pos	Cat # C	0.435739	0.56513	0.973679	-0.0384825
1-Tetralone	HMDB0248243	RP-Pos	Cat # C	0.271551	0.406072	0.969945	-0.0440254
(Z)-p-Methoxycinnamic acid	HMDB0246971	RP-Pos	Cat # C	0.154225	0.26594	0.967583	-0.0475428
cis-Ferulic acid 4-sulfate	HMDB0240716	RP-Neg	Cat # C	0.364053	0.496524	0.95475	-0.0668057
(2S)-2-Amino-4-(2-amino-4-chlorophenyl)-4-oxobutanoic acid	HMDB0246396	RP-Pos	Cat # C	0.0341613	0.0838652	0.930076	-0.104579
2',3'-Didehydro-2',3'-dideoxyguanosine	HMDB0245542	RP-Pos	Cat # C	0.0140964	0.042701	1.11401	0.155756
1,2,3,4-Tetrahydroisoquinoline-1-carboxylic acid	HMDB0246650	HILIC-Pos	Cat # C	0.190446	0.31278	1.03847	0.0544605
n-benzoyl-d-alanine	HMDB0255085	RP-Pos	Cat # C	0.0253621	0.0681409	0.903956	-0.145675
Vanilloylglycine	HMDB0060026	RP-Neg	Cat # C	0.0129246	0.0402823	0.895162	-0.159779
(3As)-2,3,3a,4-tetrahydro-1H-pyrrolo[2,1-c][1,2,4]benzothiadiazine 5,5-dioxide	HMDB0257373	RP-Neg	Cat # C	0.609668	0.719053	1.01747	0.0249847
1-(2-Deoxy-alpha-D-erythro-pentofuranosyl)-2,4-dioxo-1,2,3,4-tetrahydro-5-pyrimidinecarboxylic acid		RP-Neg	Cat # C	0.0477367	0.108468	0.910977	-0.134513
3,5-Dimethyl-2-(3-pyridyl)thiazolidin-4-one	HMDB0246060	RP-Neg	Cat # C	0.703651	0.792372	1.02445	0.0348483
1-(4-Amino-2,3,4-trideoxy-beta-D-erythro-hex-2-enopyranuronosyl)-4-imino-1,4-dihydro-2-pyrimidinol		RP-Neg	Cat # C	2.36748e-07	6.94612e-06	1.17356	0.230892
9-(2-Deoxypentofuranosyl)-1,9-dihydro-6H-purin-6-one		RP-Neg	Cat # C	2.4235e-11	6.22568e-09	1.36543	0.449351
1'-Hydroxyestragole	HMDB0244262	HILIC-Pos	Cat # C	0.494894	0.621928	0.953466	-0.0687467
1-Propanone, 1-(3,4-dihydroxyphenyl)-2-methyl-	HMDB0246944	RP-Pos	Cat # C	0.00159585	0.00853977	0.884653	-0.176817
(2E)-2-Methyl-3-phenyl-2-propen-1-yl hydrogen sulfate		HILIC-Neg	Cat # C	8.01267e-05	0.000789081	0.775607	-0.366603
(3E)-4-Phenyl-3-buten-2-yl hydrogen sulfate		RP-Neg	Cat # C	0.22256	0.35084	0.948623	-0.0760937
Methyl syringate	HMDB0254615	HILIC-Neg	Cat # C	0.0155438	0.0461151	0.909145	-0.137418
4-phenylbutanic acid-O-sulphate	HMDB0059983	RP-Pos	Cat # C	0.0211506	0.0584009	0.91983	-0.120561
[3-(4-Methoxyphenyl)-2-oxiranyl]methyl hydrogen sulfate		RP-Neg	Cat # C	0.000364049	0.00258325	0.775833	-0.366182
3-[4-methoxy-3-(sulfooxy)phenyl]propanoic acid	HMDB0131144	RP-Neg	Cat # C	0.10259	0.193665	0.919626	-0.120882
4-Chloro-2-hydroxy-N-(propylcarbamoyl)benzenesulfonamide		RP-Neg	Cat # C	0.519236	0.64438	0.95697	-0.0634544
1-[(6R)-2-Hydroxy-2-oxidotetrahydro-4H-furo[3,2-d][1,3,2]dioxaphosphinin-6-yl]-5-methyl-2,4(1H,3H)-pyrimidinedione		HILIC-Neg	Cat # C	0.00492636	0.0197649	1.13317	0.180363
6-deoxyinosine 5'-phosphate		HILIC-Pos	Cat # C	0.000863557	0.00525026	0.892698	-0.163756
Inosinic acid	HMDB0000175	RP-Neg	Cat # C	0.00686114	0.0251705	1.41526	0.501063
2-[(2R)-2-Aminopropyl]-5-hydroxybenzoic acid	HMDB0257865	HILIC-Neg	Cat # C	0.0315518	0.0791516	0.942942	-0.0847595
3-(Benzylsulfinyl)alanine		RP-Neg	Cat # C	0.000113573	0.00102851	0.78585	-0.347673
3-Methoxytyrosine	HMDB0001434	HILIC-Pos	Cat # C	0.0177149	0.0512643	0.788239	-0.343295
(6R,7R)-6-Methoxy-3,7-dimethyl-8-oxo-5-thia-1-azabicyclo[4.2.0]oct-2-ene-2-carboxylic acid	HMDB0258050	RP-Neg	Cat # C	0.453062	0.581913	0.978279	-0.0316818
Tyrosine methyl ester 4-sulfate	HMDB0341436	RP-Neg	Cat # C	0.0142549	0.0429803	0.894471	-0.160894
(2S)-Nicotine 1-oxide	HMDB0341208	RP-Pos	Cat # C	0.210552	0.337666	1.07973	0.110672
alpha-(4-Pyridyl-1-oxide)-N-tert-butylnitrone	HMDB0248183	RP-Pos	Cat # C	0.438644	0.567698	0.975119	-0.0363503
3',5'-Dideoxythymidine	HMDB0246113	RP-Pos	Cat # C	0.00168412	0.0088656	0.858477	-0.220149
L-Thymidine	HMDB0253921	RP-Neg	Cat # C	0.0798369	0.161419	1.08511	0.117843
Serotonin sulfate	HMDB0240717	RP-Neg	Cat # C	0.771413	0.844089	0.9919	-0.0117338
2'-Deoxyinosine-5'-diphosphate		RP-Neg	Cat # C	0.820907	0.878937	0.986534	-0.01956
(6R)-9-(beta-D-Ribofuranosyl)-6,9-dihydro-1H-purin-6-ol		HILIC-Neg	Cat # C	0.00790455	0.0278541	1.16501	0.220348
asp-his	HMDB0028755	HILIC-Pos	Cat # C	0.0106031	0.0343359	1.09659	0.13302
his-asp	HMDB0028881	RP-Neg	Cat # C	0.238067	0.368997	0.943322	-0.0841777
1-(4-Amino-4-deoxy-beta-D-glucopyranuronosyl)-4-imino-1,4-dihydro-2-pyrimidinol		HILIC-Neg	Cat # C	0.0175396	0.0508706	0.918247	-0.123046
Adenylyl sulfate	HMDB0001003	RP-Neg	Cat # C	0.0197283	0.0555828	0.825178	-0.277223
[(2R,5R)-5-(6-Aminopurin-9-yl)-4-hydroxy-2-(hydroxymethyl)oxolan-3-yl] dihydrogen phosphate	HMDB0258140	RP-Neg	Cat # C	0.083176	0.166772	1.05478	0.0769451
2,6-Diaminopurine 2',3'-dideoxyriboside	HMDB0250896	RP-Neg	Cat # C	0.728394	0.812463	0.985985	-0.0203624
2-Aminoadenosine		HILIC-Neg	Cat # C	9.47418e-06	0.000141024	0.890526	-0.16727
(S)-3-(2-Methylphenoxy)propane-1,2-diol	HMDB0247880	RP-Pos	Cat # C	0.960281	0.975344	0.998251	-0.00252553
Thymol Sulfate	HMDB0062720	HILIC-Neg	Cat # C	0.00195735	0.00987128	0.81903	-0.288012
3-(4-Methoxyphenyl)propyl hydrogen sulfate		RP-Neg	Cat # C	0.0839975	0.167995	0.894873	-0.160246
3-(4-Methyl-3-pentenyl)thiophene	HMDB0038183	RP-Pos	Cat # C	0.076479	0.156531	1.04825	0.0679763
[1-(5-phosphoribosyl)imidazol-4-yl]acetic acid		RP-Neg	Cat # C	0.000109723	0.00100433	1.21677	0.283056
N-(3-(Aminomethyl)benzyl)acetamidine	HMDB0254998	HILIC-Pos	Cat # C	0.361174	0.494158	0.926942	-0.10945
1-[(2R,4R,5R)-5-(Aminomethyl)-4-hydroxyoxolan-2-yl]-5-methylpyrimidine-2,4-dione	HMDB0246877	RP-Pos	Cat # C	0.000119252	0.00106504	1.18401	0.243682
2'-O-Methylcytidine	HMDB0242132	RP-Pos	Cat # C	0.585259	0.700472	0.978523	-0.0313225
5-Formamidoimidazole-4-carboxamide ribotide	HMDB0001439	RP-Neg	Cat # C	0.878578	0.921951	0.992407	-0.0109959
p-Hydroxyphenylethylbiguanide	HMDB0259540	RP-Pos	Cat # C	0.000357198	0.00256272	0.843765	-0.245086
9-(beta-D-Arabinofuranosyl)-2-imino-3,7,8,9-tetrahydro-2H-purin-6-ol		HILIC-Pos	Cat # C	0.000176035	0.00147075	0.854773	-0.226387
2-(4-Methylthiazol-5-yl)ethyl butyrate		RP-Pos	Cat # C	0.265508	0.400039	1.02884	0.0410175
Metanephrine sulfate	HMDB0240719	RP-Neg	Cat # C	0.0418852	0.0980808	1.06163	0.086276
N,N,N',N'-Tetramethyl-P-phenylenediamine	HMDB0244279	RP-Pos	Cat # C	0.516603	0.642653	0.971882	-0.0411463
7-(1-Imidazolyl)heptanoic acid	HMDB0244878	RP-Pos	Cat # C	0.00639675	0.024151	0.837204	-0.256349
glu-pro	HMDB0028827	RP-Pos	Cat # C	5.38786e-10	6.67784e-08	1.2537	0.326191
(5Z)-2-Amino-4,5-dihydroxy-5-{[3-(hydroxymethyl)-2,5-dihydro-2-furanyl]imino}pentanoic acid (non-preferred name)		HILIC-Pos	Cat # C	0.181114	0.300888	0.929363	-0.105686
5-Hydroxymethyl-dC		RP-Neg	Cat # C	0.0732772	0.151907	1.09419	0.129864
L-Alanyl-3-{[(2E)-4-amino-4-oxo-2-butenoyl]amino}-L-alanine		RP-Pos	Cat # C	0.0263964	0.0699045	0.911422	-0.133809
2-Amino-6-[(2,5-dihydroxy-2-oxido-1,3,2-dioxaphosphinan-4-yl)(hydroxy)methyl]-4a,5,8,8a-tetrahydro-4(3H)-pteridinone		RP-Neg	Cat # C	0.00161654	0.0085796	0.737293	-0.439691
(1S,4S)-Dihydrocarvone	HMDB0036080	HILIC-Neg	Cat # C	0.355286	0.488684	1.04176	0.0590254
4,5-Epoxydec-2(trans)-enal	HMDB0246611	HILIC-Neg	Cat # C	0.897352	0.932121	1.00604	0.00868363
5,5-Dimethyl-4-(3-oxobutyl)dihydro-2(3H)-furanone		HILIC-Neg	Cat # C	4.401e-05	0.000478932	0.863537	-0.211671
cis-4-Decenedioic acid	HMDB0000603	RP-Pos	Cat # C	0.336091	0.470781	0.973843	-0.0382387
3-Oxo-1,8-octanedicarboxylic acid	HMDB0341260	RP-Neg	Cat # C	0.0982657	0.188107	0.939455	-0.0901037
DIACETIN MONOPROPANOATE		RP-Neg	Cat # C	0.146386	0.255457	0.882086	-0.181008
4-Hydroxyprolylglutamine		HILIC-Neg	Cat # C	0.806069	0.869521	1.01565	0.0223965
Glutaminyl-4-hydroxyproline		RP-Pos	Cat # C	0.457233	0.585096	1.02614	0.0372206
N-{2-[(2-Amino-2-carboxyethyl)amino]-2-carboxyethyl}aspartic acid		RP-Neg	Cat # C	0.507344	0.633263	1.04938	0.0695322
2-octenoylglycine	HMDB0094801	RP-Pos	Cat # C	0.432362	0.562158	0.979558	-0.0297967
1-hydroxyoct-2-enoylglycine	HMDB0094732	HILIC-Pos	Cat # C	0.163735	0.277164	1.06514	0.0910442
Suberylglycine	HMDB0000953	RP-Neg	Cat # C	0.087623	0.172712	1.05036	0.0708847
4-O-(beta-L-Araf)-cis-L-Hyp		HILIC-Neg	Cat # C	5.50796e-09	4.38806e-07	1.29996	0.378472
Prolyl-Valine	HMDB0029030	HILIC-Pos	Cat # C	0.738164	0.819145	1.01431	0.0204979
met-pro	HMDB0028981	RP-Pos	Cat # C	0.013788	0.0419636	1.08073	0.112002
pro-met	HMDB0029023	HILIC-Neg	Cat # C	0.0143747	0.043241	1.13431	0.181813
Methionyl-4-hydroxyproline		RP-Neg	Cat # C	0.0190625	0.0540174	1.10048	0.138136
N-(4-Amino-1-carboxybutyl)glutamic acid		HILIC-Neg	Cat # C	2.88448e-11	6.22568e-09	1.36899	0.453108
(±)-cis-Linalyl oxide		HILIC-Pos	Cat # C	0.0357069	0.086755	0.911959	-0.132959
2-Hydroxydecanedioic acid	HMDB0000424	RP-Pos	Cat # C	0.613479	0.721904	0.987686	-0.0178751
[(2R,3S,4R,5R)-3,4,5,6-Tetrahydroxy-1-oxohexan-2-yl] 3-hydroxybutanoate	HMDB0257924	RP-Neg	Cat # C	5.55587e-07	1.39706e-05	1.20425	0.26814
met-gln	HMDB0028971	RP-Neg	Cat # C	0.0945884	0.182824	0.904575	-0.144687
Arg-Asp	HMDB0028705	HILIC-Pos	Cat # C	0.468802	0.597244	0.963708	-0.0533324
Propionic acid, 2-methyl-2-((piperidinomethyl)thio)-	HMDB0249401	RP-Pos	Cat # C	0.438896	0.567698	1.04	0.0565801
4-[(2,4-Dihydroxy-3,3-dimethylbutanoyl)amino]butanoic acid	HMDB0246316	HILIC-Pos	Cat # C	0.16121	0.274049	1.06507	0.090942
1-Deoxy-1-morpholino-D-fructose	HMDB0243858	RP-Pos	Cat # C	0.000115107	0.00103877	1.12818	0.173997
(3S,4R,5R)-1,3,4,5,6-Pentahydroxy-1-morpholin-4-ylhexan-2-one	HMDB0243864	HILIC-Neg	Cat # C	0.000290783	0.00221508	1.12836	0.174229
(2S)-3-Hydroxy-2-({[(3S,4S,5R)-2,3,4-trihydroxy-5-(hydroxymethyl)tetrahydro-2-furanyl]methyl}amino)butanoic acid (non-preferred name)		HILIC-Neg	Cat # C	2.57217e-05	0.000308423	1.23244	0.301518
Dimethyl suberimidate	HMDB0251407	HILIC-Pos	Cat # C	0.138552	0.244949	0.933715	-0.0989456
Methionyl-Valine	HMDB0028986	RP-Neg	Cat # C	0.000101536	0.000950896	1.21223	0.27766
Butanoyl (2S)-2-amino-5-(diaminomethylideneamino)pentanoate	HMDB0257690	HILIC-Pos	Cat # C	0.00369404	0.0157977	0.825773	-0.276183
lys-asn	HMDB0028946	RP-Neg	Cat # C	0.0371942	0.0893626	0.892233	-0.164507
(-)-Neoisomenthol	HMDB0035764	HILIC-Neg	Cat # C	0.737754	0.819145	1.01301	0.018652
(R)-3-Hydroxydecanoic acid	HMDB0010725	RP-Pos	Cat # C	0.758604	0.836079	0.990854	-0.013255
1,4,8,11-Tetraoxacyclotetradecane	HMDB0244226	HILIC-Neg	Cat # C	0.0590008	0.127983	0.952113	-0.0707946
(2S,3R,4R,6R,7S,8R,9R)-1,2,3,4,6,7,8,9-Octahydroxydecan-5-one	HMDB0255321	HILIC-Neg	Cat # C	4.91004e-05	0.000525496	1.30446	0.383454
gamma-Aminobutyryllysine	HMDB0001959	HILIC-Pos	Cat # C	0.10147	0.192251	1.06349	0.0888021
arg-thr	HMDB0028719	HILIC-Neg	Cat # C	0.730609	0.814091	0.979208	-0.0303128
2-Cyclooctyl-2-hydroxyethylamine	HMDB0245091	RP-Pos	Cat # C	0.0312178	0.078423	0.944141	-0.0829255
Non-sulfonylurea	HMDB0255703	RP-Pos	Cat # C	0.0848462	0.16917	0.94431	-0.0826672
N,N,N',N'-Tetramethyl-1,6-hexanediamine	HMDB0244379	HILIC-Pos	Cat # C	0.651299	0.751575	1.03044	0.0432618
Xanthurenic acid	HMDB0000881	RP-Neg	Cat # C	0.782008	0.85198	1.00911	0.0130852
Orellanine		RP-Neg	Cat # C	0.00691329	0.0253259	0.936123	-0.0952306
8-Methoxy-8H-[1,2]thiazolo[5,4-b]indole		HILIC-Neg	Cat # C	0.0859345	0.170291	0.965948	-0.0499819
1-Naphthalenesulfonic acid	HMDB0243955	RP-Neg	Cat # C	0.00149312	0.00812107	0.803914	-0.314888
1-Naphthyl sulfate	HMDB0243963	HILIC-Neg	Cat # C	0.00818694	0.0285771	0.828049	-0.272212
1-Benzazepine	HMDB0244865	RP-Neg	Cat # C	0.21665	0.344247	1.06759	0.0943612
1-Amino-2-naphthol	HMDB0243817	RP-Pos	Cat # C	0.481277	0.609837	1.0228	0.0325297
4-Methyl-2-oxo-2H-chromen-7-yl sulfamate	HMDB0250495	RP-Pos	Cat # C	0.782572	0.85198	0.986472	-0.0196502
3-Indolehydracrylic acid	HMDB0059765	RP-Neg	Cat # C	0.0456896	0.104609	0.909228	-0.137286
3-(6-hydroxyindol-3-yl)lactic acid		RP-Neg	Cat # C	0.996181	0.997337	0.999837	-0.000234916
1,2,3,9-Tetrahydropyrrolo[2,1-b]quinazolin-3-ol	HMDB0256199	HILIC-Neg	Cat # C	0.0348163	0.0849898	1.09605	0.132313
3-Methyl-N-(4-methyl-5-oxo-4,5-dihydro[1,2]dithiolo[4,3-b]pyrrol-6-yl)-2-butenamide		HILIC-Neg	Cat # C	0.0175925	0.0509671	1.15251	0.204782
4,4'-Dihydroxyantipyrine	HMDB0246602	RP-Pos	Cat # C	0.0710382	0.148498	1.07967	0.110584
(2S)-4-(2-Aminophenyl)-2-formamido-4-oxobutanoic acid	HMDB0257647	RP-Neg	Cat # C	0.000207724	0.00168127	1.18042	0.239305
3-(3,4-Dimethoxyphenyl)-2-propenoic acid	HMDB0034315	RP-Neg	Cat # C	0.917596	0.946088	0.995298	-0.00679945
3-(6-Hydroxy-7-methoxy-1,3-benzodioxol-5-yl)propanoic acid		RP-Neg	Cat # C	0.0976763	0.187533	1.05666	0.0795145
5'-(3',4'-Dihydroxyphenyl)-gamma-valerolactone sulfate	HMDB0029191	HILIC-Neg	Cat # C	0.0921294	0.179329	0.888927	-0.169863
(2E)-2-(methylthiomethyl)-3-phenyl-2-propenal		HILIC-Neg	Cat # C	0.88318	0.92459	0.994434	-0.0080527
2-(6-Amino-9H-purin-9-yl)-6-deoxy-D-erythro-hex-5-en-2-ulofuranosyl		HILIC-Neg	Cat # C	1.05726e-06	2.3206e-05	1.38004	0.464707
(3s)-3-(Benzyloxy)-L-Aspartic Acid	HMDB0250058	RP-Neg	Cat # C	0.0219765	0.0605523	0.893164	-0.163004
1,4-Dihydro-4-imino-1-Î²-D-ribofuranosyl-3-pyridinecarboxylic acid		RP-Pos	Cat # C	0.106151	0.198659	0.943165	-0.0844175
glyprothiazol		HILIC-Neg	Cat # C	1.04089e-05	0.000150392	0.834553	-0.260925
(2S)-3-(4H-Imidazol-4-yl)-2-[[(2S)-5-oxopyrrolidine-2-carbonyl]amino]propanoic acid	HMDB0256374	RP-Neg	Cat # C	0.971809	0.981664	1.00246	0.00354473
1-Methylinosine	HMDB0002721	RP-Pos	Cat # C	0.157233	0.270713	0.941887	-0.0863736
5'-N-Methylcarboxamidoadenosine	HMDB0246883	HILIC-Pos	Cat # C	0.0074687	0.0267551	0.904174	-0.145327
Isobutyl 4-hydroxybenzoate	HMDB0253608	RP-Pos	Cat # C	0.62951	0.735754	0.974914	-0.0366536
3,5-Dihydroxyphenylvaleric acid	HMDB0240450	RP-Pos	Cat # C	0.454452	0.582701	0.977383	-0.0330043
2-Methylthioadenosine	HMDB0245242	HILIC-Neg	Cat # C	0.000416436	0.00288388	1.19717	0.259632
1-Methylguanosine	HMDB0001563	RP-Neg	Cat # C	5.50131e-13	3.5621e-10	1.3189	0.399337
Beta-Citryl-L-glutamic acid	HMDB0013220	RP-Pos	Cat # C	0.273481	0.407994	1.04824	0.0679746
(+)-Isopilocarpine	HMDB0243539	RP-Pos	Cat # C	0.0115739	0.0369622	0.924124	-0.113842
5-S-Cysteinyldopamine	HMDB0246842	RP-Pos	Cat # C	0.313776	0.450238	0.9752	-0.0362295
1-(beta-D-Ribofuranosyl)-1,4-dihydronicotinamide	HMDB0011648	HILIC-Neg	Cat # C	0.877269	0.921381	0.989218	-0.0156394
1-[3,4-dihydroxy-5-(hydroxymethyl)tetrahydrofuran-2-yl]-2-$l^{1}-selanyl-5-(methylaminomethyl)pyrimidin-4-one		HILIC-Pos	Cat # C	0.00113389	0.00654069	0.892515	-0.164051
3-tert-Butyl-4-hydroxyanisole	HMDB0059925	RP-Neg	Cat # C	0.0052828	0.0210176	0.906121	-0.142225
Hexyl 2-furoate	HMDB0037725	HILIC-Pos	Cat # C	0.187543	0.309255	1.03375	0.0478855
3,4-Methyleneazelaic acid	HMDB0059744	RP-Pos	Cat # C	0.968376	0.980874	0.998188	-0.00261623
Gly-Pro-Asp	HMDB0341162	HILIC-Pos	Cat # C	0.00015987	0.00137107	1.14465	0.194907
(1R,5S,6R,7R,9S,11S,12S,13S,14S)-3-Amino-14-methyl-8,10-dioxa-2,4-diazatetracyclo[7.3.1.1~7,11~.0~1,6~]tetradec-2-ene-5,9,12,13,14-pentol		HILIC-Neg	Cat # C	0.0648906	0.138178	1.05694	0.0798946
5,9:7,10a-Dimethano-10aH-[1,3]dioxocino[6,5-d]pyrimidine-4,7,10,11,12-pentol, octahydro-12-(hydroxymethyl)-2-imino-,(4R,4aR,5R,7S,9S,10S,10aR,11S,12S)-	HMDB0246673	HILIC-Pos	Cat # C	0.00413131	0.0172027	0.866526	-0.206685
his-gln	HMDB0028883	HILIC-Neg	Cat # C	0.0706027	0.147826	1.15664	0.209945
N-[2-Amino-3-(1H-imidazol-5-yl)propanoyl]glutamine		HILIC-Neg	Cat # C	0.674326	0.768707	1.0264	0.0375967
2,3-Dehydro-2-deoxy-N-Acetylneuraminic Acid	HMDB0341246	RP-Pos	Cat # C	0.00223352	0.0108533	1.11458	0.156496
Isopilocarpinic acid	HMDB0253672	RP-Neg	Cat # C	0.196834	0.321235	1.03283	0.0466031
2,4,6(1H,3H,5H)-Pyrimidinetrione, 5-ethyl-5-(3-hydroxy-1-methylbutyl)-	HMDB0246099	RP-Pos	Cat # C	0.0016925	0.00887482	0.831484	-0.26624
L-Î³-Glutamyl-S-(1E)-1-propen-1-yl-L-cysteine		RP-Pos	Cat # C	0.765669	0.840289	1.00812	0.0116688
gamma-Glutamyl-3-[(1E)-1-propen-1-ylsulfinyl]alanine		RP-Neg	Cat # C	0.0136514	0.0417899	1.09576	0.13193
N-Succinyl-L-diaminopimelic acid		HILIC-Neg	Cat # C	0.000551158	0.0036231	0.881311	-0.182277
[(2S)-2-Amino-3-(1H-imidazol-5-yl)propanoyl] (2S)-2-amino-4-methylsulfanylbutanoate	HMDB0257904	RP-Pos	Cat # C	0.0402163	0.0952104	0.91503	-0.128109
Dihydrojasmone	HMDB0031565	RP-Pos	Cat # C	0.252308	0.385305	0.965647	-0.0504321
2-Hexyl-4-pentynoic Acid	HMDB0341233	RP-Pos	Cat # C	0.0364021	0.087949	0.90999	-0.136078
4-(4-Methylcyclohexyl)-4-oxobutanoic acid	HMDB0253742	RP-Neg	Cat # C	0.302988	0.43963	0.943492	-0.0839172
5-Hexyl-2-oxotetrahydro-3-furancarboxylic acid		RP-Neg	Cat # C	2.52766e-06	4.81371e-05	0.870478	-0.20012
pyroglutamyllysine	HMDB0341383	RP-Neg	Cat # C	0.314951	0.451423	0.93926	-0.0904033
Glycine, L-g-glutamyl-L-cysteinyl-, 3-methyl ester	HMDB0260312	RP-Pos	Cat # C	0.00103744	0.00614311	1.09726	0.133911
gamma-Glutamyl-S-(hydroxymethyl)cysteinylglycine		RP-Pos	Cat # C	6.8921e-05	0.000694574	1.17308	0.230296
(1R,5R,6R,7R,9S,11S,12S,13S,14S)-3-Amino-14-(hydroxymethyl)-8,10-dioxa-2,4-diazatetracyclo[7.3.1.1~7,11~.0~1,6~]tetradecane-5,9,12,13,14-pentol		HILIC-Pos	Cat # C	0.016847	0.049248	0.92444	-0.113349
(R)-2-(4-(Tert-butoxycarbonyl)morpholin-3-yl)acetic acid	HMDB0247375	RP-Neg	Cat # C	0.0443681	0.102236	1.06994	0.0975241
N-Acetylmuramate	HMDB0060493	HILIC-Neg	Cat # C	5.19444e-15	6.7268e-12	1.58081	0.660664
(2R,4S)-1-Tert-Butyl 2-methyl 4-aminopyrrolidine-1,2-dicarboxylate	HMDB0242584	RP-Neg	Cat # C	0.00136525	0.00755137	0.852459	-0.230297
2-[(2-Amino-2-oxoethyl)-[(2S)-2-[(2-amino-2-oxoethyl)-(carboxymethyl)amino]propyl]amino]acetic acid	HMDB0247365	RP-Pos	Cat # C	0.0227113	0.0621051	0.907249	-0.14043
4-O-beta-D-Galactopyranosyl-beta-D-xylopyranose		RP-Neg	Cat # C	0.200617	0.325238	1.04874	0.0686527
2-Ethylhexyl acrylate	HMDB0245119	RP-Pos	Cat # C	3.28143e-08	1.54525e-06	0.867717	-0.204703
3-Oxononyl acetate		HILIC-Neg	Cat # C	0.575994	0.692784	1.02176	0.0310573
4-Methyl-2-propyltetrahydro-2H-pyran-4-yl acetate		HILIC-Neg	Cat # C	0.0569122	0.124706	0.945137	-0.0814041
(2S)-3-Hydroxy-1,2-propanediyl dibutanoate		HILIC-Neg	Cat # C	4.75434e-06	7.94435e-05	0.900075	-0.151882
2-(6'-methylthio)hexylmalic acid		HILIC-Neg	Cat # C	0.178276	0.297127	1.07206	0.10038
Lysylproline	HMDB0028959	RP-Pos	Cat # C	0.0255286	0.0683189	0.872525	-0.196732
Carbocysteine-lysine	HMDB0249634	HILIC-Neg	Cat # C	0.245068	0.376469	0.90784	-0.13949
(2,7-Dimethyloctahydro-1H-cyclopenta[c]pyridin-4-yl)methanol		HILIC-Pos	Cat # C	0.00056062	0.00367597	0.858822	-0.219569
11-Nitro-1-undecene		RP-Pos	Cat # C	0.0202545	0.0565106	0.906092	-0.14227
Ethyl butylacetylaminopropionate	HMDB0246904	RP-Pos	Cat # C	0.0137812	0.0419636	0.923394	-0.114982
Fructosylvaline	HMDB0252498	RP-Pos	Cat # C	0.00106328	0.00624467	0.787732	-0.344223
arg-gln	HMDB0028707	HILIC-Pos	Cat # C	0.0286081	0.0742435	1.05283	0.0742726
2-Hydroxypropyl octanoate	HMDB0245164	HILIC-Neg	Cat # C	0.179289	0.298431	0.962883	-0.0545682
2,3-Dihydroxypropyl octanoate	HMDB0254850	HILIC-Neg	Cat # C	0.68935	0.779999	0.985471	-0.0211151
N1,N8-Diacetylspermidine	HMDB0041947	HILIC-Pos	Cat # C	0.000731156	0.00460753	1.18712	0.247465
Panthenyl ethyl ether		RP-Pos	Cat # C	0.557128	0.675297	0.979575	-0.0297718
Pyrrolobenzodiazepine	HMDB0257005	RP-Neg	Cat # C	0.0308639	0.0778319	0.883468	-0.17875
1,4-Dihydroxy-2-naphthoic acid	HMDB0244212	HILIC-Neg	Cat # C	0.00373352	0.0159043	0.933091	-0.0999103
2-iminio-3-(7-chloroindol-3-yl)propionate		RP-Neg	Cat # C	0.308902	0.446188	0.955454	-0.0657423
5-Hydroxyindolepyruvate	METPA0633	RP-Neg	Cat # C	6.21239e-05	0.000630984	1.17181	0.228734
8-METHOXYKYNURENIC ACID	HMDB0060426	RP-Pos	Cat # C	0.0117075	0.0372709	1.1294	0.17556
Diphenyl sulfone	HMDB0251453	RP-Pos	Cat # C	0.646265	0.748634	1.0076	0.0109166
Hydroxy-biphenyl benzenesulfinate		HILIC-Neg	Cat # C	0.0344744	0.0844738	1.09251	0.127648
Phenamil	HMDB0256389	HILIC-Neg	Cat # C	0.000365913	0.00258698	1.30426	0.383228
7-Methoxydeoxyvasicinone	HMDB0247271	HILIC-Neg	Cat # C	0.372618	0.504221	0.950303	-0.0735407
(1R)-1-Benzyl-4-(hydroxymethyl)-2,3-dithia-5,7-diazabicyclo[2.2.2]octane-6,8-dione		HILIC-Pos	Cat # C	0.575574	0.692722	0.985002	-0.0218011
N-(gamma-Maleimidobutyryloxy)succinimide	HMDB0252896	HILIC-Neg	Cat # C	2.16045e-05	0.00027163	1.33081	0.412301
N(4)-Acetylsulfadiazine	HMDB0244494	RP-Neg	Cat # C	0.0714023	0.149139	1.0583	0.0817537
8,9-Dihydroxy-1,5,6,10B-tetrahydropyrrolo[2,1-A]isoquinolin-3(2H)-one	HMDB0247472	HILIC-Neg	Cat # C	0.645843	0.748634	0.971495	-0.0417218
2-Propenoic acid, 2-(((2-methoxyphenyl)acetyl)amino)-	HMDB0244386	HILIC-Neg	Cat # C	0.386666	0.518894	0.933555	-0.0991937
2-((3-Carboxypropyl)carbamoyl)benzoic acid	HMDB0246138	RP-Neg	Cat # C	0.950239	0.967845	0.996104	-0.00563125
6-Hydroxynorketamine	HMDB0243590	RP-Pos	Cat # C	0.311894	0.448283	0.937202	-0.0935673
S-(1H-Indol-3-ylmethyl)-L-cysteine		HILIC-Neg	Cat # C	0.20632	0.332326	0.884717	-0.176713
S-[Hydroxy(1H-indol-3-yl)methyl]-L-cysteine		HILIC-Neg	Cat # C	0.142043	0.249831	0.895724	-0.158873
N-Acetylkynurenine	HMDB0240342	RP-Neg	Cat # C	0.922476	0.950173	0.994247	-0.00832366
3-Butylidene-4,5-dihydrophthalide	HMDB0259970	RP-Pos	Cat # C	0.230161	0.359756	0.945993	-0.0800984
Benzyl 2-methyl-3-oxobutanoate		HILIC-Neg	Cat # C	0.0147211	0.0441803	0.884078	-0.177755
5'-(3'-Methoxy-4'-hydroxyphenyl)-gamma-valerolactone	HMDB0029226	HILIC-Neg	Cat # C	0.000532445	0.00352694	0.917056	-0.124919
3,4,5-Trimethoxycinnamic acid	HMDB0002511	HILIC-Neg	Cat # C	0.343403	0.477153	0.943385	-0.0840817
Albendazole sulfone	HMDB0060561	HILIC-Neg	Cat # C	0.583886	0.699152	1.04343	0.0613269
(2R,3S,5R)-5-(4,5-Dihydroimidazo[2,1-f]purin-3-yl)-2-(hydroxymethyl)oxolan-3-ol	HMDB0257763	HILIC-Pos	Cat # C	0.000350064	0.00251851	1.19408	0.255895
1-Carboxyethylphenylalanine	HMDB0240628	RP-Pos	Cat # C	1.44946e-05	0.000200754	1.18691	0.247214
N-Acetylvanilalanine	HMDB0011716	RP-Pos	Cat # C	2.8694e-08	1.4572e-06	1.25018	0.322138
1-Deoxy-1-(6-methyl-2,4,7-trioxo-1,3,4,7-tetrahydro-8(2H)-pteridinyl)-D-ribitol		HILIC-Neg	Cat # C	0.200668	0.325238	0.940066	-0.0891662
5'-N-Ethylcarboxamidoadenosine	HMDB0255498	HILIC-Pos	Cat # C	0.162949	0.276383	0.943232	-0.084315
S-[2-(N7-Guanyl)ethyl]-N-acetyl-L-cysteine	METPA1183	RP-Neg	Cat # C	0.0077449	0.0274034	0.833121	-0.263403
Ethylvanillin propylene glycol acetal		RP-Neg	Cat # C	0.541025	0.662219	0.983093	-0.0246007
4-(4-Methyl-3-oxopentyl)phenyl hydrogen sulfate		HILIC-Neg	Cat # C	0.190842	0.313233	0.921355	-0.11817
phenyl ?-D-glucopyranoside		RP-Neg	Cat # C	0.000246927	0.00192081	0.778628	-0.360993
4-(N,N-Dimethylsulfamoyl)-7-piperazino-benzofurazan	HMDB0250889	RP-Pos	Cat # C	0.000820211	0.00501025	0.801343	-0.319508
N(6),O(2)-Dimethyladenosine	HMDB0255287	HILIC-Pos	Cat # C	0.648646	0.750332	0.981479	-0.0269706
N-acetyl homoveratrylamine	HMDB0341178	RP-Neg	Cat # C	0.00213611	0.0105382	0.881256	-0.182368
Aldosine	HMDB0037817	RP-Neg	Cat # C	0.0331567	0.0820208	1.15933	0.213289
Puromycin aminonucleoside	HMDB0256927	HILIC-Neg	Cat # C	0.034004	0.0836376	0.850608	-0.233434
6-Deoxy-2-O-(4-deoxy-beta-L-threo-hex-4-enopyranuronosyl)-beta-L-mannopyranose		HILIC-Neg	Cat # C	0.798438	0.86412	0.983435	-0.0240982
(5R)-5-[(1S)-1,2-Dihydroxyethyl]-3-[(2R,3R,4S,5S,6R)-3,4,5-trihydroxy-6-(hydroxymethyl)oxan-2-yl]oxyoxolane-2,4-dione	HMDB0260164	HILIC-Neg	Cat # C	0.0750741	0.154653	1.12967	0.175908
3,4-Methylenesebacic acid	HMDB0059729	RP-Pos	Cat # C	0.662544	0.758616	0.977319	-0.0330988
1-(4-Methoxyphenyl)-3-pentanyl hydrogen sulfate		RP-Neg	Cat # C	0.31741	0.453442	0.916657	-0.125546
4-(Î²-D-Glucopyranosyloxy)-2,5-dimethyl-3(2H)-furanone		RP-Pos	Cat # C	0.00149834	0.00812107	0.938745	-0.0911953
Glycyl-prolyl-glutamic acid	HMDB0252832	HILIC-Pos	Cat # C	0.382719	0.514396	1.04847	0.0682867
Ala-Cys-His	HMDB0341126	HILIC-Neg	Cat # C	0.0161539	0.0476521	0.854002	-0.227689
Pulcherriminic acid		RP-Neg	Cat # C	0.00190298	0.00975983	0.848339	-0.237288
2-Dichloromethylene-3a,7a-dichloro-3a,4,7,7a-tetrahydro-4,7-methanoindene-1,3-dione	HMDB0251708	HILIC-Neg	Cat # C	0.10593	0.198659	1.07609	0.105799
N~2~-[2-(Carboxymethyl)-2-hydroxy-3-methoxy-3-oxopropanoyl]arginine		HILIC-Neg	Cat # C	0.0969015	0.186321	1.11114	0.152034
(E,E)-2,4-Dodecadienal		HILIC-Pos	Cat # C	0.0201471	0.056351	0.933792	-0.0988269
3,7-Dimethyl-2,6-octadien-1-ylacetate	HMDB0061816	HILIC-Neg	Cat # C	0.00139016	0.00766065	0.902763	-0.14758
3-Hydroxy-1,7,7-trimethylbicyclo[2.2.1]hept-2-yl acetate		RP-Neg	Cat # C	0.135709	0.24091	0.92639	-0.110309
(1-(3-Isopropyl-1,2,4-oxadiazol-5-yl)piperidin-4-yl)methyl methanesulfonate	HMDB0242279	RP-Pos	Cat # C	0.000155147	0.00133943	1.15892	0.212782
N-(N-(3-Amino-3-carboxypropyl)-3-amino-3-carboxypropyl)azetidine-2-carboxylic acid	HMDB0255025	RP-Neg	Cat # C	0.000483854	0.00325677	1.18222	0.241498
lys-his	HMDB0028953	RP-Pos	Cat # C	0.0348091	0.0849898	1.08019	0.111284
N~2~-Acetyl-L-glutaminyl-L-glutamamide		HILIC-Neg	Cat # C	0.176151	0.294154	1.13315	0.180339
N-3-Hydroxyoctanoyl-L-homoserine lactone	HMDB0341343	RP-Pos	Cat # C	0.585912	0.700605	1.02315	0.0330208
N-Acetylneuraminic acid methyl ester 1	HMDB0341180	RP-Neg	Cat # C	0.000966193	0.00576599	1.16231	0.216997
2'-deamino-2'-hydroxy-6'-dehydroparomamine		HILIC-Neg	Cat # C	3.46122e-08	1.57118e-06	1.24984	0.321746
Glycyl-L-asparaginyl-D-leucine		HILIC-Pos	Cat # C	0.018553	0.0529732	0.842219	-0.247732
Ala-Thr-Gln	HMDB0341127	HILIC-Neg	Cat # C	0.00119098	0.00680937	1.23347	0.302722
Dibutyl succinate	HMDB0251173	HILIC-Neg	Cat # C	0.00472151	0.0192275	0.922751	-0.115986
3-Hydroxydodecanedioic acid	HMDB0000413	HILIC-Neg	Cat # C	0.00383615	0.0162613	0.895963	-0.158488
N~6~-(5-Oxo-D-isoleucyl)-L-lysine		RP-Neg	Cat # C	0.0172247	0.0502388	1.09592	0.132143
2-Amino-6-[(E)-(5-amino-5-carboxy-2-hydroxypentylidene)amino]-5-hydroxyhexanoic acid (non-preferred name)		HILIC-Neg	Cat # C	0.0771537	0.157469	1.13734	0.185663
6'-oxoparomamine		HILIC-Neg	Cat # C	0.00485403	0.0195824	1.12801	0.173777
(2R,3S,4R,5R,8R,9S,10R,11R)-5-Amino-1,2,3,4,8,9,10,11-octahydroxydodecane-6,7-dione	HMDB0242759	RP-Pos	Cat # C	4.15038e-05	0.000460894	1.26406	0.338068
Î²-D-Glucopyranose, 1-thio-, 1-[(3S)-3-hydroxy-3-methyl-N-(sulfooxy)pentanimidate]		RP-Neg	Cat # C	0.118625	0.217591	1.07886	0.109508
S-3-oxodecanoyl cysteamine	HMDB0059773	RP-Pos	Cat # C	0.276593	0.411473	0.930835	-0.103402
(2S)-4-Methyl-2-({[(3S,4S,5R)-2,3,4-trihydroxy-5-(hydroxymethyl)tetrahydro-2-furanyl]methyl}amino)pentanoic acid (non-preferred name)		RP-Pos	Cat # C	0.000252467	0.00195775	0.74235	-0.429828
1-[(5-Amino-5-carboxypentyl)amino]-1-deoxyfructose	HMDB0034879	RP-Pos	Cat # C	0.00191118	0.00978253	0.810308	-0.303457
glucosylmannitol		HILIC-Neg	Cat # C	2.68974e-06	5.03216e-05	0.771579	-0.374114
Dodecanoic acid	HMDB0000638	RP-Pos	Cat # C	0.0843527	0.168315	0.919219	-0.121519
1-Dodecanesulfonic acid, 1-hydroxy-3-oxo-	HMDB0243866	RP-Neg	Cat # C	0.511469	0.637491	0.969908	-0.0440805
Dodecanamide	HMDB0251566	RP-Pos	Cat # C	0.000405061	0.00282018	0.834766	-0.260557
2,3,4,5-Tetrachloro-4'-biphenylol	HMDB0245428	RP-Neg	Cat # C	0.752152	0.831444	1.00756	0.0108672
Triclosan sulfate	HMDB0061387	HILIC-Neg	Cat # C	0.618064	0.726584	0.977588	-0.0327018
N-(4-Methyl-5-oxo-4,5-dihydro[1,2]dithiolo[4,3-b]pyrrol-6-yl)benzenecarboximidic acid		RP-Neg	Cat # C	0.860969	0.909795	1.02461	0.0350765
4-Biphenylcarboxylic acid	HMDB0246379	HILIC-Neg	Cat # C	0.0576351	0.125864	1.06207	0.0868805
2-Benzyl-4-chlorophenol	HMDB0245035	RP-Neg	Cat # C	0.0370926	0.0892014	1.07498	0.104314
2-Methoxy-10H-phenothiazine	HMDB0245207	RP-Neg	Cat # C	0.00694593	0.0253452	1.0774	0.107555
Indolylacryloylglycine	HMDB0006005	RP-Neg	Cat # C	0.0653515	0.138966	0.897878	-0.155409
8-Phenyltheophylline	HMDB0247463	RP-Neg	Cat # C	0.000694552	0.00439826	1.1358	0.183705
1-Methyl-6-phenyl-N-(sulfooxy)-1H-imidazo[4,5-b]pyridin-2-amine		RP-Pos	Cat # C	0.484313	0.613084	1.01985	0.0283555
(3E)-4-(1-Oxo-1H-isochromen-3-yl)-3-buten-2-yl hydrogen sulfate		RP-Neg	Cat # C	0.362214	0.495058	0.938701	-0.0912627
6-Chloro-2,3,4,9-tetrahydro-1H-carbazole-1-carboxamide	HMDB0246699	HILIC-Neg	Cat # C	0.00508142	0.02031	1.0922	0.127233
Dimethyl [(E)-(1-methoxy-2-oxo-1,2-dihydro-3H-indol-3-ylidene)methyl]carbonodithioimidate		RP-Pos	Cat # C	0.808559	0.871843	0.97983	-0.0293961
3-Phenylacetylamino-2,6-piperidinedione	HMDB0245972	RP-Pos	Cat # C	0.161794	0.274784	0.917793	-0.123759
1,5-Diphenylcarbazide	HMDB0244234	HILIC-Neg	Cat # C	0.61201	0.72083	1.0167	0.0238904
N(4)-Acetylsulfisoxazole	HMDB0255283	RP-Pos	Cat # C	0.273716	0.407994	1.02803	0.0398853
2-(2-Phenylacetoxy)propionylglycine	HMDB0059732	RP-Neg	Cat # C	0.174854	0.29236	0.918479	-0.122681
2-(2-Chlorophenyl)-6-hydroxy-2-(methylamino)cyclohexanone		RP-Pos	Cat # C	0.472079	0.600533	0.965087	-0.0512696
6-Hydroxymelatonin	HMDB0004081	RP-Neg	Cat # C	0.66103	0.757217	0.975157	-0.0362935
5-{4-[2-(Methylamino)ethoxy]benzyl}-1,3-thiazolidine-2,4-dione		RP-Neg	Cat # C	0.133857	0.238438	1.11322	0.154743
Aspartylphenylalanine	HMDB0000706	RP-Neg	Cat # C	0.000206466	0.00168127	1.25276	0.325115
Acetaminophen mercapturate	HMDB0242140	RP-Pos	Cat # C	0.000211775	0.00169813	0.716515	-0.480931
1-H-Inden-1-one,2,3-dihydro-3,3,5,6-tetramethyl	HMDB0059683	RP-Pos	Cat # C	0.0378361	0.0908207	0.951286	-0.0720486
1-Hydroxycyclohexyl phenyl ketone	HMDB0247678	RP-Neg	Cat # C	0.425044	0.554871	0.94845	-0.0763567
3-Hexenyl salicylic acid	HMDB0061823	RP-Neg	Cat # C	0.142117	0.249831	0.968968	-0.045479
2-[(2,6-Dioxocyclohexyl)methyl]cyclohexane-1,3-dione	HMDB0248526	RP-Pos	Cat # C	2.29784e-06	4.44134e-05	1.23619	0.305903
4-[3,4,5-Trihydroxy-6-(hydroxymethyl)oxan-2-yl]oxybenzaldehyde	HMDB0253067	RP-Neg	Cat # C	0.00169273	0.00887482	0.726539	-0.460888
N-Acetyl-L-tyrosine ethyl ester	HMDB0341346	RP-Pos	Cat # C	0.0203712	0.0567326	1.14423	0.194379
N-(2-Cyclohexyloxy-4-nitrophenyl)methanesulfonamide	HMDB0255773	RP-Neg	Cat # C	0.0496033	0.111618	0.891315	-0.165993
6,7-Dimethyl-8-ribityllumazine	HMDB0003826	HILIC-Neg	Cat # C	0.971038	0.981664	1.00232	0.00334752
4-[(2R,5R)-5-(6-Aminopurin-9-yl)-3,4-dihydroxyoxolan-2-yl]butanamide	HMDB0257574	HILIC-Pos	Cat # C	0.00772986	0.0274034	0.911559	-0.133592
2-(2-Cyclopropylhydrazinyl)-9-[(2R,5R)-3,4-dihydroxy-5-(hydroxymethyl)oxolan-2-yl]-1H-purin-6-one	HMDB0255354	HILIC-Pos	Cat # C	0.038142	0.0913855	0.929536	-0.105417
9,17-dioxo-1,2,3,4,10,19-hexanorandrostan-5-oic acid		RP-Pos	Cat # C	0.142658	0.250158	0.921878	-0.117352
(1S)-1,5-Anhydro-1-benzyl-D-galactitol		RP-Pos	Cat # C	0.00161263	0.0085796	0.831999	-0.265347
Pinacidil pyridine N-oxide	HMDB0256557	HILIC-Pos	Cat # C	0.0843121	0.168315	0.908921	-0.137773
FENOTHIOCARB SULFOXIDE		RP-Neg	Cat # C	0.00531454	0.0210791	0.857872	-0.221166
Diethyl 1,4-dihydro-2,6-dimethyl-3,5-pyridinedicarboxylate	HMDB0244409	RP-Pos	Cat # C	0.660182	0.757217	0.976961	-0.0336277
4-Bis(2-hydroxyethyl)amino-L-phenylalanine	HMDB0247322	RP-Neg	Cat # C	0.213865	0.341078	0.965328	-0.0509095
4-(2,6,6-Trimethyl-1,3-cyclohexadien-1-yl)-2-butanone	HMDB0037139	HILIC-Pos	Cat # C	0.00101751	0.00604436	0.832039	-0.265278
4-Heptyloxyphenol	HMDB0246434	HILIC-Neg	Cat # C	0.591884	0.705375	0.974605	-0.0371104
13-oxotrideca-9,11-dienoic acid		HILIC-Neg	Cat # C	0.000127468	0.00112969	0.880461	-0.183669
2-[4-(3-Hydroxypropyl)-2-methoxyphenoxy]-1,3-propanediol		HILIC-Neg	Cat # C	0.0156973	0.0464639	0.932906	-0.100196
Norspermidine-2,3-dihydroxybenzoate		RP-Neg	Cat # C	0.441007	0.569396	0.938441	-0.0916627
(2S,3R)-2-{[(2S)-2,5-Diamino-3,4-dihydroxypentanoyl]amino}-3-hydroxy-3-[(3R,5S)-7-oxo-4-oxa-1-azabicyclo[3.2.0]hept-3-yl]propanoic acid		RP-Neg	Cat # C	0.764323	0.839168	1.00901	0.0129473
4-(2,6,6-Trimethyl-1-cyclohexen-1-yl)-2-butanone	HMDB0032913	RP-Pos	Cat # C	0.030264	0.0767991	0.882759	-0.179908
Methyl (2E,6Z)-2,6-dodecadienoate		HILIC-Neg	Cat # C	1.01477e-05	0.000148489	0.854856	-0.226247
RG5927903		HILIC-Pos	Cat # C	0.00694276	0.0253452	0.85868	-0.219808
Methyl dihydrojasmonate	HMDB0031740	HILIC-Neg	Cat # C	0.111757	0.207342	0.948423	-0.0763969
2-Isocapryloyl-3R-hydroxymethyl-gamma-butyrolactone		HILIC-Neg	Cat # C	0.142923	0.250453	0.96311	-0.0542282
Leu-Gly-Pro		RP-Pos	Cat # C	0.108761	0.202656	1.0635	0.0888206
4-(5-Hydroxy-2-methyl-2-azabicyclo[2.2.2]oct-5-yl)-3-methylbutanoic acid		HILIC-Pos	Cat # C	0.0210301	0.0581302	0.923091	-0.115456
Valeroidine		RP-Pos	Cat # C	0.138959	0.245339	0.929507	-0.105462
2-Hexenoylcarnitine	HMDB0013161	RP-Pos	Cat # C	0.00945634	0.0317253	0.903755	-0.145996
1,3-Dicyclohexylurea	HMDB0244166	RP-Pos	Cat # C	0.00149879	0.00812107	0.944405	-0.0825223
5-[(3As,4S,6aR)-2-oxo-1,3,3a,4,6,6a-hexahydrothieno[3,4-d]imidazol-4-yl]-N'-propylpentanehydrazide	HMDB0260292	HILIC-Pos	Cat # C	0.420961	0.551274	0.966423	-0.049273
Heptopyranosides		RP-Neg	Cat # C	0.718047	0.805432	1.02043	0.0291834
2-[(2Z)-2-({4-[(3-Aminopropyl)amino]butyl}imino)-2-hydroxyethyl]-2-hydroxysuccinic acid		RP-Pos	Cat # C	0.0318214	0.0797073	1.05654	0.0793462
N-Undecanoylglycine	HMDB0013286	HILIC-Neg	Cat # C	0.000743098	0.0046265	0.866884	-0.206089
3-Hydroxyhexanoylcarnitine	HMDB0013131	RP-Pos	Cat # C	0.00016584	0.00140368	1.2057	0.269872
3-Hydroxytridecanoic acid	HMDB0061655	HILIC-Neg	Cat # C	0.582896	0.698407	0.985812	-0.0206163
2S-Amino-tridecanoic acid		RP-Pos	Cat # C	0.0105472	0.0342321	0.823517	-0.28013
4-Fluoro-3-phenoxybenzoic acid	HMDB0246421	RP-Neg	Cat # C	0.42091	0.551274	0.944289	-0.0827
2-{4-[(1-Oxido-2-thienyl)carbonyl]phenyl}propanoic acid		HILIC-Neg	Cat # C	0.0039166	0.0165481	1.26751	0.342002
2-Hydroxy-4-methoxybenzophenone sulfate	HMDB0240721	HILIC-Neg	Cat # C	0.045318	0.104055	0.875239	-0.192252
4-(2,6-Dioxo-1-propyl-3,7-dihydropurin-8-yl)benzenesulfonic acid	HMDB0256891	RP-Neg	Cat # C	0.0633115	0.135406	1.05912	0.0828634
(-)-Kawain	HMDB0242214	RP-Pos	Cat # C	0.164762	0.278003	0.964561	-0.0520556
8,9-Dihydro-8-(1-hydroxy-1-methylethyl)-2H-furo[2,3-h]1-benzopyran-2-one	HMDB0244406	HILIC-Neg	Cat # C	0.0329719	0.0817197	0.857469	-0.221844
(+)-cis-Khellactone	HMDB0243535	RP-Neg	Cat # C	0.0221543	0.0609302	0.917137	-0.12479
6,8-Dihydroxy-3-[(2S)-2-hydroxy-4-oxopentyl]-1H-isochromen-1-one		HILIC-Neg	Cat # C	0.18371	0.30442	1.04271	0.060336
Dihydroxy-2H-indole glucuronide	HMDB0341439	RP-Neg	Cat # C	0.00643278	0.0242164	0.83737	-0.256062
1,2-Diphenylethane-1,2-diamine	HMDB0244094	RP-Neg	Cat # C	0.502693	0.629277	0.983345	-0.0242309
(2Z)-2-Benzylidene-6-heptenal		RP-Pos	Cat # C	0.296831	0.4344	0.95619	-0.0646307
6-[4-(carboxymethyl)-2-hydroxyphenoxy]-3,4,5-trihydroxyoxane-2-carboxylic acid	HMDB0125148	RP-Neg	Cat # C	0.128699	0.231319	0.953203	-0.0691445
Monocyclohexyl phthalate	HMDB0254852	RP-Neg	Cat # C	0.370344	0.501669	0.934474	-0.0977738
dehypoxanthine futalosine	METPA1427	HILIC-Neg	Cat # C	0.0619865	0.13328	0.896936	-0.156923
N6-Succinyl Adenosine	HMDB0255303	RP-Pos	Cat # C	3.885e-06	6.75312e-05	1.20521	0.26928
7-Ethyl-1,4-dimethyl-4,5-dihydroazulene		RP-Pos	Cat # C	0.399949	0.530127	0.96073	-0.0577976
(+/-)-(e)-4-Ethyl-2-[(z)-hydroxyimino]-5-nitro-3-hexen-1-yl-nicotinamide	HMDB0242266	RP-Pos	Cat # C	0.613879	0.722046	0.977282	-0.0331533
2-Pentyl-3-phenyl-2-propenal	HMDB0031313	RP-Pos	Cat # C	5.3091e-05	0.000558453	0.926026	-0.110876
(2Z)-2-(2-Hydroxybenzylidene)heptanal		RP-Neg	Cat # C	0.794879	0.862478	0.986877	-0.0190572
cis-3-Hexenyl phenylacetate	HMDB0038281	RP-Neg	Cat # C	0.838849	0.892085	1.00965	0.0138512
delta-CEHC	HMDB0242106	RP-Pos	Cat # C	7.86922e-09	5.66146e-07	0.815067	-0.295009
phe-gln	HMDB0028993	HILIC-Neg	Cat # C	0.00112671	0.00652839	1.24441	0.315464
S-inosyl-L-homocysteine		HILIC-Neg	Cat # C	0.0830214	0.166686	1.08459	0.117149
N-(2-Phenylethyl)-beta-D-glucopyranuronosylamine		RP-Neg	Cat # C	0.00264577	0.0123469	1.09953	0.13689
5-Methoxy-N-isopropyltryptamine	HMDB0244338	RP-Pos	Cat # C	0.480578	0.60925	0.972848	-0.039713
Methionyl-Phenylalanine	HMDB0028980	HILIC-Neg	Cat # C	0.000224849	0.00178091	1.25614	0.329002
2,6-Di-tert-butylbenzoquinone	HMDB0013817	RP-Pos	Cat # C	9.81634e-08	3.48279e-06	1.3128	0.392644
2,3-Dimethoxy-5-methyl-6-(3-methyl-2-buten-1-yl)-1,4-benzenediol		HILIC-Neg	Cat # C	0.00330849	0.0145345	0.89367	-0.162186
3-carboxy-4-methyl-5-pentyl-2-furanpropanoic acid	HMDB0061643	RP-Neg	Cat # C	8.65646e-08	3.15778e-06	0.799234	-0.323311
S-(1,2-Dicarboxyethyl)glutathione	HMDB0257378	RP-Pos	Cat # C	1.16839e-08	7.3808e-07	1.25205	0.324287
Acetyl Pro-Gly-Pro-OH	HMDB0245745	HILIC-Pos	Cat # C	0.62297	0.729427	0.985825	-0.0205964
p-dimethylinamyl benzoate		HILIC-Pos	Cat # C	0.392383	0.523674	1.0292	0.0415231
[(2R,3S,4R)-5-(2,4-Dioxo-3,4-dihydro-1(2H)-pyrimidinyl)-3,4-dihydroxytetrahydro-2-furanyl]methyl (2R,3R,4S,5R)-3,4,5-trihydroxytetrahydro-2H-pyran-2-yl dihydrogen diphosphate		RP-Neg	Cat # C	2.62042e-08	1.35738e-06	1.24478	0.315893
UDP-arabinose	HMDB0012303	HILIC-Neg	Cat # C	8.14592e-06	0.000124105	1.33633	0.418279
3-Pyridinecarboximidamide, N-(2-hydroxy-3-(1-piperidinyl)propoxy)-	HMDB0249173	HILIC-Neg	Cat # C	0.0996944	0.190113	0.943324	-0.0841747
Gln-His-Ser	HMDB0341160	HILIC-Pos	Cat # C	0.0804841	0.162474	0.934735	-0.097371
NCGC00380148-01!6-(2,4-dihydroxy-3,5-dimethylhexyl)-4-hydroxy-3-methylpyran-2-one	HMDB0341185	HILIC-Neg	Cat # C	0.321046	0.45735	0.978461	-0.0314137
Butyl 3-(2-butoxy-2-oxoethyl)-3-hydroxy-4-oxo-2-oxetanecarboxylate		RP-Neg	Cat # C	0.827838	0.884165	0.990285	-0.0140847
3-{[(2E)-4-Methoxy-4-oxo-2-butenoyl]amino}-L-alanyl-L-leucine		RP-Neg	Cat # C	2.90077e-05	0.000337027	0.819855	-0.286558
(2S)-2-(Butanoylamino)-5-[[(1R)-2-(carboxymethylamino)-2-oxo-1-(sulfanylmethyl)ethyl]amino]-5-oxo-pentanoic acid	HMDB0252946	HILIC-Pos	Cat # C	0.213952	0.341078	0.936173	-0.0951522
gamma-Glutamyl-gamma-glutamyl-S-methylcysteine		RP-Pos	Cat # C	0.0101938	0.0333778	1.09299	0.12828
4-O-(2-Acetamido-2-deoxy-beta-D-glucopyranosyl)-beta-D-glucopyranuronic acid		HILIC-Pos	Cat # C	0.335503	0.470336	0.976997	-0.0335738
1-O-acetyl-alpha-maltose		HILIC-Neg	Cat # C	0.0247663	0.067097	0.878886	-0.186252
(5Z,8Z)-5,8-Tetradecadienoic acid		HILIC-Neg	Cat # C	0.881068	0.923125	0.994087	-0.00855665
(1S,2R,5S)-2-Isopropyl-5-methylcyclohexyl 3-oxobutanoate		RP-Neg	Cat # C	0.00587257	0.0225667	0.902512	-0.147982
(6R,8Z)-6-Hydroxy-3-oxo-8-tetradecenoic acid		HILIC-Neg	Cat # C	0.0060957	0.0232859	0.898084	-0.155078
4-[(2-Isopropyl-5-methylcyclohexyl)oxy]-4-oxobutanoic acid		RP-Pos	Cat # C	0.147838	0.257326	0.951594	-0.071582
CDP-ribitol	METPA0080	HILIC-Pos	Cat # C	0.355056	0.488626	1.03776	0.0534736
Heptenoylcarnitine	HMDB0341434	RP-Pos	Cat # C	0.000129127	0.00113755	0.904865	-0.144225
1-Oxononan-4-yl (2R)-2-acetamido-3-sulfanylpropanoate	HMDB0255339	RP-Pos	Cat # C	0.227966	0.356757	0.939377	-0.090224
Isopropyl 6-O-[(2R,3R,4R)-3,4-dihydroxy-4-(hydroxymethyl)tetrahydro-2-furanyl]-D-glucopyranoside		RP-Pos	Cat # C	0.106169	0.198659	0.905195	-0.143699
2,4,7,9-Tetramethyl-5-decyne-4,7-diol	HMDB0245484	RP-Neg	Cat # C	0.142182	0.249831	0.934678	-0.0974592
3-Oxotetradecanoic acid	HMDB0010730	RP-Neg	Cat # C	0.0138884	0.0421556	0.927048	-0.109284
3-Hydroxytetradecanedioic acid	HMDB0000394	HILIC-Neg	Cat # C	0.134901	0.239803	0.947755	-0.0774143
1-(beta-D-Glucopyranosyloxy)-3-octanone	HMDB0031315	RP-Neg	Cat # C	0.0328993	0.0817197	0.896655	-0.157375
N-lauroylglycine	HMDB0013272	RP-Pos	Cat # C	0.549386	0.66929	0.975507	-0.0357757
Heptanoylcarnitine	HMDB0013238	RP-Neg	Cat # C	0.0584534	0.127172	0.91803	-0.123387
3-[(3-Hydroxyheptanoyl)oxy]-4-(trimethylammonio)butanoate		RP-Pos	Cat # C	0.0329614	0.0817197	0.946422	-0.0794452
N1,N12-Diacetylspermine	HMDB0002172	RP-Pos	Cat # C	0.000102753	0.000957307	1.23467	0.304129
Hydroxycitronellal diethyl acetal	HMDB0034557	RP-Pos	Cat # C	0.892935	0.929542	0.994999	-0.00723359
Myristyl sulfate		HILIC-Neg	Cat # C	0.561245	0.679264	1.01207	0.017307
N,N-Dimethyldodecylamine	HMDB0255262	RP-Pos	Cat # C	0.000750991	0.00466443	0.941801	-0.0865065
3-(3-(Pyridin-3-yl)-1,2,4-oxadiazol-5-yl)benzonitrile	HMDB0247644	HILIC-Neg	Cat # C	0.250024	0.382042	1.05789	0.0811895
Dihydrodaidzein	HMDB0005760	RP-Neg	Cat # C	0.758969	0.836125	0.987645	-0.0179353
(2R)-5,7-Dihydroxy-2-(4-hydroxyphenyl)-2,3-dihydro-4H-chromen-4-one	HMDB0242579	RP-Neg	Cat # C	0.432761	0.562233	1.02517	0.0358639
2,3-Bis(4-hydroxyphenyl)propionitrile	HMDB0244616	RP-Pos	Cat # C	0.00611169	0.0233126	1.10274	0.141095
9-Fluorenylmethyl carbazate	HMDB0247593	RP-Pos	Cat # C	0.00840692	0.0290707	0.897255	-0.15641
Diphenylhydantoic acid	HMDB0251458	HILIC-Neg	Cat # C	0.0795954	0.161137	1.07725	0.107359
Ethyl 8-azido-5-methyl-6-oxo-4H-imidazo[1,5-a][1,4]benzodiazepine-3-carboxylate	HMDB0257255	HILIC-Pos	Cat # C	0.898566	0.932121	0.991881	-0.0117607
4-(2-Methoxyphenyl)-2-((5-methyl-1H-imidazol-4-yl)methyl)thiazole	HMDB0250065	HILIC-Neg	Cat # C	0.00123846	0.00698826	1.1813	0.240376
2,8-Dihydroxyquinoline-beta-D-glucuronide	HMDB0011658	RP-Neg	Cat # C	2.99847e-05	0.00034363	0.821076	-0.284413
Sipatrigine	HMDB0258307	RP-Pos	Cat # C	0.000226152	0.00178577	1.28807	0.365207
3,10-Diamino-14-methyl-5,6,6a,6b,7,9-hexahydro-4H-pyrimido[4'',5'':2',3'][1,4]diazepino[6',5':3,4]pyrrolo[1,2-f]pteridine-1,12-dione		RP-Neg	Cat # C	0.406882	0.537391	0.971677	-0.0414514
Sulfometuron-methyl	HMDB0258595	RP-Neg	Cat # C	0.00647957	0.0243219	0.890363	-0.167534
(2S)-2-(3,8-Dimethylazulen-5-yl)propanoic acid	HMDB0249880	HILIC-Neg	Cat # C	5.8326e-09	4.38806e-07	1.27769	0.353543
4-(3-Phenylpropyl)phenyl hydrogen sulfate		RP-Pos	Cat # C	0.265908	0.400408	0.93185	-0.101831
Salicyluric beta-D-glucuronide	HMDB0240252	HILIC-Neg	Cat # C	0.0405281	0.0957735	1.09624	0.132558
2,2-Dichloro-N-[1-(4-chlorophenyl)ethyl]-1-ethyl-3-methylcyclopropanecarboxamide		RP-Neg	Cat # C	0.226606	0.355057	0.960217	-0.0585676
2-(p-Acetamidophenyl)-2-ethylglutarimide	HMDB0247904	RP-Neg	Cat # C	0.000564321	0.00369089	0.893939	-0.161752
(4R,5S)-4-Hydroxy-3,4,5-trimethyl-5,6,7,8-tetrahydronaphtho[2,3-b]furan-9(4H)-one	HMDB0249526	RP-Pos	Cat # C	0.361039	0.494158	1.05594	0.0785329
dribendazole		RP-Neg	Cat # C	0.812106	0.873849	1.01354	0.019407
(4-Acetamidophenyl) (2S)-2-acetamido-4-methylsulfanylbutanoate	HMDB0247850	HILIC-Neg	Cat # C	0.841667	0.893043	0.991141	-0.0128375
N6-threonylcarbamoyladenosine		RP-Pos	Cat # C	0.00734868	0.0265085	1.10317	0.141653
Deepoxy-deoxynivalenol	HMDB0250929	RP-Pos	Cat # C	0.03655	0.0882241	0.891785	-0.165233
(2R,3S,5R)-2-[6-[[(1S,2S)-2-Hydroxycyclopentyl]amino]-9-purinyl]-5-(hydroxymethyl)oxolane-3,4-diol	HMDB0242715	HILIC-Neg	Cat # C	0.392452	0.523674	0.943601	-0.0837513
4-[{[(2S,3S,4R,5R)-5-(6-Amino-9H-purin-9-yl)-3,4-dihydroxytetrahydro-2-furanyl]methyl}(methyl)sulfonio]-2-hydroxybutanoate (non-preferred name)		RP-Pos	Cat # C	0.720689	0.806775	1.01494	0.0213919
N-Fructosyl phenylalanine	HMDB0341181	RP-Pos	Cat # C	8.13343e-05	0.000797939	0.713343	-0.487331
(1'R,2'S,3'S,4'S,6'R)-1',3',4',6'-Tetrahydroxy-2'-(hydroxymethyl)-2',4',6'-trimethyl-1',2',3',4'-tetrahydrospiro[cyclopropane-1,5'-inden]-7'(6'H)-one		RP-Pos	Cat # C	0.00196197	0.00987128	0.930694	-0.103622
N-Acetylprocainamide		HILIC-Pos	Cat # C	0.157739	0.271278	0.923378	-0.115006
3-{4-[2-Hydroxy-3-(propan-2-ylamino)propoxy]phenyl}propanoic acid	HMDB0250054	RP-Pos	Cat # C	0.93046	0.955487	0.990744	-0.0134158
Dihydrozeatin riboside monophosphate		HILIC-Pos	Cat # C	0.00549255	0.0215541	0.875361	-0.19205
1-O-Hexyl-2,3,5-trimethylhydroquinone	HMDB0253220	HILIC-Neg	Cat # C	0.388029	0.519915	1.05488	0.0770763
(6Z)-9-Hydroxy-3,6,10-trimethyl-3a,4,5,8,9,10,11,11a-octahydrocyclodeca[b]furan-2(3H)-one		HILIC-Neg	Cat # C	0.232688	0.36305	0.946292	-0.0796424
5,9,12-Trimethyl-11,14-dioxatetracyclo[6.4.1.1~9,12~.0~1,5~]tetradecan-2-ol		HILIC-Neg	Cat # C	0.222301	0.350744	0.954941	-0.0665168
2-Hydroxy-4-[(1R)-1-hydroxy-8-methyl-6-oxononyl]-3-methyl-2H-furan-5-one	HMDB0258463	HILIC-Pos	Cat # C	0.933461	0.957491	0.99613	-0.00559398
Val-pro-pro	HMDB0253034	HILIC-Neg	Cat # C	0.346711	0.479435	1.04379	0.0618342
Indicine-N-oxide	HMDB0253458	RP-Pos	Cat # C	0.197263	0.32153	0.919225	-0.12151
(2E)-Octenoylcarnitine	HMDB0240750	RP-Pos	Cat # C	0.00319851	0.0142721	0.868991	-0.202587
Suberoyl-L-carnitine	HMDB0240724	RP-Pos	Cat # C	4.58355e-05	0.000494642	0.807717	-0.308077
(1S,2S,3S,4R)-3-(1-Acetamido-2-ethylbutyl)-4-(diaminomethylideneamino)-2-hydroxycyclopentane-1-carboxylic acid	HMDB0242447	HILIC-Pos	Cat # C	1.02288e-07	3.58007e-06	0.69522	-0.524459
4-(5,6-Dihydroxy-6-methyl-1-hepten-2-yl)-1-methyl-1,2-cyclohexanediol		RP-Neg	Cat # C	0.0630869	0.135037	0.954902	-0.0665749
(R)-N1-((S)-3,3-Dimethyl-1-(methylamino)-1-oxobutan-2-yl)-N4-hydroxy-2-isobutylsuccinamide	HMDB0257274	HILIC-Neg	Cat # C	0.000104873	0.000973551	1.29279	0.370487
N-Lauroylsarcosine	HMDB0255165	HILIC-Neg	Cat # C	0.0398298	0.094468	0.913822	-0.130015
3-hydroxyoctanoyl carnitine	HMDB0061634	RP-Pos	Cat # C	0.326558	0.462177	0.972184	-0.0406984
L-Isoleucyl-L-alanyl-D-arginine		RP-Neg	Cat # C	0.404345	0.534585	0.975032	-0.0364784
3-Hydroxypentadecanoic acid	HMDB0061657	RP-Neg	Cat # C	0.139719	0.246507	0.96247	-0.0551862
Ethyl 3-hydroxytridecanoate	HMDB0059866	HILIC-Neg	Cat # C	0.402934	0.533811	0.977991	-0.0321076
Glycerol 5-hydroxydodecanoate	HMDB0040168	RP-Pos	Cat # C	0.113416	0.21012	1.0817	0.113298
N-Dodecylsarcosinate	HMDB0255129	RP-Pos	Cat # C	0.323832	0.460079	0.971341	-0.0419498
3-Dodecyloxypropane-1,2-diol	HMDB0244707	RP-Pos	Cat # C	0.864897	0.912288	0.990297	-0.0140669
5H-Pyrido(4,3-b)indole, 7-(6-fluoro-3-pyridinyl)-	HMDB0258664	RP-Neg	Cat # C	0.00194683	0.00984821	0.894751	-0.160442
5-(2-Chlorophenyl)-1,3-dihydro-1-methyl-7-nitro-2H-1,4-benzodiazepin-2-one	HMDB0246957	RP-Neg	Cat # C	5.94046e-06	9.49741e-05	1.22591	0.293854
6-(4-Fluorophenyl)-2,3-dihydro-5-(4-pyridinyl)imidazo(2,1-b)thiazole	HMDB0258331	RP-Pos	Cat # C	0.00881077	0.0300657	0.904958	-0.144077
1-Nitrohydroxyphenyl-N-benzoylalanine	HMDB0243965	RP-Pos	Cat # C	0.23984	0.3713	0.915238	-0.127781
1-{2-[(3-Ethylphenyl)amino]-2-oxoethyl}-6-oxo-1,6-dihydropyridine-3-carboxylic acid	HMDB0243809	HILIC-Pos	Cat # C	0.225601	0.35434	0.946855	-0.0787849
(R)-2-Amino-3-benzylthio-N-(4-nitrophenyl)propionamide	HMDB0247352	RP-Neg	Cat # C	0.505951	0.632134	0.9584	-0.0612998
Indole-3-acetic-acid-O-glucuronide	HMDB0060001	RP-Neg	Cat # C	0.901286	0.934106	1.00548	0.00787996
1-Phenyl-2-benzylaminopropane	HMDB0255723	RP-Pos	Cat # C	0.0606998	0.130901	0.910254	-0.135659
N-[(4-Aminophenyl)sulfonyl]-N-(5-methyl-1,2-oxazol-3-yl)hexopyranuronosylamine		RP-Pos	Cat # C	0.494293	0.621767	0.965318	-0.0509246
(4Z,6E,8Z)-9-(2-Methyl-2H-azepin-7-yl)-4,6,8-nonatrien-3-one		RP-Pos	Cat # C	0.987745	0.99405	0.999157	-0.00121738
Phenoxomethylpenicilloyl	HMDB0256236	RP-Pos	Cat # C	0.00547634	0.0215541	0.89015	-0.16788
Methyl (3aR,5Z,9E,11aS)-10-methyl-3-methylene-2-oxo-2,3,3a,4,7,8,11,11a-octahydrocyclodeca[b]furan-6-carboxylate		RP-Pos	Cat # C	0.161255	0.274049	0.958552	-0.061072
Tryptophyl-Valine	HMDB0029096	RP-Neg	Cat # C	0.00698837	0.0254569	1.11188	0.152999
(2R,4S)-1-(Tert-butoxycarbonyl)-4-phenylpyrrolidine-2-carboxylic acid	HMDB0242741	HILIC-Neg	Cat # C	0.221985	0.350744	0.921913	-0.117298
Thyrotropin-releasing factor	HMDB0259062	HILIC-Neg	Cat # C	0.159368	0.272063	0.894317	-0.161142
2,5,7,8-Tetramethyl-2-(2'-carboxyethyl)-6-hydroxychroman	HMDB0246646	RP-Neg	Cat # C	0.0152654	0.04555	0.935456	-0.0962589
1-[(5-Methoxy-3-indolylidene)methylamino]-2-pentylguanidine	HMDB0244636	HILIC-Pos	Cat # C	0.000152719	0.00132288	0.833432	-0.262863
(3R,4S)-2-[6-(Cyclohexylamino)purin-9-yl]-5-(hydroxymethyl)oxolane-3,4-diol	HMDB0243620	HILIC-Neg	Cat # C	0.0311555	0.0783425	0.904912	-0.144151
5-Amino-2-(3,4-dimethoxyphenyl)-2-isopropylvaleronitrile	HMDB0245728	RP-Pos	Cat # C	0.595936	0.707691	0.969913	-0.0440722
(4E,7E,10E,13E)-Hexadeca-4,7,10,13-tetraenoic acid	HMDB0253125	HILIC-Neg	Cat # C	0.665475	0.761298	1.02	0.0285626
3,5-Bis(1,1-dimethylethyl)-4-hydroxy-benzoic acid ethyl ester	HMDB0061935	HILIC-Neg	Cat # C	0.357054	0.490334	0.968925	-0.0455437
(1R,7S,13S,15S)-2,15-Dihydroxy-7-methyl-6-oxabicyclo[11.3.0]hexadeca-3,11-dien-5-one	HMDB0242339	HILIC-Neg	Cat # C	0.0910678	0.178012	1.06983	0.0973818
4,7,10,13-Hexadecatetraenoic acid	HMDB0246620	RP-Neg	Cat # C	0.516327	0.642653	1.02623	0.0373547
3,4-Dihydroxy-2-methoxy-4-methyl-3-[2-methyl-3-(3-methyl-but-2-enyl)-oxiranyl]-cyclohexanone	HMDB0246031	RP-Neg	Cat # C	0.568267	0.686479	1.03166	0.044968
(1S,5R)-5-Isopropenyl-2-methyl-2-cyclohexen-1-yl beta-D-glucopyranoside		RP-Pos	Cat # C	0.744803	0.825081	0.972337	-0.0404715
tetranor-PGFM	HMDB0258925	HILIC-Neg	Cat # C	0.0488852	0.110386	0.955928	-0.0650256
3-oxo-C12-HSL		RP-Neg	Cat # C	0.00669806	0.0247475	0.821314	-0.283995
2-Deoxy-4-S-{2-deoxy-2-[(E)-(1-hydroxyethylidene)amino]-beta-D-glucopyranosyl}-2-[(Z)-(1-hydroxyethylidene)amino]-4-thio-D-glucopyranose		HILIC-Neg	Cat # C	0.302118	0.438858	1.05382	0.0756226
3a,6,6,9a-tetramethylperhydronaphtho[2,1-b]furan	HMDB0036831	RP-Pos	Cat # C	0.206003	0.332222	0.908421	-0.138567
7Z,10Z-Hexadecadienoic acid	HMDB0000477	RP-Neg	Cat # C	4.82037e-05	0.000518039	1.17807	0.236429
Tetranorprostanedioic acid	HMDB0258926	HILIC-Neg	Cat # C	1.04919e-06	2.3206e-05	0.862972	-0.212614
Menthol-glucoronide	HMDB0060004	RP-Pos	Cat # C	0.0553473	0.122626	0.954391	-0.0673478
Menthol glucuronide	HMDB0254445	RP-Neg	Cat # C	0.0198468	0.0556916	0.856676	-0.223179
N-Dodecanoyl-DL-homoserine lactone	HMDB0341351	RP-Neg	Cat # C	0.085921	0.170291	0.910062	-0.135963
3-hydroxy-C12 homoserine lactone	HMDB0341118	HILIC-Pos	Cat # C	0.0731556	0.151821	0.910144	-0.135833
Dodecyl methacrylate	HMDB0251570	RP-Neg	Cat # C	0.301628	0.438394	0.951832	-0.0712205
2-Hydroxydodecyl methacrylate	HMDB0245155	HILIC-Neg	Cat # C	0.775096	0.846689	0.988378	-0.0168658
NSC 622050		RP-Neg	Cat # C	0.359109	0.49217	0.972802	-0.0397825
2,6 Dimethylheptanoyl carnitine	HMDB0006320	RP-Pos	Cat # C	0.00553332	0.0216485	0.951672	-0.0714639
3-hydroxynonanoyl carnitine	HMDB0061635	RP-Neg	Cat # C	0.243659	0.375641	1.06005	0.0841374
Octyl (4xi)-2-deoxy-2-[(Z)-(1-hydroxyethylidene)amino]-alpha-D-xylo-hexopyranoside		HILIC-Neg	Cat # C	0.418504	0.549898	1.04825	0.0679826
10,16-Dihydroxyhexadecanoic acid		HILIC-Neg	Cat # C	0.68696	0.777974	0.98692	-0.0189945
Hexadecasphinganine		RP-Pos	Cat # C	0.127365	0.229399	0.944847	-0.081847
Bis(2-ethylhexyl) hydrogen phosphate	HMDB0249242	HILIC-Neg	Cat # C	0.316456	0.452329	0.946003	-0.0800829
3-Aminobenzanthrone	HMDB0245815	RP-Pos	Cat # C	0.958478	0.974476	1.0022	0.00316365
1-Pyrenemethanol	HMDB0244007	RP-Pos	Cat # C	0.380749	0.512394	0.959073	-0.0602877
6-Methoxy-1-pyrenol	HMDB0060321	RP-Pos	Cat # C	0.0599256	0.129772	0.941064	-0.0876358
Graveoline	HMDB0033480	RP-Pos	Cat # C	0.244884	0.376409	0.957301	-0.0629551
2-(2,4-Dimethylphenyl)indan-1,3-dione	HMDB0244921	RP-Pos	Cat # C	0.00218898	0.0107376	0.929813	-0.104987
N-DESMETHYL-O-HYDROXY ROSIGLITAZONE	HMDB0060836	RP-Pos	Cat # C	0.946288	0.966437	0.998275	-0.00249039
3-(2-(Benzoxazol-2-yl)ethyl)-5-ethyl-6-methylpyridin-2(1H)-one	HMDB0244561	HILIC-Neg	Cat # C	0.0829917	0.166686	1.07762	0.107848
2,6-Dimethyl-4-(2-nitrophenyl)-3,4-dihydropyridine-3,5-dicarboxylic acid dimethyl ester	HMDB0255502	RP-Pos	Cat # C	0.0165761	0.048676	0.876921	-0.189481
(2E)-3-(4-Hydroxy-3,5-dimethoxyphenyl)acrylic (2S,3S,4S,5R)-3,4,5-trihydroxy-6-oxotetrahydro-2H-pyran-2-carboxylic anhydride (non-preferred name)		RP-Neg	Cat # C	0.225798	0.354435	0.943998	-0.0831447
Psoralenoside	HMDB0256901	HILIC-Neg	Cat # C	7.21303e-05	0.000718529	1.20576	0.269949
5-(Dimethylamino)-N-(3,4-dimethyl-5-isoxazolyl)-1-naphthalenesulfonamide	HMDB0249312	RP-Pos	Cat # C	0.532188	0.655429	0.983195	-0.0244506
N-adenylylanthranilic acid		RP-Neg	Cat # C	0.55415	0.672248	0.974189	-0.0377265
Bicyclo[2.2.1]heptan-2-one, 1,7,7-trimethyl-3-(phenylmethylene)-	HMDB0244683	RP-Neg	Cat # C	0.133845	0.238438	0.965978	-0.0499376
5-(3',4',5'-Trihydroxyphenyl)-gamma-valerolactone-3'-O-glucuronide	HMDB0059984	RP-Neg	Cat # C	0.00217268	0.0106982	0.769294	-0.378394
3-Feruloylquinic acid	HMDB0030669	RP-Neg	Cat # C	0.00854884	0.0294435	0.763475	-0.389347
Epigalanthamin	HMDB0254809	RP-Pos	Cat # C	0.007984	0.0280197	0.928624	-0.106833
2-(beta-D-Mannopyranosyl)-L-tryptophan	HMDB0258059	RP-Pos	Cat # C	0.599237	0.709984	0.984219	-0.0229492
N-[(3-endo)-9-Methyl-9-azabicyclo[3.3.1]non-3-yl]-1H-indazole-3-carboxamide		HILIC-Neg	Cat # C	0.20809	0.334545	0.943191	-0.0843783
7-(3-Amino-3-carboxypropyl)-6-methyl-3-(beta-D-ribofuranosyl)-3,4-dihydro-9H-imidazo[1,2-a]purin-9-one		RP-Neg	Cat # C	0.100187	0.190798	0.893641	-0.162233
5-Methyl-4-((1R,6R)-3-methyl-6-(1-methylethenyl)-2-cyclohexen-1-yl)-1,3-benzenediol	HMDB0255836	RP-Pos	Cat # C	1.03982e-05	0.000150392	0.864581	-0.209927
6-(3-Heptyl-2-oxiranyl)-1-(2-oxiranyl)-2,4-hexadiyn-1-one		HILIC-Neg	Cat # C	0.205088	0.331158	0.94911	-0.0753528
2-[(2E)-3,7-Dimethyl-2,6-octadien-1-yl]-3,4-dihydroxybenzoic acid		RP-Pos	Cat # C	0.971525	0.981664	0.998509	-0.0021532
4-Hydroxy-5-(phenyl)-valeric acid-O-glucuronide	HMDB0059980	RP-Neg	Cat # C	0.163343	0.276689	0.877488	-0.188548
1,9-Heptadecadiene-4,6-diyn-3-ol, (3R,9Z)-	HMDB0244256	RP-Pos	Cat # C	0.445195	0.573659	0.96817	-0.0466682
Dansylcadaverine	HMDB0250850	RP-Pos	Cat # C	0.206325	0.332326	0.970535	-0.0431476
deaminohydroxyblasticidin S		HILIC-Neg	Cat # C	2.72008e-06	5.03216e-05	1.25223	0.324505
3'-Hydroxyropivacaine		RP-Pos	Cat # C	0.218533	0.345966	0.965101	-0.0512482
3-(3,5-Di-tert-butyl-4-hydroxyphenyl)propionic acid	HMDB0245577	RP-Neg	Cat # C	0.0558512	0.123316	0.914093	-0.129587
6-Hydroxy-4,9a-dimethoxy-3,4a,5-trimethyl-4a,5,6,7,8,8a,9,9a-octahydronaphtho[2,3-b]furan-2(4H)-one		RP-Pos	Cat # C	0.00332805	0.0145849	0.925992	-0.110929
[5-(6-Amino-9H-purin-9-yl)-3,4-dihydroxytetrahydro-2-furanyl]methyl 6-(1,2-dihydroxyethyl)-3,4,5-trihydroxytetrahydro-2H-pyran-2-yl dihydrogen diphosphate		RP-Neg	Cat # C	0.333217	0.468758	1.06218	0.0870305
(2E,5Z,7E)-Decatrienoylcarnitine	HMDB0240752	HILIC-Pos	Cat # C	0.00144994	0.00792266	0.853728	-0.228152
(3R-(3alpha,4alpha(2R*,3R*),5beta,6beta))-5-Methoxy-4-(2-methyl-3-(3-methyl-2-butenyl)oxiranyl)-1-oxaspiro(2.5)octan-6-ol carbamate	HMDB0260151	RP-Pos	Cat # C	0.148545	0.258209	0.943927	-0.0832531
Acetylintermedine		RP-Pos	Cat # C	0.306415	0.443607	0.947638	-0.0775925
Posatirelin	HMDB0256710	HILIC-Pos	Cat # C	0.00159967	0.00854258	0.848078	-0.237731
4-Undecylbenzenesulfonic acid	HMDB0032549	HILIC-Neg	Cat # C	0.911748	0.941934	0.994352	-0.00817101
(2E,4E,8E)-7,13-dihydroxy-4,8,12-trimethyltetradeca-2,4,8-trienoic acid	HMDB0341111	RP-Neg	Cat # C	0.234611	0.36495	0.928601	-0.106869
2-trans,4-cis-Decadienoylcarnitine	HMDB0013325	HILIC-Pos	Cat # C	0.147581	0.257052	0.924537	-0.113197
2-((5-(Diethylamino)-[1,2,4]triazolo[1,5-a]pyrimidin-7-yl)(hexyl)amino)ethanol	HMDB0244283	RP-Pos	Cat # C	0.61014	0.719282	0.978894	-0.0307748
Methyl (2E,4Z)-2,4-hexadecadienoate		HILIC-Neg	Cat # C	0.0356289	0.0866467	0.928552	-0.106945
Methyl 11-(6-oxabicyclo[3.1.0]hex-2-yl)undecanoate		RP-Neg	Cat # C	0.868014	0.914629	0.989406	-0.0153657
{4-Ethyl-6-[(3E)-2-ethyl-3-hexen-1-yl]-6-methyl-1,2-dioxan-3-yl}acetic acid		HILIC-Neg	Cat # C	0.0421176	0.0982744	0.932556	-0.100738
9-Decenoylcarnitine	HMDB0013205	RP-Pos	Cat # C	0.499742	0.626555	0.98046	-0.02847
6-Keto-decanoylcarnitine	HMDB0013202	RP-Pos	Cat # C	0.0781932	0.159089	0.918686	-0.122356
Sebacoyl-L-carnitine	HMDB0240726	RP-Pos	Cat # C	9.2042e-05	0.00088951	0.914598	-0.128791
10Z-Heptadecenoic acid	HMDB0060038	RP-Neg	Cat # C	0.268257	0.403008	1.04445	0.0627411
Palmoxiric acid	HMDB0256092	HILIC-Neg	Cat # C	0.814469	0.874353	1.0083	0.011918
(2S)-2,3-Dihydroxypropyl (9Z)-9-tetradecenoate		RP-Pos	Cat # C	0.392222	0.523674	1.02696	0.0383831
(3S)-3-{(Z)-[(3S)-3-{(Z)-[(3R)-3-Amino-1-hydroxy-4-methylpentylidene]amino}-1-hydroxybutylidene]amino}-5-methylhexanoic acid		RP-Pos	Cat # C	0.00320158	0.0142721	1.08879	0.122728
3-hydroxydecanoyl carnitine	HMDB0061636	RP-Pos	Cat # C	0.0600334	0.129897	0.939651	-0.0898035
16-Heptadecene-1,2,4-triol		HILIC-Neg	Cat # C	0.116461	0.214533	1.05962	0.0835499
methyl 3-hydroxypalmitate		RP-Neg	Cat # C	0.485305	0.61374	0.975162	-0.0362857
1-(6-Oxo-6H-benzo[c]chromen-3-yl)-1H-pyrrole-2,5-dione		RP-Pos	Cat # C	0.332127	0.468013	0.974588	-0.0371353
6-Nitrochrysene	HMDB0247097	RP-Pos	Cat # C	0.0529629	0.118458	0.928696	-0.106721
2-Hydroxynaphthaldehydebenzoylhydrazone	HMDB0244678	HILIC-Neg	Cat # C	0.00166298	0.00877213	0.874698	-0.193144
1-[5-(Methoxymethyl)-2-furyl]-9H-beta-carboline-3-carboxylic acid		RP-Neg	Cat # C	0.169524	0.285052	1.04763	0.0671281
2-Hydroxy-5-[3-(4-methoxy-1-benzofuran-5-yl)-3-oxopropanoyl]phenyl hydrogen sulfate		RP-Pos	Cat # C	0.88848	0.927252	0.994905	-0.00736891
2-Naphthalenecarboxamide, 3-hydroxy-N-(2-methylphenyl)-	HMDB0244557	HILIC-Pos	Cat # C	0.0460542	0.105278	0.935681	-0.0959117
(1E)-1-[2-(2,6-Dicarboxy-2,3-dihydro-4(1H)-pyridinylidene)ethylidene]-5,6-dihydroxy-2,3-dihydro-1H-indolium-2-carboxylate		RP-Neg	Cat # C	0.32886	0.46442	1.05704	0.0800272
(E)-3-(2,3-Dimethoxyphenyl)-1-(4-methoxyphenyl)prop-2-en-1-one	HMDB0243640	HILIC-Neg	Cat # C	0.241965	0.373474	0.937651	-0.092877
(2,4-Dihydroxy-6-methoxy-3,5-dimethylphenyl)(3-phenyl-2-oxiranyl)methanone		RP-Pos	Cat # C	0.644232	0.747898	1.01635	0.0234028
HP1760000		RP-Pos	Cat # C	0.293908	0.431287	0.961954	-0.0559609
5-O-Ethyl 3-O-methyl (4S)-2,6-dimethyl-4-(3-nitrophenyl)-3,4-dihydropyridine-3,5-dicarboxylate	HMDB0260391	RP-Pos	Cat # C	0.0663239	0.140687	0.940191	-0.0889747
17-Hydroxy-9,11,13,15-octadecatetraynoic acid		RP-Pos	Cat # C	0.00962965	0.0320915	0.94918	-0.0752463
5-(3',4'-dihydroxyphenyl)-gamma-valerolactone-3'-O-glucuronide	HMDB0029190	RP-Neg	Cat # C	1.86197e-05	0.000244179	1.30919	0.388675
2,3-Bis(3-hydroxybenzyl)butane-1,4-diol	HMDB0245380	HILIC-Neg	Cat # C	1.59421e-06	3.27698e-05	1.29876	0.377135
3-(2-(N-(1-Carboxy-3-phenylpropyl)amino)propionyl)-1-methyl-2-oxoimidazolidine-4-carboxylic acid	HMDB0244459	RP-Pos	Cat # C	0.120481	0.220061	0.933583	-0.0991503
3-(Glutathion-S-yl)acetaminophen	HMDB0247733	HILIC-Pos	Cat # C	0.0977803	0.187593	0.940248	-0.0888867
2-Piperidinecarboxamide, 1-butyl-N-(4-hydroxy-2,6-dimethylphenyl)-	HMDB0246631	RP-Pos	Cat # C	0.997532	0.997917	0.99984	-0.00023046
Iprovalicarb	HMDB0253572	RP-Pos	Cat # C	0.324414	0.460222	0.962618	-0.0549642
Deoxypyridinoline	HMDB0000569	HILIC-Pos	Cat # C	2.55356e-05	0.000307615	0.728017	-0.457956
19-Norandrosterone	HMDB0002697	HILIC-Pos	Cat # C	0.0189855	0.053917	0.915415	-0.127502
12-oxo Phytodienoic Acid		HILIC-Neg	Cat # C	0.62348	0.729694	0.976285	-0.0346261
(6E,8E,10R,12Z)-10-Hydroxy-3-oxo-6,8,12-octadecatrienoic acid		RP-Pos	Cat # C	3.39239e-06	6.05951e-05	0.879916	-0.184562
1-(3-Hydroxypropanoyl)-1,3,6,8-tetramethyl-1,2,4a,5,6,7,8,8a-octahydro-2-naphthalenecarboxylic acid		RP-Pos	Cat # C	0.55276	0.671505	0.980615	-0.0282417
(9S,10E,12Z,15Z)-9-Hydroxy-10,12,15-octadecatrienoic acid	HMDB0031934	RP-Neg	Cat # C	0.0660696	0.140262	0.941734	-0.0866086
(Z)-5-[(2R,3S,4S)-4-Hydroxy-2-[(E)-3-hydroxyoct-1-enyl]oxan-3-yl]pent-3-enoic acid	HMDB0244345	HILIC-Neg	Cat # C	0.506674	0.632732	1.03497	0.0495844
(Z)-5-((2R,3S,4S,6R)-4,6-Dihydroxy-2-((S,E)-3-hydroxyoct-1-enyl)tetrahydro-2H-pyran-3-yl)pent-3-enoic acid	HMDB0245411	HILIC-Neg	Cat # C	0.468014	0.596827	1.02473	0.0352498
4-(Dodecylamino)Phenol	HMDB0256035	RP-Pos	Cat # C	0.186872	0.308673	0.907192	-0.14052
S-Farnesyl cysteine	HMDB0257400	RP-Pos	Cat # C	6.43213e-07	1.54252e-05	1.26745	0.341932
10-Nitrolinoleic acid	HMDB0005049	RP-Pos	Cat # C	0.646661	0.748634	0.98801	-0.0174029
11-(3-Pentyloxiran-2-yl)undec-9-enoic acid	HMDB0247613	RP-Neg	Cat # C	0.105994	0.198659	0.951779	-0.0713013
(10E,15Z)-9,12,13-Trihydroxy-10,15-octadecadienoic acid		RP-Neg	Cat # C	0.207429	0.333691	0.936772	-0.0942301
4-Deoxy-5-C-(3,5-di-sec-butyl-1-cyclopenten-1-yl)pentonic acid		HILIC-Neg	Cat # C	0.951944	0.968534	0.997243	-0.00398283
Lactose-lysine	HMDB0253951	HILIC-Pos	Cat # C	0.412839	0.544704	0.96643	-0.0492626
2-O-alpha-D-Glucopyranosyl-O-beta-D-galactopyranosylhydroxylysine	HMDB0246739	RP-Neg	Cat # C	0.971714	0.981664	0.998253	-0.00252235
(12R)-12-Hydroxyoctadec-9-enoic acid	HMDB0242322	HILIC-Neg	Cat # C	0.20242	0.327463	1.04528	0.063886
3-Ketosphingosine	HMDB0245914	RP-Pos	Cat # C	3.68828e-05	0.000417146	1.18548	0.245467
Palmitoylglycine	HMDB0013034	RP-Pos	Cat # C	0.000484114	0.00325677	0.934884	-0.0971414
4-(Trimethylammonio)-3-(undecanoyloxy)butanoate		RP-Pos	Cat # C	0.00680079	0.0250555	0.9521	-0.0708155
5-Nitroxystearic acid	HMDB0246831	RP-Neg	Cat # C	0.134321	0.239101	1.07748	0.107664
4,7,13,16,21,24-Hexaoxa-1,10-diazabicyclo[8.8.8]hexacosane	HMDB0245653	RP-Pos	Cat # C	5.95834e-07	1.48386e-05	1.27797	0.353858
12-Hydroxystearic acid	HMDB0061706	HILIC-Neg	Cat # C	0.3537	0.487279	0.957754	-0.0622725
Phloionolic acid	HMDB0034295	RP-Pos	Cat # C	0.131689	0.235549	0.927423	-0.108701
9-Octadecen-1-amine	HMDB0244390	RP-Pos	Cat # C	0.00659725	0.0245149	0.943577	-0.0837872
(8E)-2-Amino-8-octadecene-1,3,4-triol		RP-Pos	Cat # C	0.000238107	0.00186878	0.933876	-0.0986967
(9S,10S)-10-Hydroxy-9-(phosphonooxy)octadecanoic acid		HILIC-Neg	Cat # C	0.00048238	0.00325677	1.16687	0.222649
Hexapropylene glycol	HMDB0341327	HILIC-Pos	Cat # C	0.646135	0.748634	0.948835	-0.0757712
Norsanguinarine	HMDB0030176	HILIC-Pos	Cat # C	0.684742	0.776821	0.981757	-0.0265616
8-Oxycoptisine	HMDB0247460	HILIC-Pos	Cat # C	0.676254	0.769889	1.02394	0.034132
Aurin	HMDB0248730	RP-Pos	Cat # C	0.345668	0.478504	0.96241	-0.0552769
8-Hydroxy-3-methyl-3,4-dihydrotetraphene-1,7,12(2H)-trione	HMDB0258477	HILIC-Neg	Cat # C	0.0395013	0.0940334	1.09511	0.131072
N-(6,8-Difluoro-2-methyl-4-quinolinyl)-N'-[4-(dimethylamino)phenyl]urea	HMDB0245742	HILIC-Pos	Cat # C	0.00474823	0.0192657	0.918932	-0.12197
4-O-Methylhonokiol	HMDB0246556	RP-Neg	Cat # C	0.975105	0.983459	0.998504	-0.00216057
Methyl N-[6-[(4-pyridin-2-ylpiperazine-1-carbonyl)amino]-1H-benzimidazol-2-yl]carbamate	HMDB0249744	RP-Pos	Cat # C	0.837689	0.892085	1.00467	0.00672241
10-Hydroxynortriptyline	HMDB0244273	RP-Pos	Cat # C	0.913115	0.942218	0.996325	-0.00531131
2-Hydroxyclomipramine		RP-Pos	Cat # C	0.223578	0.35223	0.937527	-0.0930672
1-Cyclopropyl-3-(3-(5-(morpholinomethyl)-1H-benzo[d]imidazol-2-yl)-1H-pyrazol-4-yl)urea	HMDB0248690	RP-Neg	Cat # C	0.00248805	0.0117592	0.825232	-0.277128
(-)-alpha-5,9-Dimethyl-2-(3-furylmethyl)-2'-hydroxy-6,7-benzomorphane	HMDB0242200	RP-Pos	Cat # C	0.306617	0.443653	0.959206	-0.0600867
(1S,17R)-17-Ethyl-3,13-diazapentacyclo[13.3.1.02,10.04,9.013,18]nonadeca-2(10),4(9),5,7-tetraen-7-ol	HMDB0242425	RP-Pos	Cat # C	0.470274	0.598825	0.966318	-0.0494294
Pyroglutamyl-phenylalanyl-prolinamide	HMDB0256991	RP-Pos	Cat # C	0.099094	0.189272	0.916931	-0.125115
(3R,4R)-4-Amino-1-[[4-[(3-methoxyphenyl)amino]pyrrolo[2,1-f][1,2,4]triazin-5-yl]methyl]piperidin-3-ol	HMDB0247527	RP-Neg	Cat # C	0.017506	0.0508303	0.86388	-0.211097
N-(1-Carboxy-3-carboxanilidopropyl)alanylproline	HMDB0257086	RP-Pos	Cat # C	9.28175e-05	0.00089367	0.813387	-0.297985
Cytidylyl-(5'-3')-5'-inosinic acid homopolymer	HMDB0256667	RP-Neg	Cat # C	0.0965443	0.185772	1.09806	0.134956
[(2R,5R)-5-(2-Amino-6-oxo-1H-purin-9-yl)-3,4-dihydroxyoxolan-2-yl]methyl [(2R,5R)-5-(4-amino-2-oxopyrimidin-1-yl)-3,4-dihydroxyoxolan-2-yl]methyl hydrogen phosphate	HMDB0260224	RP-Neg	Cat # C	0.489053	0.617275	1.04497	0.0634618
7-Isopropyl-4a-methyl-1-methylene-1,2,3,4,4a,9,10,10a-octahydrophenanthrene		RP-Pos	Cat # C	0.208818	0.335508	0.958689	-0.0608646
2-Methoxyestriol	HMDB0245202	RP-Pos	Cat # C	0.103185	0.194646	0.940679	-0.0882254
{2-[2-(Isobutyryloxy)-4-methylphenyl]-2-oxiranyl}methyl 2-methylbutanoate		HILIC-Pos	Cat # C	0.244771	0.376409	0.964539	-0.052088
Testosterone	HMDB0000234	HILIC-Pos	Cat # C	0.00413024	0.0172027	0.891351	-0.165934
4-Hydroxytestosterone	HMDB0246468	HILIC-Neg	Cat # C	0.566207	0.68431	0.974977	-0.03656
[(3S,8R,9S,10R,13S,14S)-16-Hydroxy-10,13-dimethyl-17-oxo-1,2,3,4,7,8,9,11,12,14,15,16-dodecahydrocyclopenta[a]phenanthren-3-yl] hydrogen sulfate	HMDB0257762	RP-Neg	Cat # C	9.56294e-05	0.000910588	0.777045	-0.363929
(8S,9R,10R,13S,14S)-10,13-Dimethyl-4,5,6,7,8,9,11,12,14,15,16,17-dodecahydro-3H-cyclopenta[a]phenanthrene	HMDB0260181	RP-Neg	Cat # C	0.00273877	0.0126895	1.10902	0.149287
7-beta-Hydroxyepiandrosterone	HMDB0259631	RP-Neg	Cat # C	0.335591	0.470336	0.939726	-0.0896886
5alpha-Androstane-3beta,7alpha,17beta-triol	HMDB0247012	RP-Neg	Cat # C	0.864088	0.911976	0.988452	-0.0167576
Pentisomide	HMDB0256288	RP-Pos	Cat # C	0.00737941	0.0265086	0.819145	-0.28781
Methyl (9E,12Z)-octadeca-9,12-dienoate	HMDB0254557	HILIC-Neg	Cat # C	0.0856491	0.170291	0.90442	-0.144936
2-Hydroxy-8-(2-octyl-1-cyclopropen-1-yl)octanoic acid		RP-Neg	Cat # C	0.369389	0.500899	1.03732	0.0528679
5-Dodecenoylcarnitine	HMDB0241212	RP-Pos	Cat # C	1.97186e-07	6.15314e-06	0.766792	-0.383093
(9Z)-3-Hydroxydodecenoylcarnitine	HMDB0240760	RP-Pos	Cat # C	0.000416137	0.00288388	0.935949	-0.0954983
N-(R)-[2-(Hydroxyaminocarbonyl)methyl]-4-methylpentanoyl-L-t-butyl-alanyl-L-alanine, 2-aminoethyl Amide	HMDB0258720	RP-Pos	Cat # C	0.00786458	0.027751	0.868799	-0.202906
n-methylsphingosine	HMDB0255191	RP-Neg	Cat # C	0.0250034	0.0675273	1.09073	0.125293
3-hydroxydodecanoyl carnitine	HMDB0061638	RP-Pos	Cat # C	0.516933	0.642691	0.97473	-0.0369259
Palmitoyl Serinol	HMDB0013654	RP-Pos	Cat # C	0.0028387	0.013059	0.945791	-0.080407
oxoglaucine	HMDB0029337	HILIC-Pos	Cat # C	0.364739	0.49714	0.974961	-0.036584
Ogyline	HMDB0254813	RP-Neg	Cat # C	0.950282	0.967845	0.996681	-0.00479698
4-[5-(1,3-Benzodioxol-5-yl)-3,4-dimethyltetrahydro-2-furanyl]-2-methoxyphenol		RP-Pos	Cat # C	0.524682	0.649583	0.982601	-0.0253217
(Z)-10-Hydroxyamitriptyline	HMDB0244270	RP-Pos	Cat # C	0.33474	0.469906	0.956047	-0.064846
Dinorpropoxyphene	HMDB0259485	RP-Pos	Cat # C	0.163201	0.276631	0.915484	-0.127393
(2R,3R,4R,5R)-4-{[{[(2R,3S,4R,5R)-5-(2-Amino-6-oxo-3,6-dihydro-9H-purin-9-yl)-3,4-dihydroxytetrahydro-2-furanyl]methoxy}(hydroxy)phosphoryl]oxy}-2-(6-amino-9H-purin-9-yl)-5-(hydroxymethyl)tetrahydro-3 -furanyl dihydrogen phosphate		RP-Neg	Cat # C	5.44412e-07	1.39558e-05	1.33462	0.416434
17-(Hydroxymethyl)-12-methyl-8-oxapentacyclo[14.2.1.0~1,13~.0~4,12~.0~5,9~]nonadeca-5(9),6,10-trien-17-ol		RP-Pos	Cat # C	0.00033548	0.00244759	0.943855	-0.0833636
(2Z,4E,6E,8E)-3,7-Dimethyl-9-(2,6,6-trimethylcyclohex-1-en-1-yl)nona-2,4,6,8-tetraenal	HMDB0244342	RP-Pos	Cat # C	0.010128	0.0332046	0.898569	-0.154299
9-Oxo-15S-hydroxy-5Z,10Z,13E,17Z-prostatetraenoic acid	HMDB0341285	RP-Pos	Cat # C	0.085822	0.170291	0.91219	-0.132594
12,20-dioxoleukotriene B4		HILIC-Neg	Cat # C	0.866672	0.913586	0.99104	-0.0129847
(+/-)-8-Hydroxy-5Z,9E,11Z,14Z,17Z-eicosapentaenoic acid	HMDB0242271	RP-Neg	Cat # C	0.0763543	0.156454	1.08547	0.118316
(5S,12R,18R)-5,12,18-Trihydroxyicosa-6,8,10,14,16-pentaenoic acid	HMDB0257670	RP-Neg	Cat # C	0.0287958	0.0745066	0.8887	-0.170231
Leukotriene B4	HMDB0001085	HILIC-Neg	Cat # C	0.421016	0.551274	0.972223	-0.040641
(E)-7-[4-Hydroxy-2-[(E)-3-hydroxyoct-1-enyl]-6-oxooxan-3-yl]hept-5-enoic acid	HMDB0244347	HILIC-Neg	Cat # C	0.971161	0.981664	1.00208	0.0029934
goralatide		RP-Neg	Cat # C	4.30189e-09	3.59416e-07	1.29937	0.377811
5,11,14-Eicosatrienoic acid	HMDB0246847	HILIC-Neg	Cat # C	0.00135696	0.00754191	1.09685	0.133367
(E,Z)-(1R,2R,3R,5S)-7-(3,5-Dihydroxy-2-((3S)-(3-hydroxy-1-octenyl))cyclopentyl)-5-heptenoic acid	HMDB0246949	HILIC-Neg	Cat # C	0.552578	0.671505	1.03203	0.0454789
(Z)-7-[(1R,2R,3R,5S)-2-(1,2-Dihydroxy-3-oxooctyl)-3,5-dihydroxycyclopentyl]hept-5-enoic acid	HMDB0244520	HILIC-Neg	Cat # C	0.745233	0.825205	1.01827	0.0261211
Tributyl citrate acetate	HMDB0034159	RP-Pos	Cat # C	0.682539	0.774815	0.986378	-0.019787
alpha-D-Gal-(1->3)-beta-D-Gal-(1->4)-D-GlcNAc	HMDB0248253	RP-Pos	Cat # C	0.0148094	0.0443425	1.07692	0.106913
11,14-Eicosadienoic acid	HMDB0244372	HILIC-Neg	Cat # C	0.0765128	0.156531	1.11093	0.151762
Oleoyl glycine	HMDB0013631	RP-Pos	Cat # C	0.343152	0.477061	0.954913	-0.0665591
11Z-Eicosenoic acid	HMDB0002231	HILIC-Pos	Cat # C	0.00971055	0.0321481	0.838278	-0.2545
(3S,7R,11R)-3,7,11,15-Tetramethyl-2-oxohexadecanoic acid		RP-Neg	Cat # C	0.0900113	0.176479	0.946188	-0.0798015
1,2-Ethanediol monoricinoleate	HMDB0252073	HILIC-Neg	Cat # C	0.197943	0.321828	0.97002	-0.0439132
1,4-Dioctyl sulfosuccinic acid	HMDB0251779	HILIC-Neg	Cat # C	0.720802	0.806775	0.984902	-0.0219479
2(R)-hydroxyicosanoic acid	HMDB0061659	HILIC-Neg	Cat # C	0.1976	0.321768	0.960559	-0.0580535
Polyethylene glycol 12-hydroxystearate	HMDB0258368	RP-Neg	Cat # C	0.692914	0.782379	0.984792	-0.0221088
gamma-Aminobutyric acid cetyl ester	HMDB0249837	RP-Pos	Cat # C	0.361921	0.494918	0.97844	-0.0314442
N-Acetylsphinganine	HMDB0249513	RP-Pos	Cat # C	0.121161	0.220525	0.921301	-0.118255
Tetraethylene glycol monododecyl ether	HMDB0246913	RP-Pos	Cat # C	0.298024	0.434619	0.946121	-0.0799035
Genistein 7-glucuronide-4'-sulfate	HMDB0240521	RP-Neg	Cat # C	0.0555835	0.122834	0.932319	-0.101105
Dihydrorhodamine 123	HMDB0251329	HILIC-Pos	Cat # C	0.186008	0.307441	0.953755	-0.0683091
Dihydroethidium	HMDB0251312	RP-Pos	Cat # C	0.887307	0.927252	1.00335	0.00482599
Hydrastine	HMDB0253237	HILIC-Pos	Cat # C	3.71116e-07	1.01178e-05	1.13739	0.18573
7-Methyl-2-morpholino-9-(1-(phenylamino)ethyl)-4H-pyrido[1,2-a]pyrimidin-4-one	HMDB0258955	HILIC-Neg	Cat # C	0.244739	0.376409	0.94671	-0.0790049
1,1'-Spirobi[1H-indene]-5,5',6,6'-tetrol, 2,2',3,3'-tetrahydro-3,3,3',3'-tetramethyl-	HMDB0243484	RP-Pos	Cat # C	0.678576	0.771854	1.01766	0.0252521
O-Demethylpuromycin		RP-Neg	Cat # C	0.830747	0.886906	1.01064	0.0152622
(.+/-.)-Laudanosine		RP-Pos	Cat # C	0.0387978	0.0927269	0.947066	-0.0784628
16alpha-Hydroxyprednisolone	HMDB0244573	RP-Pos	Cat # C	0.000189926	0.00156659	0.815901	-0.293535
(2S)-2-[[(2S)-2-Amino-3-(1H-imidazol-5-yl)propanoyl]-(2-benzamidoethyl)amino]-4-methylpentanoic acid	HMDB0257607	RP-Pos	Cat # C	0.387666	0.519697	0.983214	-0.024422
(8R,9R,10R,13S,14S)-17-Ethynyl-10,13-dimethyl-1,2,3,4,7,8,9,11,12,14,15,16-dodecahydrocyclopenta[a]phenanthrene-3,7,17-triol	HMDB0258015	HILIC-Pos	Cat # C	2.33833e-05	0.000287027	0.84877	-0.236554
n-Formyl-methionyl-leucyl-phenyl-alanine	HMDB0257949	RP-Neg	Cat # C	0.0101024	0.0331625	1.1143	0.15614
17,20,21-Trihydroxypregn-4-en-3-one	HMDB0246985	RP-Pos	Cat # C	1.96943e-05	0.000253772	0.881501	-0.181966
Leu-Leu-Tyr		RP-Neg	Cat # C	0.622958	0.729427	0.966586	-0.0490301
(8R,9S,10S,13S,14S,17R)-17-Ethyl-3,17-dihydroxy-10,13-dimethyl-3,4,5,6,7,8,9,11,12,14,15,16-dodecahydro-1H-cyclopenta[a]phenanthren-2-one	HMDB0257629	RP-Pos	Cat # C	0.1705	0.286192	0.935032	-0.0969122
(5E)-5-[(3Ar,4S,5S,6aR)-5-hydroxy-4-[(E,3R)-3-hydroxyoct-1-enyl]-3,3a,4,5,6,6a-hexahydro-1H-pentalen-2-ylidene]pentanoic acid	HMDB0247207	RP-Pos	Cat # C	0.307882	0.445235	0.943595	-0.0837607
Morpholine, 4-(3-(4-(1,1-dimethylpropyl)phenyl)-2-methylpropyl)-2,6-dimethyl-	HMDB0247189	HILIC-Pos	Cat # C	0.158256	0.271405	0.924493	-0.113266
5beta-Pregnane-3alpha,20alpha-diol	HMDB0246874	RP-Neg	Cat # C	1.04804e-05	0.000150392	1.16536	0.220779
2-Propanol, 1-((1-methylethyl)amino)-3-(2,4,6-tripropylphenoxy)-	HMDB0246264	RP-Pos	Cat # C	0.000310329	0.00231072	1.17082	0.227516
(5Z,8Z)-Tetradecadienoylcarnitine	HMDB0240756	RP-Pos	Cat # C	0.000537821	0.00354442	0.857423	-0.221921
3-Hydroxy-5,8-tetradecadienoylcarnitine	HMDB0013332	RP-Pos	Cat # C	0.738179	0.819145	0.988885	-0.0161257
cis-5-Tetradecenoylcarnitine	HMDB0002014	RP-Pos	Cat # C	0.00206625	0.0102966	0.877981	-0.187738
3-Hydroxy-cis-5-tetradecenoylcarnitine	HMDB0013330	RP-Pos	Cat # C	0.118229	0.217173	0.939973	-0.0893088
Propyl (9E)-12-hydroxy-9-octadecenoate		HILIC-Pos	Cat # C	0.215918	0.343507	0.941011	-0.0877163
1-(14-methylhexadecanoyl)pyrrolidine		RP-Pos	Cat # C	0.149201	0.259176	0.929401	-0.105627
2-Hydroxymyristoylcarnitine	HMDB0013166	RP-Pos	Cat # C	0.492301	0.619864	1.02674	0.0380651
(2R)-3-{[(2-Aminoethoxy)(hydroxy)phosphoryl]oxy}-2-hydroxypropyl (9Z)-9-hexadecenoate		RP-Pos	Cat # C	0.00180635	0.0093382	1.13907	0.18786
1-OLEYLGLYCEROL		RP-Pos	Cat # C	0.0239886	0.065263	1.09085	0.125448
2-Hydroxypropyl stearate		HILIC-Neg	Cat # C	0.435184	0.564693	0.961526	-0.0566029
2-Aminoethyl (2R)-3-[(1Z)-1-hexadecen-1-yloxy]-2-hydroxypropyl hydrogen phosphate		RP-Pos	Cat # C	0.309059	0.446188	1.04277	0.0604145
2-{[(Hexadecyloxy)(hydroxy)phosphoryl]oxy}-N,N,N-trimethylethanaminium		HILIC-Neg	Cat # C	0.0543078	0.120943	0.940544	-0.0884331
4-Ethyl-3-(4-methoxyphenyl)-2,2-dimethyl-2H-chromen-7-yl acetate		HILIC-Neg	Cat # C	0.281626	0.416331	0.946714	-0.0790001
(+)-Mometasone		RP-Neg	Cat # C	0.476022	0.604361	1.04582	0.0646278
(2S)-5-(Diaminomethylideneamino)-2-[[2-(2,2-diphenylethoxy)acetyl]amino]pentanoic acid	HMDB0257522	RP-Neg	Cat # C	0.0915903	0.178763	0.949658	-0.0745202
6beta-Hydroxydexamethasone	HMDB0247075	RP-Neg	Cat # C	0.0109049	0.0351727	1.11863	0.161731
(4E,7E,10Z,13E,16E,19E)-Docosa-4,7,10,13,16,19-hexaenoic acid	HMDB0251558	HILIC-Neg	Cat # C	0.473522	0.602073	1.0289	0.0411082
(8R,9S,10R,13S,14S,16R,17S)-16-Ethyl-17-(2-hydroxyacetyl)-13-methyl-2,6,7,8,9,10,11,12,14,15,16,17-dodecahydro-1H-cyclopenta[a]phenanthren-3-one	HMDB0260172	RP-Neg	Cat # C	0.79776	0.863796	1.01291	0.0185102
17beta-Hydroxy-7alpha-mercaptoandrost-4-en-3-one 7-propionate		HILIC-Neg	Cat # C	0.963485	0.977066	0.997248	-0.00397639
10S,17S-DiHDoHE	HMDB0244278	HILIC-Neg	Cat # C	0.873848	0.918906	0.993572	-0.00930334
4,7,10,13,16-Docosapentaenoic acid	HMDB0246621	RP-Neg	Cat # C	0.958674	0.974476	1.00182	0.00263006
Dihydrotestosterone propionate	HMDB0251111	RP-Neg	Cat # C	0.772284	0.844685	0.983453	-0.0240713
19,20-DiHDPA	HMDB0010214	RP-Neg	Cat # C	0.872137	0.91748	0.995124	-0.00705237
17-Propyl-5alpha-androst-2-en-17beta-ol		RP-Pos	Cat # C	0.027551	0.0719325	0.959475	-0.0596831
16,16-Dimethylprostaglandin E2	HMDB0244730	RP-Pos	Cat # C	0.0572332	0.125092	0.903224	-0.146844
3,4-Dimethyl-5-propyl-2-furantridecanoic acid	HMDB0112078	HILIC-Neg	Cat # C	0.248798	0.381068	1.0455	0.0641951
(2E,4E,12Z)-N-Isobutyl-2,4,12-octadecatrienamide		RP-Pos	Cat # C	0.0263939	0.0699045	0.886023	-0.174584
N-LINOLEOYL-4-AMINOBUTYRIC ACID		RP-Pos	Cat # C	0.00530275	0.0210646	0.838785	-0.253627
N-OLEOYL-4-AMINOBUTYRIC ACID		HILIC-Pos	Cat # C	0.00328217	0.0144572	0.83721	-0.256338
4,4-Dimethyl-2-[3-carboxylatopropyl]-2-tridecyloxazolidine 3-oxide	HMDB0246830	RP-Pos	Cat # C	0.993409	0.996487	0.999707	-0.000422942
2(R)-hydroxydocosanoic acid	HMDB0061660	HILIC-Neg	Cat # C	0.898322	0.932121	0.994826	-0.00748332
Argentine	HMDB0248580	HILIC-Neg	Cat # C	0.672645	0.767468	0.98148	-0.0269696
N'-[(6-Oxo-5-prop-2-enyl-1-cyclohexa-2,4-dienylidene)methyl]-2-[4-(phenylmethyl)-1-piperazinyl]acetohydrazide	HMDB0256069	HILIC-Neg	Cat # C	0.788454	0.856944	1.01229	0.0176188
10-Hydroxy-4-isopropyl-7,13,13-trimethyl-18-oxapentacyclo[9.5.2.0~1,12~.0~2,9~.0~4,8~]octadeca-2(9),6-diene-3,5,17-trione		RP-Pos	Cat # C	0.270997	0.405713	1.14514	0.195518
Sergliflozin etabonate		HILIC-Pos	Cat # C	0.739747	0.820182	0.99177	-0.0119231
Ethinylestradiol sulfonate		HILIC-Pos	Cat # C	0.0258124	0.0687093	0.880154	-0.184173
1-[4-(2-{3-[(6-Ethyl-2,4-diimino-1,2,3,4-tetrahydro-5-pyrimidinyl)oxy]propoxy}phenyl)cyclohexyl]ethanone		RP-Neg	Cat # C	0.572177	0.690237	0.973372	-0.0389366
(2E,4Z,12E)-1-(1-Piperidinyl)-2,4,12-octadecatrien-1-one		HILIC-Pos	Cat # C	0.0561787	0.123622	0.888288	-0.170901
S-[(2E,6E,10E)-3,7,11,15-Tetramethyl-2,6,10,14-hexadecatetraen-1-yl]cysteine		RP-Neg	Cat # C	1.04836e-08	6.7881e-07	1.29049	0.367921
2,2-Dimethyl-N-(2,4,6-trimethoxyphenyl)dodecanamide	HMDB0250221	RP-Pos	Cat # C	0.530103	0.653648	1.02867	0.0407777
1-arachidonoyl-sn-glycerol 3-phosphate		HILIC-Pos	Cat # C	0.757411	0.835475	0.989112	-0.0157949
(2S)-2,3-Dihydroxypropyl (5Z,8Z,11Z)-5,8,11-icosatrienoate		RP-Pos	Cat # C	3.25522e-08	1.54525e-06	1.313	0.392862
9,12-Hexadecadienoylcarnitine	HMDB0013334	HILIC-Neg	Cat # C	0.48932	0.617311	0.946502	-0.0793229
3-Hydroxyhexadecadienoylcarnitine	HMDB0013335	RP-Pos	Cat # C	0.576742	0.693161	1.01853	0.0264954
13-(6-Hepten-1-yloxy)-4,8,12-trimethyl-13-oxotridecanoic acid		HILIC-Neg	Cat # C	0.185239	0.306562	0.956486	-0.0641838
9-Hexadecenoylcarnitine	HMDB0013207	HILIC-Pos	Cat # C	0.0265961	0.0701021	0.894405	-0.161
3-Hydroxy-9-hexadecenoylcarnitine	HMDB0013333	RP-Pos	Cat # C	0.23487	0.365133	0.944068	-0.0830371
1-linoleoyl-sn-glycero-3-phosphoethanolamine		RP-Pos	Cat # C	0.0178108	0.0513469	1.07383	0.102761
(Z)-3-(1,2-Dihydroxyethyl)-3-hydroxyhenicos-12-en-2-one	HMDB0255948	HILIC-Neg	Cat # C	0.114878	0.212094	0.943396	-0.0840648
L-Palmitoylcarnitine	HMDB0240774	HILIC-Pos	Cat # C	0.121974	0.221537	0.872726	-0.196399
1-Methyl-5-(4-benzoyl)pyrrole-2-acetic acid 2-(theophylline-7-yl)ethyl ester	HMDB0254399	RP-Neg	Cat # C	0.000629514	0.00405582	0.801135	-0.319883
(2R,3R,4S,5S,6R)-2-(3-(4-Cyclopropylbenzyl)-4-fluoro-1H-indol-1-yl)-6-(hydroxymethyl)tetrahydro-2H-pyran-3,4,5-triol	HMDB0259648	RP-Neg	Cat # C	0.357869	0.491193	0.977243	-0.0332109
3-{[5-(Azetidin-1-ylcarbonyl)pyrazin-2-yl]oxy}-5-{[(1S)-1-methyl-2-(methyloxy)ethyl]oxy}-N-(5-methylpyrazin-2-yl)benzamide	HMDB0248781	RP-Pos	Cat # C	0.209337	0.335924	0.955611	-0.0655048
8-{2-[(3-Methylbutanoyl)oxy]-2-propanyl}-2-oxo-8,9-dihydro-2H-furo[2,3-h]chromen-9-yl (2Z)-2-methyl-2-butenoate		HILIC-Pos	Cat # C	0.911664	0.941934	1.00248	0.00357631
6-Acetylpicropolin		HILIC-Pos	Cat # C	0.303859	0.4404	1.03087	0.0438644
3-Formyl-6,6,7b-trimethyl-2,4,4a,5,6,7,7a,7b-octahydro-1H-cyclobuta[e]inden-2-yl 3-chloro-6-hydroxy-4-methoxy-2-methylbenzoate		HILIC-Pos	Cat # C	0.0179855	0.0517583	0.92753	-0.108534
Methyl 4-[(E)-2-(5,5,8,8-tetramethyl-6,7-dihydronaphthalen-2-yl)prop-1-enyl]benzenesulfonate	HMDB0257579	HILIC-Pos	Cat # C	0.100819	0.191578	0.952228	-0.070621
9,12,15,18,21-Tetracosapentaenoic acid	HMDB0247624	RP-Neg	Cat # C	0.0721826	0.150526	1.09296	0.128246
5-(1,1-Dimethylheptyl)-2-[5-hydroxy-2-(3-hydroxypropyl)cyclohexyl]phenol	HMDB0247502	RP-Neg	Cat # C	0.161029	0.274024	1.05406	0.0759577
Tri-N-acetylchitotriose	HMDB0006698	RP-Pos	Cat # C	5.12072e-06	8.44756e-05	0.731078	-0.451903
O-(Hydroxy{2-hydroxy-3-[(9E)-9-octadecenoyloxy]propoxy}phosphoryl)serine		RP-Pos	Cat # C	0.947176	0.966602	1.003	0.00432127
Heptadecanoyl carnitine	HMDB0006210	RP-Pos	Cat # C	0.113864	0.210657	1.05902	0.0827252
(2R)-2-{[(9Z)-Hexadec-9-enoyl]oxy}-3-hydroxypropyl 2-(trimethylazaniumyl)ethyl phosphate	HMDB0245288	RP-Pos	Cat # C	0.00492977	0.0197649	1.11482	0.156808
1-Palmitoylphosphatidylcholine	HMDB0256091	HILIC-Pos	Cat # C	0.0586641	0.127466	1.11583	0.158122
Trioctylamine	HMDB0259251	RP-Pos	Cat # C	0.316412	0.452329	0.958268	-0.0614985
Mespirenone	HMDB0254483	HILIC-Pos	Cat # C	0.170367	0.286155	0.950496	-0.0732483
Hydrocortisone hemisuccinate	HMDB0253246	RP-Pos	Cat # C	0.00396668	0.0166241	0.811252	-0.301779
Z-Leu-Leu-Norvalinal	HMDB0244548	RP-Neg	Cat # C	0.0412636	0.0971571	0.899619	-0.152614
1,3-Dihydroxy-2-propanyl (7Z,10Z,13Z,16Z)-7,10,13,16-docosatetraenoate		HILIC-Neg	Cat # C	0.0419434	0.0980808	0.931705	-0.102055
Alpha-linolenyl carnitine	HMDB0006319	RP-Pos	Cat # C	0.528459	0.652387	0.972718	-0.0399071
(2R)-3-{[(2-Aminoethoxy)(hydroxy)phosphoryl]oxy}-2-hydroxypropyl (11Z,14Z,17Z)-11,14,17-icosatrienoate		RP-Pos	Cat # C	9.74911e-08	3.48279e-06	1.3126	0.392424
2-[(5Z,8Z,11Z)-icosatrienoyl]-sn-glycero-3-phosphoethanolamine		RP-Pos	Cat # C	0.686688	0.777974	0.980268	-0.028752
2-[(11Z,14Z)-icosadienoyl]-sn-glycero-3-phosphoethanolamine		RP-Pos	Cat # C	0.233252	0.363664	1.06085	0.0852179
(2S)-2,3-Dihydroxypropyl (13Z)-13-docosenoate		RP-Pos	Cat # C	0.113868	0.210657	0.962535	-0.055089
12-Hydroxy-12-octadecanoylcarnitine	HMDB0013154	HILIC-Pos	Cat # C	0.0668201	0.141392	1.0845	0.11703
(2R)-2-Hydroxy-3-[(hydroxy{[(1S,2R,3R,4S,5S,6R)-2,3,4,5,6-pentahydroxycyclohexyl]oxy}phosphoryl)oxy]propyl palmitate		HILIC-Pos	Cat # C	9.42813e-07	2.16096e-05	1.17731	0.235499
(2R)-1-{[(2-Aminoethoxy)(hydroxy)phosphoryl]oxy}-3-hydroxy-2-propanyl (11Z)-11-icosenoate		RP-Pos	Cat # C	0.00196282	0.00987128	1.12863	0.174574
2-Hydroxy-22-methyltetracosanoic acid		HILIC-Neg	Cat # C	0.00161525	0.0085796	0.863159	-0.212301
(4S,7S,12Br)-7-[[(2R)-2-acetylsulfanyl-3-phenylpropanoyl]amino]-6-oxo-2,3,4,7,8,12b-hexahydro-1H-pyrido[2,1-a][2]benzazepine-4-carboxylic acid	HMDB0254377	HILIC-Neg	Cat # C	0.0555356	0.122833	0.906886	-0.141007
Flunisolide 21-acetate		HILIC-Pos	Cat # C	0.120666	0.220103	0.954705	-0.0668737
2-Hydroxy-3-[(2-carboxyethyl)thio]-3-[2-(8-phenyloctyl)phenyl]propanoic acid	HMDB0245143	HILIC-Pos	Cat # C	0.0397706	0.0944142	0.932404	-0.100973
27-Nor-5beta-cholestane-3alpha,7alpha,12alpha,24,25-pentol		HILIC-Neg	Cat # C	0.0241079	0.0655187	0.920133	-0.120086
Bis(7-methyloctyl) Cyclohexane-1,2-dicarboxylate	HMDB0244746	HILIC-Neg	Cat # C	0.000870648	0.0052613	0.899608	-0.152632
trans-2-Hexacosenoic acid	HMDB0253122	HILIC-Neg	Cat # C	2.85941e-12	1.05798e-09	1.39937	0.484773
1-[(1Z,9Z)-octadecadienyl]-sn-glycero-3-phosphocholine		RP-Pos	Cat # C	0.833065	0.889015	0.99096	-0.0131007
Hexacosanoic acid	HMDB0002356	HILIC-Neg	Cat # C	1.05341e-09	1.21207e-07	1.31956	0.400055
5-Acetyl-6,10-dimethyl-17,19-dioxo-18-oxahexacyclo[13.5.2.0~1,9~.0~2,6~.0~10,15~.0~16,20~]docosa-8,21-dien-13-yl acetate		HILIC-Pos	Cat # C	0.651461	0.751575	1.03942	0.0557797
12-Hydroxy-2,2',2',6,9,13-hexamethyl-16-methylene-6',11,15-trioxo-6'H-spiro[10,14-dioxatetracyclo[7.6.1.0~1,12~.0~2,7~]hexadec-6-ene-5,3'-pyran]-8-yl acetate		HILIC-Pos	Cat # C	0.29739	0.434422	0.962333	-0.0553912
(3aR,4R,6E,9S,10Z,11aR)-9-Acetoxy-6,10-dimethyl-3-methylene-2-oxo-2,3,3a,4,5,8,9,11a-octahydrocyclodeca[b]furan-4-yl (2E)-4-hydroxy-2-({[(2E)-2-(hydroxymethyl)-2-butenoyl]oxy}methyl)-2-butenoate		HILIC-Pos	Cat # C	0.652165	0.751717	0.986248	-0.0199777
UR-144 N-(5-hydroxypentyl) beta-D-glucuronide	HMDB0341408	RP-Pos	Cat # C	1.44674e-05	0.000200754	0.923104	-0.115435
(2E,6E,11E,13E)-18-(2,6-dioxopiperidin-4-yl)-9-hydroxy-8-methoxy-10,12,14-trimethyl-15-oxooctadeca-2,6,11,13-tetraenoic acid	HMDB0341112	HILIC-Pos	Cat # C	0.912343	0.942065	0.993788	-0.00898971
(22E)-(24R)-1alpha,24-Dihydroxy-26,27-cyclo-22,23-didehydro-20-epivitamin D3/(22E)-(24R)-1alpha,24-dihydroxy-26,27-cyclo-22,23-didehydro-20-epicholecalciferol	HMDB0242499	RP-Neg	Cat # C	1.54996e-05	0.000211844	0.812441	-0.299665
1H-Benzimidazole-2-carboxamide, 1-(4-methoxybutyl)-N-(2-methylpropyl)-N-((3S,5R)-5-(4-morpholinylcarbonyl)-3-piperidinyl)-	HMDB0259406	RP-Pos	Cat # C	0.64936	0.750488	1.01617	0.0231463
((1R,2R,5R)-2-(2,6-Dimethoxy-4-(2-methyloctan-2-yl)phenyl)-7,7-dimethyl-4-bicyclo(3.1.1)hept-3-enyl) methanol	HMDB0242225	RP-Pos	Cat # C	0.0366645	0.088336	0.919101	-0.121705
(2S,3S,5S,8S,9S,10S,13S,14S,17S)-17-Acetyl-2-(2,2-dimethylmorpholino)-3-hydroxy-10,13-dimethylhexadecahydro-11H-cyclopenta[a]phenanthren-11-one	HMDB0260132	RP-Pos	Cat # C	0.549936	0.66933	1.0164	0.0234681
(2R)-1-{[(2-Aminoethoxy)(hydroxy)phosphoryl]oxy}-3-hydroxy-2-propanyl (7Z,10Z,13Z,16Z,19Z)-7,10,13,16,19-docosapentaenoate		RP-Pos	Cat # C	0.00540293	0.0213317	1.13647	0.184554
N(4)-Oleylcytosine arabinoside	HMDB0255284	RP-Neg	Cat # C	0.040162	0.095169	0.914807	-0.128461
(2R)-1-{[(2-Aminoethoxy)(hydroxy)phosphoryl]oxy}-3-hydroxy-2-propanyl (7Z,10Z,13Z,16Z)-7,10,13,16-docosatetraenoate		RP-Pos	Cat # C	0.456382	0.584296	0.969094	-0.0452909
(2R)-3-{[(2-Aminoethoxy)(hydroxy)phosphoryl]oxy}-2-hydroxypropyl (7Z,10Z,13Z,16Z)-7,10,13,16-docosatetraenoate		RP-Pos	Cat # C	0.0249984	0.0675273	1.10557	0.144792
N-Pentacosanoylglycine		RP-Pos	Cat # C	0.300253	0.43713	0.974531	-0.03722
Arachidyl carnitine	HMDB0006460	RP-Pos	Cat # C	0.00466519	0.0190581	1.16787	0.223881
1,3-Dihydroxy-2-propanyl tetracosanoate		HILIC-Neg	Cat # C	0.00031226	0.00231072	0.796259	-0.328691
17-Aminogeldanamycin	HMDB0259661	RP-Neg	Cat # C	0.000737672	0.00461991	1.14892	0.200273
Z-Gly-Pro-Leu-Gly-Pro		HILIC-Pos	Cat # C	0.00221159	0.0107964	0.924362	-0.11347
2,4,6-trihydroxy-5-(1-(5-(1-hydroxy-isopropyl)-2,8-dimethylbicyclo(5.3.0)dec-6-en-8-yl)-3-methylbutyl)benzene-1,3-dicarbaldehyde		RP-Neg	Cat # C	0.214093	0.341078	1.06242	0.0873534
4alpha-Carboxy-5alpha-cholesta-8-en-3beta-ol	HMDB0012166	RP-Pos	Cat # C	0.330313	0.466218	0.955793	-0.0652304
10-(3,4-Dihydroxy-6-methyl-5-methylene-2-heptanyl)-5,6-dihydroxy-7a,9a-dimethylhexadecahydro-3H-benzo[c]indeno[5,4-e]oxepin-3-one		RP-Neg	Cat # C	0.00220705	0.0107964	1.11151	0.152515
(22R,23R)-22,23-Dihydroxycampesterol		HILIC-Neg	Cat # C	0.0363887	0.087949	0.879907	-0.184576
Glycyl-prolyl-arginyl-valyl-valyl-glutamic acid	HMDB0252831	HILIC-Neg	Cat # C	5.88519e-05	0.000604867	0.720453	-0.473025
1-[(8Z,11Z,14Z,17Z)-icosatetraenoyl]-sn-glycero-3-phosphocholine		RP-Pos	Cat # C	0.00236376	0.0112955	1.10173	0.139767
1-arachidonoyl-sn-glycero-3-phosphocholine		RP-Pos	Cat # C	0.198456	0.322258	0.958897	-0.0605526
Butyryl trihexyl citrate	HMDB0247498	HILIC-Neg	Cat # C	0.421224	0.551274	1.03938	0.0557188
3?,4-dimethyl-4-aza-5?-cholestane		RP-Pos	Cat # C	0.454487	0.582701	0.969336	-0.0449313
1-[(11Z,14Z)]-icosadienoyl-sn-glycero-3-phosphocholine		HILIC-Pos	Cat # C	0.0545045	0.121173	1.11233	0.153579
Decyl oleate		HILIC-Neg	Cat # C	0.0412426	0.0971571	1.06233	0.0872261
Octaethyleneglycol monododecyl ether	HMDB0246126	RP-Pos	Cat # C	0.693266	0.782379	0.968402	-0.046322
3-[(4E,7E,10E,13E,16E,19E)-4,7,10,13,16,19-Docosahexaenoyloxy]-4-(trimethylammonio)butanoate		RP-Pos	Cat # C	0.190334	0.31278	1.0499	0.0702551
(3beta,4alpha,5alpha)-3-Hydroxyergosta-7,24(28)-diene-4-carbaldehyde		RP-Pos	Cat # C	0.333679	0.468758	0.948444	-0.0763651
3-[(4E,7E,10E,13E,16E)-4,7,10,13,16-Docosapentaenoyloxy]-4-(trimethylammonio)butanoate		RP-Pos	Cat # C	0.112102	0.207834	1.06081	0.0851662
1-Hydroxyvitamin D5	HMDB0243905	RP-Pos	Cat # C	0.692645	0.782379	0.985228	-0.0214703
3beta-hydroxy-4beta-methyl-5alpha-cholest-7-ene-4alpha-carboxylic acid		RP-Pos	Cat # C	0.494901	0.621928	0.958665	-0.0609015
13-hydroxy-alpha-tocopherol		RP-Pos	Cat # C	0.54022	0.661546	1.02615	0.0372351
2-(3-Hydroxy-3,7,11,15-tetramethylhexadecyl)-3,5,6-trimethyl-1,4-benzoquinone		HILIC-Neg	Cat # C	0.813175	0.874142	0.98319	-0.0244586
2alpha-(3-Hydroxypropyl)-1alpha,25-dihydroxy-19-norvitamin D3	HMDB0254341	RP-Pos	Cat # C	0.070875	0.148276	0.89236	-0.164302
(1Z,2S)-N-[(2S,3R,4E,8E)-1,3-Dihydroxy-4,8-octadecadien-2-yl]-2-hydroxyundecanimidic acid		RP-Pos	Cat # C	0.181264	0.300945	1.07718	0.107257
O-behenoylcarnitine		HILIC-Pos	Cat # C	0.537047	0.659219	1.02702	0.0384677
Glyoxylic acid	HMDB0000119	HILIC-Neg	Cat # C	0.597354	0.708311	0.99159	-0.0121838
Oxalic acid	HMDB0002329	HILIC-Neg	Cat # C	0.0933186	0.181181	1.05681	0.0797176
2,2,2-Trifluoroethanol		RP-Neg	Cat # C	0.416741	0.547898	1.03362	0.0477014
1,1-Dichloroethane	HMDB0244020	RP-Neg	Cat # C	0.54987	0.66933	0.950579	-0.0731213
Ethylene glycol dinitrate	HMDB0252070	RP-Pos	Cat # C	0.000359732	0.00256483	0.953506	-0.0686858
2-Hydroxyacetamide	HMDB0245149	HILIC-Pos	Cat # C	0.0320741	0.080108	0.921068	-0.118621
Phosphonoacetate	HMDB0004110	RP-Pos	Cat # C	0.282919	0.41729	0.962999	-0.0543934
phosphoglycolate	HMDB0000816	RP-Neg	Cat # C	0.153624	0.265911	1.05435	0.0763557
Dimethylnitramine	HMDB0251404	RP-Neg	Cat # C	0.49544	0.622304	1.02393	0.0341208
(1R)-1-Amino-2-sulfanylethanesulfinic acid	HMDB0242353	HILIC-Neg	Cat # C	0.00119377	0.00681028	0.899252	-0.153203
3-[18-(2-Carboxyethyl)-3,8,13,17-tetramethyl-21,22,23,24-tetrahydroporphyrin-2-yl]propanoic acid	HMDB0260009	RP-Pos	Cat # C	0.399779	0.530127	1.07618	0.105921
2-(2,4-Dihydroxyphenyl)-3-[(2E)-3,7-dimethyl-2,6-octadien-1-yl]-7-hydroxy-8-(3-methyl-2-buten-1-yl)-4H-chromen-4-one		RP-Pos	Cat # C	0.0583364	0.127074	0.930888	-0.103321
1-(4Z,7Z,10Z,13Z,16Z,19Z-docosahexaenoyl)-sn-glycero-3-phosphocholine		RP-Pos	Cat # C	0.169091	0.28475	1.05871	0.082311
N-dodecanoylsphinganine		HILIC-Pos	Cat # C	0.609473	0.719053	0.9853	-0.0213648
((2R,5R)-2-Benzyl-5-(prop-2-yn-1-yloxy)piperidin-1-yl)(4-(bis(4-fluorophenyl)(hydroxy)methyl)-2H-1,2,3-triazol-2-yl)methanone	HMDB0242229	HILIC-Pos	Cat # C	0.420443	0.551274	0.971468	-0.0417619
Pandamine		RP-Neg	Cat # C	0.203777	0.329452	1.05927	0.0830742
(1Z,2S)-N-[(2S,3R,4E,8E)-1,3-Dihydroxy-4,8-octadecadien-2-yl]-2-hydroxytridecanimidic acid		HILIC-Pos	Cat # C	0.814938	0.874353	0.990471	-0.0138126
23-(1,4-Dimethyl-2,8-dioxabicyclo[3.2.1]oct-4-yl)-23-oxodaphnan-22-yl acetate		RP-Pos	Cat # C	0.00832882	0.0289164	0.913408	-0.130668
1-Palmitoyl-2-(5-hydroxy-8-oxo-6-octenoyl)-sn-glycero-3-phosphatidylcholine		RP-Pos	Cat # C	0.0503051	0.113099	0.91383	-0.130002
12-Hydroxy-19-[(2Z)-4-hydroxy-3-methyl-2-buten-1-yl]-8,8,21,21-tetramethyl-5-(3-methyl-2-buten-1-yl)-3,7,20-trioxahexacyclo[15.4.1.0~2,15~.0~2,19~.0~4,13~.0~6,11~]docosa-4(13),5,9,11,15-pentaene-14,18 -dione		RP-Pos	Cat # C	0.525446	0.649907	0.978245	-0.0317321
3-[2-[(E)-[3-(2-carboxyethyl)-5-[(4-ethyl-3-methyl-5-oxo-pyrrolidin-2-yl)methyl]-4-methyl-pyrrol-2-ylidene]methyl]-5-[(3-ethyl-4-methyl-5-oxo-pyrrolidin-2-yl)methyl]-4-methyl-1H-pyrrol-3-yl]propanoic acid		RP-Pos	Cat # C	0.0489995	0.110485	0.911087	-0.134339
intercept		RP-Pos	Cat # C	0.145294	0.254011	0.929629	-0.105274
(1Z,2S)-N-[(2S,3R,4E,8E)-1,3-Dihydroxy-4,8-octadecadien-2-yl]-2-hydroxypentadecanimidic acid		RP-Pos	Cat # C	0.00331094	0.0145345	1.11816	0.161121
3-(Hexacosanoyloxy)-4-(trimethylammonio)butanoate		RP-Pos	Cat # C	0.000789319	0.00487692	1.12742	0.173027
(2S)-1-Hydroxy-3-(pentadecanoyloxy)-2-propanyl (9Z)-9-hexadecenoate		HILIC-Neg	Cat # C	0.396735	0.528028	1.04084	0.0577496
N-[(4Z,8Z)-1,3-Dihydroxy-4,8-octadecadien-2-yl]hexadecanamide		HILIC-Pos	Cat # C	0.00093875	0.00561516	1.12878	0.174761
(1Z)-N-[(2S,3S,4R,8E)-1,3,4-Trihydroxy-8-octadecen-2-yl]hexadecanimidic acid		HILIC-Pos	Cat # C	0.0483104	0.109662	1.08855	0.122413
N-(2-hydroxyhexadecanoyl)-4-hydroxysphinganine		HILIC-Pos	Cat # C	0.758158	0.835943	0.990424	-0.0138822
3-[(17Z)-13,14-Dihydroxy-17-triaconten-1-yl]-5-methyl-2(5H)-furanone		HILIC-Pos	Cat # C	0.00151618	0.00819569	1.2232	0.29066
1-oleoyl-2-myristoyl-sn-glycerol		RP-Pos	Cat # C	0.5304	0.653648	0.957932	-0.0620052
(2R)-2-Hydroxy-3-(pentadecanoyloxy)propyl (6Z,9Z,12Z,15Z)-6,9,12,15-octadecatetraenoate		HILIC-Pos	Cat # C	0.000115737	0.00104083	1.19589	0.258086
(3R,4S,9R,11R)-29-(4-Hydroxyphenyl)-4-methyl-3,9,11-nonacosanetriol		HILIC-Pos	Cat # C	3.81668e-05	0.000429791	1.19889	0.261703
(2S)-1-Hydroxy-3-(pentadecanoyloxy)-2-propanyl (9Z)-9-octadecenoate		HILIC-Neg	Cat # C	0.734847	0.817548	1.02029	0.0289793
TRILAURYLAMINE	HMDB0037822	RP-Pos	Cat # C	0.00941889	0.0316817	0.953892	-0.0681024
(2R,4bS,6aS,12bS,12cR,14aS)-4b-Hydroxy-2-(2-hydroxy-2-propanyl)-12b,12c-dimethyl-9,10-bis(3-methyl-2-buten-1-yl)-5,6,6a,7,12,12b,12c,13,14,14a-decahydro-2H-chromeno[5',6':6,7]indeno[1,2-b]indol-3(4bH) -one		RP-Pos	Cat # C	0.0336413	0.0830609	0.935209	-0.0966393
(1R,4R,4'R,5S,5'S,6R,6'S,7R,9R,11R,12R,13S,14S)-12-[(3R,4S,6R)-4-(Dimethylamino)-3-hydroxy-6-methyloxan-2-yl]oxy-4-ethyl-5,5',6,11-tetrahydroxy-4'-methoxy-4',5,6',7,9,11,13-heptamethylspiro[3,15,17-trioxabicyclo[12.4.0]octadecane-16,2'-oxane]-2,8-dione	HMDB0242335	RP-Neg	Cat # C	0.272072	0.406382	1.07831	0.108777
3-[(15Z,19Z)-11,12-Dihydroxy-15,19-dotriacontadien-1-yl]-5-methyl-2(5H)-furanone		HILIC-Pos	Cat # C	0.0134183	0.0415213	0.859548	-0.218349
(2R)-1-[(1Z)-1-Hexadecen-1-yloxy]-3-(phosphonooxy)-2-propanyl (9Z,12Z)-9,12-octadecadienoate		HILIC-Pos	Cat # C	4.09395e-06	7.04539e-05	1.24778	0.319364
1,2-Dipalmitoyl-rac-glycero-3-phosphoethanolamine	HMDB0246972	RP-Pos	Cat # C	0.0319561	0.0799674	0.854943	-0.226099
(1Z)-2-Hydroxy-N-[(2S,3S,4R)-1,3,4-trihydroxy-2-octadecanyl]nonadecanimidic acid		RP-Pos	Cat # C	0.289004	0.424812	0.946749	-0.0789461
(2R)-1-(Pentadecanoyloxy)-3-(phosphonooxy)-2-propanyl (11Z,14Z)-11,14-icosadienoate		HILIC-Neg	Cat # C	1.58609e-07	5.13498e-06	1.43636	0.522413
2,3-Dipalmitoyl-S-glycerylcysteine	HMDB0256098	RP-Pos	Cat # C	0.17063	0.286225	0.954618	-0.067004
(2R)-3-{[(2-Aminoethoxy)(hydroxy)phosphoryl]oxy}-2-[(1Z)-1-hexadecen-1-yloxy]propyl (9Z,12Z)-9,12-octadecadienoate		RP-Pos	Cat # C	0.553979	0.672248	0.949895	-0.07416
1-(1Z-hexadecenyl)-2-linoleoyl-sn-glycero-3-phosphoethanolamine		HILIC-Pos	Cat # C	0.046596	0.106236	1.12035	0.163955
1-palmitoyl-2-oleoyl phosphatidylethanolamine		HILIC-Neg	Cat # C	3.05686e-08	1.52255e-06	1.41961	0.505499
Carboxyethylphosphoramide	HMDB0249660	HILIC-Neg	Cat # C	0.0118165	0.0374142	0.860546	-0.216676
(R)-1-Aminopropan-2-yl phosphate		HILIC-Pos	Cat # C	0.117459	0.216218	1.13183	0.178652
N-methylethanolamine phosphate		RP-Neg	Cat # C	0.0394876	0.0940334	1.07037	0.098111
2,4-Oxazolidinedione	HMDB0245467	RP-Neg	Cat # C	0.225015	0.354063	0.938074	-0.0922264
Hydroxypropanedioic acid	HMDB0035227	RP-Neg	Cat # C	0.237495	0.36833	1.04515	0.0637063
2-Amino-1,5-dihydro-4H-imidazol-4-one	HMDB0244985	HILIC-Neg	Cat # C	0.00336622	0.0147272	0.867067	-0.205784
2-Azetidinone	HMDB0248795	HILIC-Pos	Cat # C	5.71881e-05	0.000590108	1.19227	0.253708
1-Nitro-3,5-dinitroso-1,3,5-triazinane	HMDB0253137	HILIC-Neg	Cat # C	0.0619009	0.13327	1.05089	0.0716093
1,3-Dinitro-5-nitroso-1,3,5-triazinane	HMDB0253136	HILIC-Neg	Cat # C	0.0562411	0.123654	0.938253	-0.0919514
1,3-Dioxolane	HMDB0244173	RP-Neg	Cat # C	0.254443	0.388102	1.05497	0.0771962
3-sulfolactic acid		HILIC-Neg	Cat # C	0.656032	0.753777	1.01836	0.0262542
Glycerone sulfate		RP-Neg	Cat # C	0.0040763	0.0170559	1.12918	0.175273
2-Propene-1-thiol	HMDB0031635	RP-Pos	Cat # C	0.197	0.321303	0.959608	-0.0594826
1-Iodopropane		HILIC-Neg	Cat # C	0.761368	0.837999	1.02705	0.0385066
N-Ethyl-N'-nitro-N-nitrosoguanidine	HMDB0255134	HILIC-Neg	Cat # C	0.044554	0.102482	1.04715	0.0664725
N,N-Dimethylformamide	HMDB0001888	HILIC-Pos	Cat # C	0.0212332	0.0585665	1.05992	0.0839563
D-Cysteine	HMDB0003417	HILIC-Neg	Cat # C	0.00408796	0.0170771	1.22938	0.297932
S-oxocysteine	HMDB0257422	RP-Neg	Cat # C	0.901923	0.934392	0.99472	-0.00763803
3-Sulfinoalanine	HMDB0000996	HILIC-Neg	Cat # C	0.586811	0.701318	0.977638	-0.0326276
Cysteine-S-sulfate	HMDB0000731	RP-Neg	Cat # C	0.00213164	0.0105362	0.796604	-0.328066
1,1-Dimethylurea	HMDB0244027	HILIC-Neg	Cat # C	2.43452e-15	6.30542e-12	1.40495	0.490514
3-Sulfamoylalanine		RP-Neg	Cat # C	9.346e-05	0.000896524	0.837778	-0.25536
DL-O-Phosphoserine	HMDB0001721	RP-Neg	Cat # C	0.224606	0.353635	1.06888	0.096103
(2R)-3-sulfopropanediol		HILIC-Neg	Cat # C	0.00218602	0.0107376	0.798491	-0.324653
1,1,1,2,3,3,3-Heptafluoropropane	HMDB0244037	HILIC-Neg	Cat # C	0.996732	0.997502	0.999851	-0.000215035
(1'R,2S,4'S,5S,6R,8'R,10'E,12'S,13'S,14'E,16'E,20'R,21'R,24'S)-21',24'-Dihydroxy-6-isopropyl-5,11',13',22'-tetramethyl-2'-oxo-5,6-dihydrospiro[pyran-2,6'-[3,7,19]trioxatetracyclo[15.6.1.1~4,8~.0~20,24 ~]pentacosa[10,14,16,22]tetraen]-12'-yl 2,6-dideoxy-3-O-methyl-alpha-L-arabino-hexopyranoside		RP-Pos	Cat # C	0.000843709	0.00514166	0.882784	-0.179867
1-tetradecanoyl-2-[(9Z,12Z,15Z)-octadecatrienoyl]-sn-glycero-3-phosphocholine		RP-Pos	Cat # C	0.456357	0.584296	0.959411	-0.0597798
(2R)-3-[(1Z,11Z)-1,11-Octadecadien-1-yloxy]-2-[(9Z)-9-tetradecenoyloxy]propyl 2-(trimethylammonio)ethyl phosphate		HILIC-Pos	Cat # C	5.99485e-08	2.38872e-06	1.34276	0.425199
N-[(13Z)-docosenoyl]sphingosine		HILIC-Pos	Cat # C	0.0423189	0.0986551	1.07964	0.110544
1-(1Z-hexadecenyl)-2-(9Z-hexadecenoyl)-sn-glycero-3-phosphocholine		HILIC-Pos	Cat # C	0.00232011	0.0111693	1.14905	0.200442
(1Z)-N-[(2S,3S,4R,8E)-1,3,4-Trihydroxy-8-octadecen-2-yl]docosanimidic acid		RP-Pos	Cat # C	0.443503	0.571763	0.974137	-0.0378038
(15R,21S)-18,21,22-Trihydroxy-3-methyl-18-oxido-12-oxo-13,17,19-trioxa-18lambda~5~-phosphadocosan-15-yl 18-methylicosanoate		HILIC-Neg	Cat # C	0.100714	0.191578	1.10268	0.141016
1-hexadecanoyl-2-octadecanoyl-sn-glycero-3-phospho-(1'-sn-glycerol)		HILIC-Neg	Cat # C	0.522356	0.647321	0.965235	-0.0510471
1-Stearoyl-2-arachidonoyl-sn-glycerol		RP-Pos	Cat # C	0.0197866	0.0555828	0.880085	-0.184285
2-Hydroxy-3-(stearoyloxy)propyl (8Z,11Z,14Z,17Z)-8,11,14,17-icosatetraenoate		RP-Pos	Cat # C	0.0544938	0.121173	0.896805	-0.157134
(2R)-3-{[(2-Aminoethoxy)(hydroxy)phosphoryl]oxy}-2-[(9Z)-9-octadecenoyloxy]propyl (9Z,12Z)-9,12-octadecadienoate		HILIC-Neg	Cat # C	2.38689e-07	6.94612e-06	1.2502	0.32216
1-(1Z-octadecenyl)-2-linoleoyl-sn-glycero-3-phosphoethanolamine		HILIC-Neg	Cat # C	0.000523348	0.0034845	1.21172	0.277062
(2R)-3-{[(2-Aminoethoxy)(hydroxy)phosphoryl]oxy}-2-(stearoyloxy)propyl (9Z,12Z)-9,12-octadecadienoate		HILIC-Neg	Cat # C	1.80611e-07	5.77509e-06	1.36946	0.453606
1,2-Dioleoyl-sn-glycero-3-PE		HILIC-Pos	Cat # C	2.72784e-07	7.76385e-06	1.34821	0.431048
[truncated: 594 more rows]

## Sheet: Data-2
Supplementary Data-2, associated to Figure 3B.
Compound Name	Method	MIBC over NMIBC
		pval	fdr	linear_fc	log2_fc
((1R,2R,5R)-2-(2,6-Dimethoxy-4-(2-methyloctan-2-yl)phenyl)-7,7-dimethyl-4-bicyclo(3.1.1)hept-3-enyl) methanol	RP-Pos	0.855632	0.975699	0.990384	-0.0139396
((2R,5R)-2-Benzyl-5-(prop-2-yn-1-yloxy)piperidin-1-yl)(4-(bis(4-fluorophenyl)(hydroxy)methyl)-2H-1,2,3-triazol-2-yl)methanone	HILIC-Pos	0.875341	0.980659	0.988927	-0.0160645
(-)-alpha-5,9-Dimethyl-2-(3-furylmethyl)-2'-hydroxy-6,7-benzomorphane	RP-Pos	0.0698244	0.682389	1.08373	0.116002
(-)-alpha-Curcumene	RP-Pos	0.314366	0.809083	1.12287	0.167197
(-)-Corey lactone diol	HILIC-Neg	0.0932226	0.694561	0.941977	-0.0862366
(-)-Kawain	RP-Pos	0.630663	0.91474	1.0175	0.0250328
(-)-Neoisomenthol	HILIC-Neg	0.849555	0.97436	1.00862	0.0123893
(.+/-.)-Laudanosine	RP-Pos	0.31019	0.806969	0.943435	-0.0840047
({5-[(2S)-2-Carboxy-2-(trimethylammonio)ethyl]-1H-imidazol-2-yl}sulfanyl)oxidanide	RP-Pos	0.134953	0.724801	0.84699	-0.239583
(+)-cis-Khellactone	RP-Neg	0.93401	0.992836	0.994517	-0.00793215
(+)-Diacetyl-L-tartaric anhydride	HILIC-Neg	0.223089	0.787305	1.07386	0.102803
(+)-Isopilocarpine	RP-Pos	0.43315	0.843749	0.951842	-0.0712055
(+)-Mometasone	RP-Neg	0.959493	0.99627	1.00496	0.00714305
(+/-)-(e)-4-Ethyl-2-[(z)-hydroxyimino]-5-nitro-3-hexen-1-yl-nicotinamide	RP-Pos	0.042513	0.625618	1.09021	0.1246
(+/-)-(E)-Ethyl-2-[(E)-hydroxyimino]-5-nitro-3-hexeneamide	HILIC-Neg	0.496752	0.859445	0.925804	-0.111221
(+/-)11(12)-EET	RP-Neg	0.38242	0.827458	1.06223	0.0870925
(+/-)13-HODE	RP-Neg	0.970811	0.996751	1.00256	0.00369088
(+/-)19(20)-DiHDPA	HILIC-Neg	0.0785593	0.682389	1.14561	0.196116
(+/-)-8-Hydroxy-5Z,9E,11Z,14Z,17Z-eicosapentaenoic acid	RP-Neg	0.0621801	0.682389	1.19676	0.259133
(+/-)9,10-dihydroxy-12Z-octadecenoic acid	RP-Neg	0.630326	0.91474	1.02318	0.0330568
(+/-)9-HODE	RP-Neg	0.377029	0.82536	1.06049	0.0847247
(+/-)9-HpODE	RP-Neg	0.962647	0.99627	1.00413	0.00595061
(+/-)-Coniine	RP-Pos	0.225763	0.787305	0.959673	-0.0593848
(+/-)-Felinine	RP-Pos	0.270073	0.803983	0.87095	-0.199338
(+/-)-pantetheine	HILIC-Neg	0.934078	0.992836	1.01648	0.0235818
(±)10(11)-EpDPA	HILIC-Neg	0.0573249	0.682389	1.19172	0.253051
(±)11(12)-EET	HILIC-Neg	0.0408497	0.621702	1.17663	0.234664
(±)11-HETE	RP-Neg	0.23091	0.787305	1.0844	0.1169
(±)17(18)-EpETE	RP-Pos	0.419461	0.835053	1.09313	0.12846
(±)-2-Methylbutanal	RP-Pos	0.75646	0.954428	1.01365	0.0195616
(±)9-HpODE	HILIC-Neg	0.105498	0.70227	1.14313	0.192992
(±)-Abscisic acid	HILIC-Neg	0.781988	0.960925	0.973914	-0.0381333
(±)-cis-Linalyl oxide	HILIC-Pos	0.671469	0.924571	1.04262	0.0602171
(±)-Furaneol	HILIC-Neg	0.693336	0.930899	1.01865	0.0266576
(1-(3-Isopropyl-1,2,4-oxadiazol-5-yl)piperidin-4-yl)methyl methanesulfonate	RP-Pos	0.39485	0.832786	0.925314	-0.111985
(1,2-Dihydroxyethyl)oxirane	HILIC-Neg	0.629709	0.91474	1.02882	0.0409931
(10E,15Z)-9,12,13-Trihydroxy-10,15-octadecadienoic acid	RP-Neg	0.765747	0.95896	0.971758	-0.0413307
(11S)-11-Methyl-15,17-bis(oxidanyl)-12-oxabicyclo[12.4.0]octadeca-1(18),2,14,16-tetraene-7,13-dione	RP-Pos	0.251106	0.791422	0.88673	-0.173434
(12R)-12-Hydroxyoctadec-9-enoic acid	HILIC-Neg	0.173007	0.752064	1.09048	0.124957
(14R,15S)-14,15-Epoxy-5,8,11-icosatrienoic acid	RP-Neg	0.655269	0.921493	1.02643	0.0376403
(15R,21S)-18,21,22-Trihydroxy-2-methyl-18-oxido-12-oxo-13,17,19-trioxa-18lambda~5~-phosphadocosan-15-yl 22-methyltricosanoate	HILIC-Pos	0.911635	0.990256	0.993666	-0.0091678
(15R,21S)-18,21,22-Trihydroxy-3-methyl-18-oxido-12-oxo-13,17,19-trioxa-18lambda~5~-phosphadocosan-15-yl 18-methylicosanoate	HILIC-Neg	0.565741	0.891825	1.05378	0.0755747
(15R,21S)-18,21,22-Trihydroxy-3-methyl-18-oxido-12-oxo-13,17,19-trioxa-18lambda~5~-phosphadocosan-15-yl 22-methyltricosanoate	HILIC-Pos	0.360055	0.822588	1.07724	0.107346
(15Z,19R)-25-Amino-22-hydroxy-22-oxido-17,21,23-trioxa-22lambda~5~-phosphapentacos-15-en-19-yl (13Z,16Z)-13,16-docosadienoate	HILIC-Pos	0.156112	0.735228	0.906093	-0.142269
(17Z,21R)-27-Amino-24-hydroxy-24-oxido-19,23,25-trioxa-24lambda~5~-phosphaheptacos-17-en-21-yl (11Z)-11-icosenoate	HILIC-Pos	0.199194	0.778834	0.874367	-0.193689
(17Z,21R)-27-Amino-24-hydroxy-24-oxido-19,23,25-trioxa-24lambda~5~-phosphaheptacos-17-en-21-yl (5Z,8Z,11Z)-5,8,11-icosatrienoate	RP-Pos	0.187799	0.778834	0.829645	-0.269434
(17Z,21R)-27-Amino-24-hydroxy-24-oxido-19,23,25-trioxa-24lambda~5~-phosphaheptacos-17-en-21-yl (7Z,10Z,13Z,16Z)-7,10,13,16-docosatetraenoate	RP-Pos	0.495723	0.859445	1.06888	0.0961065
(19R)-25-Amino-22-hydroxy-22-oxido-16-oxo-17,21,23-trioxa-22lambda~5~-phosphapentacosan-19-yl (7Z,10Z,13Z,16Z,19Z)-7,10,13,16,19-docosapentaenoate	RP-Pos	0.674368	0.926161	0.94666	-0.0790817
(1E)-1-[2-(2,6-Dicarboxy-2,3-dihydro-4(1H)-pyridinylidene)ethylidene]-5,6-dihydroxy-2,3-dihydro-1H-indolium-2-carboxylate	RP-Neg	0.0840928	0.682389	1.11391	0.155636
(1E)-1-Phenyltriaz-1-ene	HILIC-Pos	0.00558432	0.378449	1.16006	0.214202
(1R)-1-Amino-2-sulfanylethanesulfinic acid	HILIC-Neg	0.136595	0.724801	1.08818	0.121911
(1R)-1-Benzyl-4-(hydroxymethyl)-2,3-dithia-5,7-diazabicyclo[2.2.2]octane-6,8-dione	HILIC-Pos	0.664762	0.924571	0.974019	-0.0379775
(1R)-3-[2-[(1R,3Ar,7aR)-1-[(2R)-6-hydroxy-6-methylheptan-2-yl]-7a-methyl-2,3,3a,5,6,7-hexahydro-1H-inden-4-ylidene]ethylidene]-4-methylidenecyclohexan-1-ol	HILIC-Pos	0.112231	0.709693	0.907639	-0.139809
(1R)-5-[2-[(1R,7Ar)-1-[(2R)-6-hydroxy-6-methylheptan-2-yl]-7a-methyl-2,3,3a,5,6,7-hexahydro-1H-inden-4-ylidene]ethylidene]-4-methylidenecyclohexane-1,3-diol	RP-Pos	0.686972	0.928211	1.03322	0.047152
(1r,2s)-2-Aminocyclopentanecarboxylic acid	RP-Pos	0.677173	0.926493	1.01646	0.0235521
(1R,2S,3R)-1-[(2E)-2-(1-Nitrosoethylidene)-1,3-dihydroimidazol-4-yl]butane-1,2,3,4-tetrol	HILIC-Pos	0.888765	0.985825	0.985976	-0.0203758
(1'R,2'S,3'S,4'S,6'R)-1',3',4',6'-Tetrahydroxy-2'-(hydroxymethyl)-2',4',6'-trimethyl-1',2',3',4'-tetrahydrospiro[cyclopropane-1,5'-inden]-7'(6'H)-one	RP-Pos	0.914999	0.990256	1.00353	0.00508347
(1'R,2S,4'S,5S,6R,8'R,10'E,12'S,13'S,14'E,16'E,20'R,21'R,24'S)-21',24'-Dihydroxy-6-isopropyl-5,11',13',22'-tetramethyl-2'-oxo-5,6-dihydrospiro[pyran-2,6'-[3,7,19]trioxatetracyclo[15.6.1.1~4,8~.0~20,24 ~]pentacosa[10,14,16,22]tetraen]-12'-yl 2,6-dideoxy-3-O-methyl-alpha-L-arabino-hexopyranoside	RP-Pos	0.140147	0.724801	0.890216	-0.167772
(1r,3r)-1-Aminocyclopentane-1,3-dicarboxylic acid	HILIC-Neg	0.251177	0.791422	0.934095	-0.0983582
(1R,4Ar,7S)-1,4a,7-Trimethyl-7-vinyl-1,2,3,4,4a,6,7,8,8a,9,10,10a-dodecahydro-phenanthrene-1-carboxylic acid	RP-Neg	0.118999	0.710817	1.09906	0.13627
(1R,4R,4'R,5S,5'S,6R,6'S,7R,9R,11R,12R,13S,14S)-12-[(3R,4S,6R)-4-(Dimethylamino)-3-hydroxy-6-methyloxan-2-yl]oxy-4-ethyl-5,5',6,11-tetrahydroxy-4'-methoxy-4',5,6',7,9,11,13-heptamethylspiro[3,15,17-trioxabicyclo[12.4.0]octadecane-16,2'-oxane]-2,8-dione	RP-Neg	6.14121e-05	0.0397643	1.32232	0.403066
(1R,4R,5S,6R)-4-Amino-2-oxabicyclo[3.1.0]hexane-4,6-dicarboxylic acid	RP-Neg	0.632195	0.91474	1.03887	0.0550132
(1R,5R,6R,7R,9S,11S,12S,13S,14S)-3-Amino-14-(hydroxymethyl)-8,10-dioxa-2,4-diazatetracyclo[7.3.1.1~7,11~.0~1,6~]tetradecane-5,9,12,13,14-pentol	HILIC-Pos	0.503604	0.865333	1.03589	0.0508645
(1R,5S,6R,7R,9S,11S,12S,13S,14S)-3-Amino-14-methyl-8,10-dioxa-2,4-diazatetracyclo[7.3.1.1~7,11~.0~1,6~]tetradec-2-ene-5,9,12,13,14-pentol	HILIC-Neg	0.0693745	0.682389	1.08252	0.114396
(1R,7S,13S,15S)-2,15-Dihydroxy-7-methyl-6-oxabicyclo[11.3.0]hexadeca-3,11-dien-5-one	HILIC-Neg	0.970189	0.996751	0.997763	-0.00323144
(1S)-1,5-Anhydro-1-benzyl-D-galactitol	RP-Pos	0.605942	0.904469	1.05267	0.0740514
(1S,17R)-17-Ethyl-3,13-diazapentacyclo[13.3.1.02,10.04,9.013,18]nonadeca-2(10),4(9),5,7-tetraen-7-ol	RP-Pos	0.662135	0.924078	1.03034	0.0431149
(1S,2R,5S)-2-Isopropyl-5-methylcyclohexyl 3-oxobutanoate	RP-Neg	0.281405	0.80447	1.07972	0.110663
(1'S,2'S)-3',11'-dihydroxy-1',2',5'-trimethyl-8'-oxaspiro[oxirane-2,12'-tricyclo[7.2.1.0Â?,â·]dodecan]-5'-en-4'-one	HILIC-Neg	0.231507	0.787305	0.873427	-0.195241
(1S,2S,3S,4R)-3-(1-Acetamido-2-ethylbutyl)-4-(diaminomethylideneamino)-2-hydroxycyclopentane-1-carboxylic acid	HILIC-Pos	0.576639	0.897532	1.04997	0.0703504
(1S,3R,4R,5R)-1,3,4-trihydroxy-5-{[(2E)-3-(4-hydroxy-3-methoxyphenyl)prop-2-enoyl]oxy}cyclohexane-1-carboxylic acid	RP-Neg	0.554287	0.887612	1.05432	0.0763113
(1S,4S)-Dihydrocarvone	HILIC-Neg	0.403064	0.833623	0.93914	-0.0905886
(1S,5R)-5-Isopropenyl-2-methyl-2-cyclohexen-1-yl beta-D-glucopyranoside	RP-Pos	0.383258	0.827566	1.16683	0.2226
(1Z)-1-({1-[(1E)-1-Propen-1-yldisulfanyl]propyl}sulfanyl)-1-propene	HILIC-Neg	0.00924475	0.390223	0.723847	-0.466244
(1Z)-2-Hydroxy-N-[(2S,3S,4R)-1,3,4-trihydroxy-2-octadecanyl]nonadecanimidic acid	RP-Pos	0.215354	0.787305	1.08945	0.123598
(1Z)-N-[(2S,3S,4R,8E)-1,3,4-Trihydroxy-8-octadecen-2-yl]docosanimidic acid	RP-Pos	0.0811296	0.682389	1.09937	0.136683
(1Z)-N-[(2S,3S,4R,8E)-1,3,4-Trihydroxy-8-octadecen-2-yl]hexacosanimidic acid	HILIC-Pos	0.0224465	0.551618	0.790062	-0.339962
(1Z)-N-[(2S,3S,4R,8E)-1,3,4-Trihydroxy-8-octadecen-2-yl]hexadecanimidic acid	HILIC-Pos	0.159386	0.73831	0.861352	-0.215326
(1Z,2S)-2-Hydroxy-N-[(2S,3S,4R)-1,3,4-trihydroxy-2-octadecanyl]tetracosanimidic acid	HILIC-Pos	0.0134425	0.429605	0.708504	-0.497151
(1Z,2S)-N-[(2S,3R,4E,8E)-1,3-Dihydroxy-4,8-octadecadien-2-yl]-2-hydroxyhexacosanimidic acid	HILIC-Neg	0.0746652	0.682389	0.854774	-0.226384
(1Z,2S)-N-[(2S,3R,4E,8E)-1,3-Dihydroxy-4,8-octadecadien-2-yl]-2-hydroxypentacosanimidic acid	HILIC-Neg	0.745508	0.950686	1.01843	0.0263482
(1Z,2S)-N-[(2S,3R,4E,8E)-1,3-Dihydroxy-4,8-octadecadien-2-yl]-2-hydroxypentadecanimidic acid	RP-Pos	0.249209	0.790027	1.07468	0.103906
(1Z,2S)-N-[(2S,3R,4E,8E)-1,3-Dihydroxy-4,8-octadecadien-2-yl]-2-hydroxytridecanimidic acid	HILIC-Pos	0.0614564	0.682389	1.07418	0.103237
(1Z,2S)-N-[(2S,3R,4E,8E)-1,3-Dihydroxy-4,8-octadecadien-2-yl]-2-hydroxyundecanimidic acid	RP-Pos	0.380118	0.825727	1.08168	0.113274
(1Z,9Z,12Z)-N-{(2R,6S,9S,11R,12R,13E,14aS,15S,16S,20S,21Z,23S,24Z,25aS)-2,8,11,12,14,15,22,25-Octahydroxy-6,20-bis[(1R)-1-hydroxyethyl]-23-[(1R)-1-hydroxy-2-(4-hydroxyphenyl)ethyl]-16-methyl-5,19-diox o-2,3,5,6,9,10,11,12,14a,15,16,17,19,20,23,25a-hexadecahydro-1H-dipyrrolo[2,1-c:2',1'-l][1,4,7,10,13,16]hexaazacyclohenicosin-9-yl}-9,12-octadecadienimidic acid	RP-Pos	0.268548	0.803163	1.08111	0.112515
(2,4-Dihydroxy-6-methoxy-3,5-dimethylphenyl)(3-phenyl-2-oxiranyl)methanone	RP-Pos	0.488962	0.859091	0.962964	-0.0544462
(2,5-Dioxopyrrolidin-1-yl) 5-(2-hydroxyethoxy)-4-oxopentanoate	RP-Pos	0.320408	0.811427	0.936985	-0.0939016
(2,7-Dimethyloctahydro-1H-cyclopenta[c]pyridin-4-yl)methanol	HILIC-Pos	0.118529	0.710817	1.11818	0.161159
(20Z,23Z,26Z)-6-Hydroxy-2-methyl-6-oxido-12-oxo-5,7,11-trioxa-2-aza-6lambda~5~-phosphanonacosa-20,23,26-trien-9-yl (5Z,8Z,11Z,14Z)-5,8,11,14-icosatetraenoate	RP-Pos	0.222306	0.787305	0.865414	-0.208537
(21R)-27-Amino-24-hydroxy-24-oxido-18-oxo-19,23,25-trioxa-24lambda~5~-phosphaheptacosan-21-yl (5Z,8Z,11Z)-5,8,11-icosatrienoate	HILIC-Neg	0.252763	0.793413	0.921646	-0.117715
(21R)-27-Amino-24-hydroxy-24-oxido-18-oxo-19,23,25-trioxa-24lambda~5~-phosphaheptacosan-21-yl (6Z,9Z,12Z,15Z)-6,9,12,15-octadecatetraenoate	HILIC-Pos	0.730606	0.94569	0.964366	-0.0523472
(21R)-27-Amino-24-hydroxy-24-oxido-18-oxo-19,23,25-trioxa-24lambda~5~-phosphaheptacosan-21-yl (9Z,12Z,15Z)-9,12,15-octadecatrienoate	HILIC-Pos	0.562471	0.89138	0.918381	-0.122835
(22E)-(24R)-1alpha,24-Dihydroxy-26,27-cyclo-22,23-didehydro-20-epivitamin D3/(22E)-(24R)-1alpha,24-dihydroxy-26,27-cyclo-22,23-didehydro-20-epicholecalciferol	RP-Neg	0.619593	0.910315	1.03511	0.049782
(22R,23R)-22,23-Dihydroxycampesterol	HILIC-Neg	0.56213	0.89138	0.958537	-0.0610941
(23R)-29-Amino-26-hydroxy-26-oxido-20-oxo-21,25,27-trioxa-26lambda~5~-phosphanonacosan-23-yl (11Z,14Z)-11,14-icosadienoate	RP-Pos	0.751124	0.952096	1.05498	0.0772217
(2-Acetyloxy-3-octadecoxypropyl) 2-(trimethylazaniumyl)ethyl phosphate	RP-Pos	0.22325	0.787305	0.924559	-0.113163
(2E)-2-(methylthiomethyl)-3-phenyl-2-propenal	HILIC-Neg	0.00736362	0.390223	0.881864	-0.181372
(2E)-2-Methyl-3-phenyl-2-propen-1-yl hydrogen sulfate	HILIC-Neg	0.383788	0.827653	0.880037	-0.184363
(2E)-3-(4-Hydroxy-3,5-dimethoxyphenyl)acrylic (2S,3S,4S,5R)-3,4,5-trihydroxy-6-oxotetrahydro-2H-pyran-2-carboxylic anhydride (non-preferred name)	RP-Neg	0.864797	0.977285	0.989067	-0.0158602
(2E)-3-[3-(sulfooxy)phenyl]prop-2-enoic acid	RP-Neg	0.145408	0.724801	0.859992	-0.217604
(2E)-hept-2-enedioic acid	RP-Pos	0.684655	0.926678	0.977599	-0.0326847
(2E)-Octenoylcarnitine	RP-Pos	0.679656	0.926493	1.04894	0.0689263
(2E,4E,12Z)-N-Isobutyl-2,4,12-octadecatrienamide	RP-Pos	0.0764495	0.682389	1.14911	0.200513
(2E,4E,8E)-7,13-dihydroxy-4,8,12-trimethyltetradeca-2,4,8-trienoic acid	RP-Neg	0.407495	0.833623	1.09723	0.133864
(2E,4Z)-4-{[(2S)-2-Amino-3-hydroxy-3-iminopropyl]imino}-4-hydroxy-2-butenoic acid	RP-Pos	0.324925	0.813097	0.960217	-0.0585673
(2E,4Z)-N-Isobutyl-2,4-octadecadienamide	RP-Pos	0.331027	0.818093	1.06591	0.0920814
(2E,4Z,12E)-1-(1-Piperidinyl)-2,4,12-octadecatrien-1-one	HILIC-Pos	0.471373	0.858258	0.950496	-0.0732474
(2E,5Z,7E)-Decatrienoylcarnitine	HILIC-Pos	0.851738	0.974807	0.979489	-0.0298984
(2E,6E,11E,13E)-18-(2,6-dioxopiperidin-4-yl)-9-hydroxy-8-methoxy-10,12,14-trimethyl-15-oxooctadeca-2,6,11,13-tetraenoic acid	HILIC-Pos	0.980396	0.998105	0.997591	-0.00347915
(2E,6Z)-N-Cyclopropyl-2,6-nonadienamide	RP-Pos	0.200926	0.778834	0.933451	-0.0993534
(2-Ethylcrotonoyl)urea	HILIC-Pos	0.643838	0.921163	1.02994	0.0425541
(2-Hydroxyethoxy)acetic acid	RP-Neg	0.11641	0.709693	0.916669	-0.125527
(2-Phenylacetyl) (2R)-2,5-diaminopentanoate	RP-Pos	0.987323	0.998105	1.00124	0.00179239
(2R)-1-(Pentadecanoyloxy)-3-(phosphonooxy)-2-propanyl (11Z,14Z)-11,14-icosadienoate	HILIC-Neg	0.418939	0.835053	0.917391	-0.124391
(2R)-1-[(1Z)-1-Hexadecen-1-yloxy]-3-(phosphonooxy)-2-propanyl (9Z,12Z)-9,12-octadecadienoate	HILIC-Pos	0.476692	0.858258	0.937132	-0.0936764
(2R)-1-[(5Z,8Z,11Z,14Z)-5,8,11,14-Icosatetraenoyloxy]-3-(phosphonooxy)-2-propanyl (15Z)-15-tetracosenoate	RP-Pos	0.0133908	0.429605	0.751032	-0.413054
(2R)-1-[(9Z,12Z)-9,12-Hexadecadienoyloxy]-3-[(hydroxy{[(1s,3R)-2,3,4,5,6-pentahydroxycyclohexyl]oxy}phosphoryl)oxy]-2-propanyl stearate	HILIC-Neg	0.444723	0.851134	0.875807	-0.191315
(2R)-1-[(Hydroxy{[(1s,3R)-2,3,4,5,6-pentahydroxycyclohexyl]oxy}phosphoryl)oxy]-3-(stearoyloxy)-2-propanyl (5Z,8Z,11Z)-5,8,11-icosatrienoate	HILIC-Neg	0.427003	0.838498	0.866794	-0.206238
(2R)-1-[(Hydroxy{[(1s,3R)-2,3,4,5,6-pentahydroxycyclohexyl]oxy}phosphoryl)oxy]-3-(stearoyloxy)-2-propanyl (9Z,12Z,15Z)-9,12,15-octadecatrienoate	HILIC-Neg	0.931163	0.992836	1.01254	0.0179766
(2R)-1-[(Hydroxy{[(2R,3R,5S,6R)-2,3,4,5,6-pentahydroxycyclohexyl]oxy}phosphoryl)oxy]-3-[(9Z)-9-octadecenoyloxy]-2-propanyl (5Z,8Z,11Z,14Z)-5,8,11,14-icosatetraenoate	HILIC-Neg	0.289415	0.80447	1.14834	0.199547
(2R)-1-{[(2-Aminoethoxy)(hydroxy)phosphoryl]oxy}-3-hydroxy-2-propanyl (11Z)-11-icosenoate	RP-Pos	0.869608	0.979863	1.01014	0.0145545
(2R)-1-{[(2-Aminoethoxy)(hydroxy)phosphoryl]oxy}-3-hydroxy-2-propanyl (7Z,10Z,13Z,16Z)-7,10,13,16-docosatetraenoate	RP-Pos	0.0370902	0.611212	1.14261	0.192338
(2R)-1-{[(2-Aminoethoxy)(hydroxy)phosphoryl]oxy}-3-hydroxy-2-propanyl (7Z,10Z,13Z,16Z,19Z)-7,10,13,16,19-docosapentaenoate	RP-Pos	0.843377	0.971977	1.02131	0.0304277
(2R)-2-(Docosanoyloxy)-3-[(9Z)-9-octadecen-1-yloxy]propyl 2-(trimethylammonio)ethyl phosphate	HILIC-Pos	0.17311	0.752064	0.90479	-0.144345
(2R)-2,3-Dihydroxypropanoic acid	HILIC-Neg	0.923193	0.990256	1.00584	0.00839622
(2R)-2-[(2R,5S)-5-[(2S)-2-hydroxybutyl]oxolan-2-yl]propanoic acid	RP-Pos	0.655719	0.921493	1.03671	0.0520069
(2R)-2-[(3R,4S)-3,4-Dihydroxy-5-oxooxolan-2-yl]-2-hydroxyacetaldehyde	HILIC-Neg	0.0241595	0.553047	1.17004	0.226556
(2R)-2-[(4Z,7Z,10Z,13Z,16Z,19Z)-4,7,10,13,16,19-Docosahexaenoyloxy]-3-(docosyloxy)propyl 2-(trimethylammonio)ethyl phosphate	HILIC-Pos	0.223935	0.787305	1.04436	0.0626219
(2R)-2-[(5Z,8Z,11Z,14Z,17Z)-5,8,11,14,17-Icosapentaenoyloxy]-3-(stearoyloxy)propyl 2-(trimethylammonio)ethyl phosphate	RP-Pos	0.109612	0.704456	0.838529	-0.254067
(2R)-2-[(9Z)-9-Hexadecenoyloxy]-3-[(hydroxy{[(1s,3R)-2,3,4,5,6-pentahydroxycyclohexyl]oxy}phosphoryl)oxy]propyl stearate	HILIC-Neg	0.453229	0.852621	0.877211	-0.189005
(2R)-2-{[(9Z)-Hexadec-9-enoyl]oxy}-3-hydroxypropyl 2-(trimethylazaniumyl)ethyl phosphate	RP-Pos	0.155129	0.735228	1.1436	0.193577
(2R)-2-Acetamido-5-hydroxy-2-(sulfanylmethyl)pentanoic acid	RP-Neg	0.542608	0.881784	1.06642	0.0927703
(2R)-2-Acetamido-6-hydroxy-2-(sulfanylmethyl)hex-3-enoic acid	RP-Pos	0.0459298	0.649437	1.22843	0.296813
(2R)-2-Amino-2-[[(1S)-1-carboxyethyl]amino]-4-methylpentanoic acid	RP-Pos	0.320211	0.811427	0.904588	-0.144667
(2R)-2-Amino-3-methyl-3-(2-nitrosoacetyl)sulfanylbutanoic acid	RP-Pos	0.0679756	0.682389	1.12513	0.170085
(2R)-2-Hydroxy-3-(pentadecanoyloxy)propyl (6Z,9Z,12Z,15Z)-6,9,12,15-octadecatetraenoate	HILIC-Pos	0.173352	0.752064	1.1176	0.160409
(2R)-2-Hydroxy-3-[(hydroxy{[(1S,2R,3R,4S,5S,6R)-2,3,4,5,6-pentahydroxycyclohexyl]oxy}phosphoryl)oxy]propyl palmitate	HILIC-Pos	0.916045	0.990256	0.992409	-0.0109933
(2R)-3-(Docosyloxy)-2-[(5Z,8Z,11Z,14Z)-5,8,11,14-icosatetraenoyloxy]propyl 2-(trimethylammonio)ethyl phosphate	HILIC-Pos	0.0272102	0.559322	0.770014	-0.377043
(2R)-3-(Icosanoyloxy)-2-[(9Z,12Z)-9,12-octadecadienoyloxy]propyl 2-(trimethylammonio)ethyl phosphate	RP-Pos	0.0369841	0.611212	0.785298	-0.348689
(2R)-3-(Palmitoyloxy)-2-{[(9Z)-11-(3-pentyl-2-oxiranyl)-9-undecenoyl]oxy}propyl 2-(trimethylammonio)ethyl phosphate	HILIC-Pos	0.562661	0.89138	0.965143	-0.0511856
(2R)-3-(Phosphonooxy)-1,2-propanediyl (15Z,15'Z)bis(-15-tetracosenoate)	HILIC-Pos	0.881762	0.983109	1.01271	0.0182281
(2R)-3-[(11Z,14Z)-11,14-Icosadienoyloxy]-2-[(15Z)-15-tetracosenoyloxy]propyl 2-(trimethylammonio)ethyl phosphate	HILIC-Pos	0.0148731	0.442968	0.790773	-0.338665
(2R)-3-[(13Z)-13-Docosen-1-yloxy]-2-[(5Z,8Z,11Z,14Z)-5,8,11,14-icosatetraenoyloxy]propyl 2-(trimethylammonio)ethyl phosphate	HILIC-Pos	0.276766	0.80447	0.913239	-0.130935
(2R)-3-[(1Z)-1-Octadecen-1-yloxy]-2-(pentadecanoyloxy)propyl 2-(trimethylammonio)ethyl phosphate	HILIC-Pos	0.428176	0.838862	1.04253	0.0600854
(2R)-3-[(1Z,11Z)-1,11-Octadecadien-1-yloxy]-2-[(9Z)-9-tetradecenoyloxy]propyl 2-(trimethylammonio)ethyl phosphate	HILIC-Pos	0.0539998	0.680117	0.788181	-0.343401
(2R)-3-[(7Z,10Z,13Z,16Z)-7,10,13,16-Docosatetraenoyloxy]-2-[(5Z,8Z,11Z,14Z)-5,8,11,14-icosatetraenoyloxy]propyl 2-(trimethylammonio)ethyl phosphate	RP-Pos	0.304535	0.804972	0.920667	-0.119249
(2R)-3-[(Hydroxy{[(1s,3R)-2,3,4,5,6-pentahydroxycyclohexyl]oxy}phosphoryl)oxy]-2-(stearoyloxy)propyl (8Z,11Z,14Z,17Z)-8,11,14,17-icosatetraenoate	HILIC-Pos	0.962294	0.99627	1.00543	0.00781215
(2R)-3-{[(2-Aminoethoxy)(hydroxy)phosphoryl]oxy}-2-(stearoyloxy)propyl (9Z,12Z)-9,12-octadecadienoate	HILIC-Neg	0.707325	0.934687	0.960017	-0.0588682
(2R)-3-{[(2-Aminoethoxy)(hydroxy)phosphoryl]oxy}-2-[(11Z)-11-octadecenoyloxy]propyl (9Z)-9-octadecenoate	HILIC-Neg	0.340459	0.818232	0.897099	-0.156661
(2R)-3-{[(2-Aminoethoxy)(hydroxy)phosphoryl]oxy}-2-[(1Z)-1-hexadecen-1-yloxy]propyl (9Z,12Z)-9,12-octadecadienoate	RP-Pos	0.346557	0.818811	0.885539	-0.175372
(2R)-3-{[(2-Aminoethoxy)(hydroxy)phosphoryl]oxy}-2-[(1Z)-1-octadecen-1-yloxy]propyl (4Z,7Z,10Z,13Z,16Z)-4,7,10,13,16-docosapentaenoate	HILIC-Pos	0.899925	0.989726	0.990701	-0.0134777
(2R)-3-{[(2-Aminoethoxy)(hydroxy)phosphoryl]oxy}-2-[(1Z)-1-octadecen-1-yloxy]propyl (5Z,8Z,11Z)-5,8,11-icosatrienoate	HILIC-Pos	0.711547	0.936912	1.04264	0.0602347
(2R)-3-{[(2-Aminoethoxy)(hydroxy)phosphoryl]oxy}-2-[(1Z)-1-octadecen-1-yloxy]propyl (5Z,8Z,11Z,14Z)-5,8,11,14-icosatetraenoate	HILIC-Pos	0.0836028	0.682389	0.815329	-0.294545
(2R)-3-{[(2-Aminoethoxy)(hydroxy)phosphoryl]oxy}-2-[(1Z)-1-octadecen-1-yloxy]propyl (7Z,10Z,13Z,16Z,19Z)-7,10,13,16,19-docosapentaenoate	HILIC-Neg	0.505013	0.865588	1.06754	0.0942861
(2R)-3-{[(2-Aminoethoxy)(hydroxy)phosphoryl]oxy}-2-[(1Z,11Z)-1,11-octadecadien-1-yloxy]propyl (4Z,7Z,10Z,13Z,16Z)-4,7,10,13,16-docosapentaenoate	HILIC-Neg	0.479187	0.858258	0.944024	-0.0831053
(2R)-3-{[(2-Aminoethoxy)(hydroxy)phosphoryl]oxy}-2-[(1Z,11Z)-1,11-octadecadien-1-yloxy]propyl (5Z,8Z,11Z,14Z)-5,8,11,14-icosatetraenoate	HILIC-Neg	0.961797	0.99627	1.00355	0.00510753
(2R)-3-{[(2-Aminoethoxy)(hydroxy)phosphoryl]oxy}-2-[(1Z,11Z)-1,11-octadecadien-1-yloxy]propyl (9Z)-9-octadecenoate	RP-Pos	0.232593	0.787305	1.18777	0.248252
(2R)-3-{[(2-Aminoethoxy)(hydroxy)phosphoryl]oxy}-2-[(5Z,8Z,11Z,14Z,17Z)-5,8,11,14,17-icosapentaenoyloxy]propyl (5Z,8Z,11Z,14Z,17Z)-5,8,11,14,17-icosapentaenoate	RP-Pos	0.386842	0.830734	1.03524	0.0499604
(2R)-3-{[(2-Aminoethoxy)(hydroxy)phosphoryl]oxy}-2-[(9Z)-9-octadecenoyloxy]propyl (9Z,12Z)-9,12-octadecadienoate	HILIC-Neg	0.673595	0.926015	0.957222	-0.0630745
(2R)-3-{[(2-Aminoethoxy)(hydroxy)phosphoryl]oxy}-2-hydroxypropyl (11Z,14Z,17Z)-11,14,17-icosatrienoate	RP-Pos	0.300983	0.80447	0.89082	-0.166794
(2R)-3-{[(2-Aminoethoxy)(hydroxy)phosphoryl]oxy}-2-hydroxypropyl (7Z,10Z,13Z,16Z)-7,10,13,16-docosatetraenoate	RP-Pos	0.410487	0.834692	1.05885	0.0824983
(2R)-3-{[(2-Aminoethoxy)(hydroxy)phosphoryl]oxy}-2-hydroxypropyl (9Z)-9-hexadecenoate	RP-Pos	0.928424	0.992405	1.0089	0.0127799
(2R)-3-Hydroxy-2-[(9Z,12E)-9,12-octadecadienoyloxy]propyl 2-(trimethylammonio)ethyl phosphate	HILIC-Pos	0.901036	0.990108	0.985107	-0.0216472
(2R)-3-sulfopropanediol	HILIC-Neg	0.122867	0.716723	0.831112	-0.266886
(2R)-5,7-Dihydroxy-2-(4-hydroxyphenyl)-2,3-dihydro-4H-chromen-4-one	RP-Neg	0.226498	0.787305	1.08779	0.121406
(2R,3R)-2-Aminooctadecane-1,3-diol	RP-Pos	0.292171	0.80447	0.919428	-0.121192
(2R,3R,4R)-Hexane-1,2,3,4,6-pentol	HILIC-Neg	0.539239	0.879489	0.946406	-0.0794685
(2R,3R,4R,5R)-2-Amino-4,5,6-trihydroxy-3-[(2R)-1-oxopropan-2-yl]oxyhexanal	RP-Pos	0.944516	0.993218	1.00284	0.00409557
(2R,3R,4R,5R)-4-{[{[(2R,3S,4R,5R)-5-(2-Amino-6-oxo-3,6-dihydro-9H-purin-9-yl)-3,4-dihydroxytetrahydro-2-furanyl]methoxy}(hydroxy)phosphoryl]oxy}-2-(6-amino-9H-purin-9-yl)-5-(hydroxymethyl)tetrahydro-3 -furanyl dihydrogen phosphate	RP-Neg	2.44129e-05	0.0316147	1.45001	0.536061
(2R,3R,4R,5S)-2-Methyl-tetrahydro-pyran-3,4,5-triol	RP-Neg	0.998733	0.999941	0.999866	-0.000193979
(2R,3R,4R,5S,6R)-6-[[[(2S,3R,4R,5R)-5-(2,4-Dioxopyrimidin-1-yl)-3,4-dihydroxyoxolan-2-yl]methoxy-hydroxyphosphoryl]oxy-hydroxyphosphoryl]oxy-3,4,5-trihydroxyoxane-2-carboxylic acid	HILIC-Neg	0.224568	0.787305	1.18354	0.243112
(2R,3R,4R,5S,6S)-3,4,5,6-Tetrahydroxyoxane-2-carboxylic acid	RP-Neg	0.898707	0.989472	1.00915	0.013139
(2r,3r,4s,5r,6s)-2-(Hydroxymethyl)-6-Sulfanyl-Oxane-3,4,5-Triol	HILIC-Neg	0.620947	0.910675	0.945784	-0.0804174
(2R,3R,4S,5S)-2,3,4,5-Tetrahydroxyhexanal	HILIC-Neg	0.27685	0.80447	1.09048	0.124969
(2R,3R,4S,5S,6R)-2-(3-(4-Cyclopropylbenzyl)-4-fluoro-1H-indol-1-yl)-6-(hydroxymethyl)tetrahydro-2H-pyran-3,4,5-triol	RP-Neg	0.236074	0.787496	1.05202	0.0731626
(2r,3r,5s,6r)-2,6-Bis(hydroxymethyl)piperidine-3,4,5-triol	HILIC-Neg	0.244486	0.790027	1.25644	0.329338
(2R,3R,6S)-4-Methoxy-16,18-dioxa-10-azapentacyclo[11.7.0.02,6.06,10.015,19]icosa-1(20),4,13,15(19)-tetraen-3-ol	RP-Pos	0.9899	0.999358	1.00089	0.00128279
(2R,3S,4R,5R,8R,9S,10R,11R)-5-Amino-1,2,3,4,8,9,10,11-octahydroxydodecane-6,7-dione	RP-Pos	0.826492	0.968166	0.974921	-0.0366427
(2R,3S,5R)-2-[6-[[(1S,2S)-2-Hydroxycyclopentyl]amino]-9-purinyl]-5-(hydroxymethyl)oxolane-3,4-diol	HILIC-Neg	0.0230018	0.551618	0.833132	-0.263383
(2R,3S,5R)-5-(4,5-Dihydroimidazo[2,1-f]purin-3-yl)-2-(hydroxymethyl)oxolan-3-ol	HILIC-Pos	0.27483	0.80447	1.13099	0.177584
(2R,4bS,6aS,12bS,12cR,14aS)-4b-Hydroxy-2-(2-hydroxy-2-propanyl)-12b,12c-dimethyl-9,10-bis(3-methyl-2-buten-1-yl)-5,6,6a,7,12,12b,12c,13,14,14a-decahydro-2H-chromeno[5',6':6,7]indeno[1,2-b]indol-3(4bH) -one	RP-Pos	0.629748	0.91474	1.02754	0.0391924
(2R,4R)-4-Aminopyrrolidine-2,4-dicarboxylic acid	RP-Pos	0.332022	0.818093	0.948059	-0.0769519
(2R,4S)-1-(Tert-butoxycarbonyl)-4-phenylpyrrolidine-2-carboxylic acid	HILIC-Neg	0.927826	0.992405	0.989972	-0.0145407
(2R,4S)-1-Tert-Butyl 2-methyl 4-aminopyrrolidine-1,2-dicarboxylate	RP-Neg	0.0420069	0.621702	0.810679	-0.302797
(2R,4S)-Pyrrolidine-2,4-dicarboxylic acid	HILIC-Neg	0.748436	0.950686	0.978479	-0.0313876
(2R,5R)-Hept-6-yne-2,5-diamine	RP-Pos	0.338659	0.818232	1.08876	0.122691
(2R,5S)-2-(6-Aminopurin-9-yl)-5-(methylsulfanylmethyl)oxolane-3,4-diol	HILIC-Neg	0.322993	0.812159	0.849552	-0.235226
(2R,6S)-2,6-Diaminoheptanedioic acid	HILIC-Pos	0.404901	0.833623	0.930323	-0.104196
(2R,7S,13R,14R,16S,19R,20S)-19-(furan-3-yl)-9,9,13,20-tetramethyl-5,12,17-trioxo-4,8,15,18-tetraoxahexacyclo[11.9.0.0Â?,â·.0Â?,Âaâ°.0Âaâ´,Âaâ¶.0Âaâ´,Â?â°]docosan-11-yl acetate	RP-Pos	0.646511	0.921163	1.02466	0.0351437
(2S)-1,2-Dimethylpyrrolidine-2-carboxylic acid	HILIC-Pos	0.473503	0.858258	0.934227	-0.0981556
(2S)-1-{[11-(3,4-Dimethyl-5-pentyl-2-furyl)undecanoyl]oxy}-3-hydroxy-2-propanyl 13-(3-methyl-5-pentyl-2-furyl)tridecanoate	HILIC-Pos	0.953887	0.994592	0.99545	-0.00657866
(2S)-1-{[11-(3,4-Dimethyl-5-propyl-2-furyl)undecanoyl]oxy}-3-hydroxy-2-propanyl 11-(3,4-dimethyl-5-pentyl-2-furyl)undecanoate	HILIC-Pos	0.872803	0.980659	0.980253	-0.0287741
(2S)-1-Hydroxy-3-(pentadecanoyloxy)-2-propanyl (9Z)-9-hexadecenoate	HILIC-Neg	0.136937	0.724801	1.16013	0.214282
(2S)-1-Hydroxy-3-(pentadecanoyloxy)-2-propanyl (9Z)-9-octadecenoate	HILIC-Neg	0.755658	0.954428	0.969873	-0.0441325
(2S)-1-Hydroxy-3-[(5Z,8Z,11Z,14Z,17Z)-5,8,11,14,17-icosapentaenoyloxy]-2-propanyl (7Z,10Z,13Z,16Z,19Z)-7,10,13,16,19-docosapentaenoate	HILIC-Neg	0.024425	0.553047	0.787441	-0.344757
(2S)-2-(2-Benzamidoethylamino)-5-(diaminomethylideneamino)pentanoic acid	HILIC-Pos	0.186477	0.778834	0.928125	-0.107609
(2S)-2-(3,8-Dimethylazulen-5-yl)propanoic acid	HILIC-Neg	0.886106	0.984985	0.985374	-0.0212562
(2S)-2-(Butanoylamino)-5-[[(1R)-2-(carboxymethylamino)-2-oxo-1-(sulfanylmethyl)ethyl]amino]-5-oxo-pentanoic acid	HILIC-Pos	0.501687	0.864379	0.97203	-0.0409265
(2S)-2-(Carboxymethylamino)-5-(diaminomethylideneamino)-4-methylpentanoic acid	HILIC-Pos	0.394123	0.832786	1.08874	0.122661
(2S)-2,3-Dihydroxypropyl (13Z)-13-docosenoate	RP-Pos	0.522965	0.87059	1.02827	0.0402253
(2S)-2,3-Dihydroxypropyl (5Z,8Z,11Z)-5,8,11-icosatrienoate	RP-Pos	0.808444	0.960925	0.980783	-0.0279942
(2S)-2,3-Dihydroxypropyl (9Z)-9-tetradecenoate	RP-Pos	0.679952	0.926493	0.982978	-0.0247688
(2S)-2-[(2-Carboxy-2-oxoethyl)amino]pentanedioic acid	HILIC-Neg	0.399007	0.833216	1.0687	0.095856
(2S)-2-[(2S,3S,4R)-3,4-Dihydroxyoxolan-2-yl]-2-hydroxyacetaldehyde	RP-Neg	0.73174	0.94569	0.971287	-0.0420299
(2S)-2-[(9Z)-9-Octadecenoyloxy]-3-(tetradecanoyloxy)propyl (4Z,7Z,10Z,13Z,16Z,19Z)-4,7,10,13,16,19-docosahexaenoate	HILIC-Pos	0.444287	0.851134	1.08454	0.117079
(2S)-2-[[(2S)-2-Amino-3-(1H-imidazol-5-yl)propanoyl]-(2-benzamidoethyl)amino]-4-methylpentanoic acid	RP-Pos	0.146748	0.724801	0.971154	-0.042228
(2S)-2-{[11-(3,4-Dimethyl-5-propyl-2-furyl)undecanoyl]oxy}-3-hydroxypropyl 11-(3,4-dimethyl-5-pentyl-2-furyl)undecanoate	HILIC-Pos	0.205587	0.779597	0.920739	-0.119136
(2S)-2-Amino-3-(4-hydroxyphenyl)propane-1,1-diol	RP-Neg	0.209041	0.781265	0.955499	-0.0656741
(2S)-2-Amino-3-[(2-chloroacetyl)amino]propanoic acid	HILIC-Pos	0.108092	0.70227	1.10499	0.144036
(2S)-2-Amino-3-[(2S)-2-amino-5-(diaminomethylideneamino)pentanoyl]oxypropanoic acid	HILIC-Pos	0.604335	0.904469	1.06236	0.0872681
(2S)-2-Amino-3-[(2S)-2-aminopropanoyl]oxypropanoic acid	HILIC-Pos	0.835439	0.971977	0.981555	-0.0268594
(2S)-2-Amino-3-[(2S,3R)-2-amino-3-hydroxybutanoyl]oxypropanoic acid	RP-Pos	0.811489	0.961939	0.982307	-0.025754
(2S)-2-Amino-3-[3-[(2S)-2-amino-3-phenylpropanoyl]oxyphenyl]propanoic acid	RP-Pos	0.196508	0.778834	0.853434	-0.228648
(2S)-2-Amino-3-[4-[(2S)-2-amino-4-methylsulfanylbutanoyl]oxyphenyl]propanoic acid	RP-Pos	0.0954437	0.696046	0.897218	-0.156469
(2S)-2-Amino-3-hydroxypropanal	HILIC-Pos	0.340172	0.818232	1.08043	0.111601
(2S)-2-Amino-4-(2-amino-4-chlorophenyl)-4-oxobutanoic acid	RP-Pos	0.886084	0.984985	0.988405	-0.0168257
(2S)-2-Amino-5-(diaminomethylideneamino)-4-methylpentanoic acid	HILIC-Pos	0.598377	0.902234	1.06331	0.0885655
(2S)-2-Amino-5-aminooxy-5-oxopentanoic acid	HILIC-Pos	0.740317	0.950301	0.968652	-0.0459502
(2S)-2-Piperazinecarboxamide	RP-Pos	0.221842	0.787305	1.09007	0.124423
(2S)-3-(4H-Imidazol-4-yl)-2-[[(2S)-5-oxopyrrolidine-2-carbonyl]amino]propanoic acid	RP-Neg	0.809551	0.960925	0.977092	-0.033434
(2S)-3-(beta-D-Galactopyranosyloxy)-2-[(9Z,12Z,15Z)-9,12,15-octadecatrienoyloxy]propyl (11Z,14Z)-11,14-icosadienoate	HILIC-Neg	0.467192	0.858258	0.946574	-0.0792128
(2S)-3-Hydroxy-1,2-propanediyl dibutanoate	HILIC-Neg	0.584949	0.901963	0.969881	-0.0441203
(2S)-3-Hydroxy-1-[(2S)-pyrrolidine-2-carbonyl]pyrrolidine-2-carboxylic acid	RP-Pos	0.28626	0.80447	0.871829	-0.197882
(2S)-3-Hydroxy-2-({[(3S,4S,5R)-2,3,4-trihydroxy-5-(hydroxymethyl)tetrahydro-2-furanyl]methyl}amino)butanoic acid (non-preferred name)	HILIC-Neg	0.607642	0.90552	1.03834	0.0542765
(2S)-4-(2-Aminophenyl)-2-formamido-4-oxobutanoic acid	RP-Neg	0.144712	0.724801	1.13697	0.185196
(2S)-4-Methyl-2-({[(3S,4S,5R)-2,3,4-trihydroxy-5-(hydroxymethyl)tetrahydro-2-furanyl]methyl}amino)pentanoic acid (non-preferred name)	RP-Pos	0.617914	0.910315	1.06157	0.0862034
(2S)-5-(Diaminomethylideneamino)-2-[[2-(2,2-diphenylethoxy)acetyl]amino]pentanoic acid	RP-Neg	0.0309368	0.606196	0.859557	-0.218335
(2S)-5-(Diaminomethylideneamino)-4-methyl-2-(methylamino)pentanoic acid	HILIC-Neg	0.433277	0.843749	1.0894	0.12353
(2s)-5-Oxopyrrolidine-2-carbaldehyde	RP-Pos	0.678388	0.926493	0.95224	-0.0706028
(2S)-6-Amino-2-(2-iminoethylamino)hexanoic Acid	HILIC-Pos	0.182677	0.77481	1.17043	0.227034
(2S)-6-Amino-2-(hexanoylamino)hexanoic Acid	HILIC-Pos	0.220144	0.787305	0.865429	-0.208512
(2S)-6-Oxa-1-azabicyclo[3.1.0]hexane-2-carboxylic acid	HILIC-Neg	0.913401	0.990256	1.00362	0.00521595
(2S)-Nicotine 1-oxide	RP-Pos	0.282422	0.80447	0.885535	-0.175379
(2S,3R)-2-[(17Z)-17-Hexacosenoylamino]-3-hydroxyoctadecyl 5-acetamido-3,5-dideoxy-6-[(1R,2R)-1,2,3-trihydroxypropyl]-beta-L-threo-hex-2-ulopyranonosyl-(2->3)-[5-acetamido-3,5-dideoxy-6-[(1R,2R)-1,2,3- trihydroxypropyl]-beta-L-threo-hex-2-ulopyranonosyl-(2->3)-beta-D-galactopyranosyl-(1->3)-2-deoxy-2-(2-oxopropyl)-beta-D-galactopyranosyl-(1->4)]-beta-D-galactopyranosyl-(1->4)-beta-D-glucopyranoside	RP-Pos	0.845253	0.971977	0.981692	-0.0266575
(2S,3R)-2-{[(2S)-2,5-Diamino-3,4-dihydroxypentanoyl]amino}-3-hydroxy-3-[(3R,5S)-7-oxo-4-oxa-1-azabicyclo[3.2.0]hept-3-yl]propanoic acid	RP-Neg	0.130678	0.724801	1.05484	0.0770242
(2S,3R)-2-Amino-4-octadecene-3-ol	RP-Pos	0.80343	0.960925	0.987732	-0.0178088
(2S,3R,4R,6R,7S,8R,9R)-1,2,3,4,6,7,8,9-Octahydroxydecan-5-one	HILIC-Neg	0.652185	0.921163	1.05097	0.0717221
(2s,3r,4s,5r)-3,4,5-Trihydroxy-6-oxopiperidine-2-carboxylic acid	RP-Neg	0.342036	0.818232	1.05656	0.0793688
(2S,3R,4S,5R,6R)-6-Ethyloxane-2,3,4,5-tetrol	HILIC-Neg	0.0362886	0.611212	1.15047	0.202225
(2S,3S)-(-)-3-Phenylglycidol	RP-Pos	0.759286	0.954732	1.0108	0.0155035
(2S,3S)-2,3-dihydro-3-hydroxyanthranilic acid zwitterion	HILIC-Neg	0.159191	0.73831	1.11952	0.162882
(2S,3S,4R,5R,6R)-3,4,5,6-Tetrahydroxytetrahydro-2H-pyran-2-carboxamide	RP-Neg	0.256809	0.795618	1.06346	0.0887683
(2S,3S,5S,8S,9S,10S,13S,14S,17S)-17-Acetyl-2-(2,2-dimethylmorpholino)-3-hydroxy-10,13-dimethylhexadecahydro-11H-cyclopenta[a]phenanthren-11-one	RP-Pos	0.424585	0.836237	1.05307	0.0746006
(2S,3Z,5S)-3-(2-Aminoethylidene)-7-oxo-4-oxa-1-azabicyclo[3.2.0]heptane-2-carboxylic acid	RP-Neg	0.0735045	0.682389	1.1063	0.145747
(2S,4R)-4-Aminopyrrolidine-2-carboxylic acid	RP-Pos	0.248678	0.790027	1.19258	0.25409
(2S,4S)-4-Amino-2-hydroxy-2-methylpentanedioic acid	RP-Pos	0.63151	0.91474	1.02251	0.0321123
(2Z)-2-(2-Hydroxybenzylidene)heptanal	RP-Neg	0.0663167	0.682389	1.07595	0.105611
(2Z)-2-Benzylidene-6-heptenal	RP-Pos	0.704717	0.934205	1.02586	0.0368355
(2Z)-2-Morpholin-4-yliminoacetonitrile	HILIC-Pos	0.745226	0.950686	0.966697	-0.0488639
(2Z,4E,6E,8E)-3,7-Dimethyl-9-(2,6,6-trimethylcyclohex-1-en-1-yl)nona-2,4,6,8-tetraenal	RP-Pos	0.0639733	0.682389	0.900681	-0.150911
(2Z,4E,7E)-2-Hydroxy-6-oxo-2,4,7-nonatrienedioic acid	HILIC-Neg	0.669917	0.924571	0.959874	-0.0590837
(3aR,4R,6E,9S,10Z,11aR)-9-Acetoxy-6,10-dimethyl-3-methylene-2-oxo-2,3,3a,4,5,8,9,11a-octahydrocyclodeca[b]furan-4-yl (2E)-4-hydroxy-2-({[(2E)-2-(hydroxymethyl)-2-butenoyl]oxy}methyl)-2-butenoate	HILIC-Pos	0.681578	0.926659	1.02355	0.0335785
(3As)-2,3,3a,4-tetrahydro-1H-pyrrolo[2,1-c][1,2,4]benzothiadiazine 5,5-dioxide	RP-Neg	0.270126	0.803983	0.923814	-0.114325
(3beta,16alpha,21beta,22alpha)-22-Acetoxy-16,23,28-trihydroxy-21-{[(2Z)-2-methyl-2-butenoyl]oxy}olean-12-en-3-yl beta-D-galactopyranosyl-(1->3)-[beta-D-xylopyranosyl-(1->2)-alpha-L-arabinopyranosyl-(1 ->2)]-beta-D-glucopyranosiduronic acid	RP-Pos	0.532761	0.878327	1.02303	0.0328522
(3beta,4alpha,5alpha)-3-Hydroxyergosta-7,24(28)-diene-4-carbaldehyde	RP-Pos	0.19998	0.778834	1.11919	0.162455
(3E)-4-(1-Oxo-1H-isochromen-3-yl)-3-buten-2-yl hydrogen sulfate	RP-Neg	0.635841	0.916575	1.0145	0.020775
(3E)-4-Phenyl-3-buten-2-yl hydrogen sulfate	RP-Neg	0.228797	0.787305	0.887113	-0.172811
(3-Methyl-2-butenyl)-benzene	RP-Pos	0.816497	0.964748	0.973879	-0.0381856
(3-Phenyl-2-oxiranyl)methyl hydrogen sulfate	HILIC-Neg	0.0188983	0.520708	0.811561	-0.301228
(3R-(3alpha,4alpha(2R*,3R*),5beta,6beta))-5-Methoxy-4-(2-methyl-3-(3-methyl-2-butenyl)oxiranyl)-1-oxaspiro(2.5)octan-6-ol carbamate	RP-Pos	0.465782	0.858258	0.943849	-0.0833724
(3R,4R)-4-Amino-1-[[4-[(3-methoxyphenyl)amino]pyrrolo[2,1-f][1,2,4]triazin-5-yl]methyl]piperidin-3-ol	RP-Neg	0.965953	0.996751	1.00278	0.00401023
(3R,4S)-2-[6-(Cyclohexylamino)purin-9-yl]-5-(hydroxymethyl)oxolane-3,4-diol	HILIC-Neg	0.228487	0.787305	0.913021	-0.131281
(3R,4S,9R,11R)-29-(4-Hydroxyphenyl)-4-methyl-3,9,11-nonacosanetriol	HILIC-Pos	0.0208854	0.540932	0.794103	-0.332602
(3R,5R,6R)-1,2,3,5,6,7-Hexahydroxyheptan-4-one	HILIC-Neg	0.886829	0.985365	1.01208	0.0173163
(3s)-3-(Benzyloxy)-L-Aspartic Acid	RP-Neg	0.473968	0.858258	0.956834	-0.0636597
(3S)-3-{(Z)-[(3S)-3-{(Z)-[(3R)-3-Amino-1-hydroxy-4-methylpentylidene]amino}-1-hydroxybutylidene]amino}-5-methylhexanoic acid	RP-Pos	0.110532	0.706588	0.919007	-0.121853
(3S)-3-Amino-4-aminooxy-4-oxobutanoic acid	RP-Pos	0.797587	0.960925	0.980437	-0.0285033
(3S,4R,5R)-1,3,4,5,6-Pentahydroxy-1-morpholin-4-ylhexan-2-one	HILIC-Neg	0.0113858	0.419133	1.16925	0.225583
(3S,7R,11R)-3,7,11,15-Tetramethyl-2-oxohexadecanoic acid	RP-Neg	0.0781976	0.682389	1.12138	0.165278
(3S,8As)-7-hydroxy-3-(hydroxymethyl)-2,3,6,7,8,8a-hexahydropyrrolo[1,2-a]pyrazine-1,4-dione	RP-Pos	0.751188	0.952096	0.971416	-0.0418387
(3Z,6Z,9Z,21R)-27-Amino-24-hydroxy-24-oxido-18-oxo-19,23,25-trioxa-24lambda~5~-phosphaheptacosa-3,6,9-trien-21-yl (13Z)-13-docosenoate	HILIC-Pos	0.31609	0.809764	1.09002	0.124361
(4-Acetamidophenyl) (2S)-2-acetamido-4-methylsulfanylbutanoate	HILIC-Neg	0.170477	0.752064	1.12953	0.175718
(4-Amino-2-methylpyrimidin-5-YL)methyl dihydrogen phosphate	RP-Neg	0.174747	0.755585	1.05152	0.0724756
(4E,7E,10E,13E)-Hexadeca-4,7,10,13-tetraenoic acid	HILIC-Neg	0.468154	0.858258	0.966175	-0.0496433
(4E,7E,10Z,13E,16E,19E)-Docosa-4,7,10,13,16,19-hexaenoic acid	HILIC-Neg	0.399323	0.833216	1.0588	0.0824283
(4-Hydroxy-3-methoxyphenyl)ethanol	HILIC-Pos	0.43894	0.848711	1.09684	0.133353
(4-Oxo-1,3-thiazolidin-3-yl)acetic acid	HILIC-Pos	0.363149	0.82536	1.16516	0.220525
(4R,5R)-1-Aminooxy-2,4,5,6-tetrahydroxyhexan-3-one	RP-Pos	0.319793	0.811427	0.96096	-0.0574514
(4R,5S)-4-Hydroxy-3,4,5-trimethyl-5,6,7,8-tetrahydronaphtho[2,3-b]furan-9(4H)-one	RP-Pos	0.56744	0.891893	1.06251	0.08748
(4S,7S,12Br)-7-[[(2R)-2-acetylsulfanyl-3-phenylpropanoyl]amino]-6-oxo-2,3,4,7,8,12b-hexahydro-1H-pyrido[2,1-a][2]benzazepine-4-carboxylic acid	HILIC-Neg	0.940348	0.993218	0.992866	-0.0103293
(4Z,6E,8Z)-9-(2-Methyl-2H-azepin-7-yl)-4,6,8-nonatrien-3-one	RP-Pos	0.0740348	0.682389	0.831735	-0.265805
(5-Acetamido-3,4,6-trihydroxyoxan-2-yl)methyl dihydrogen phosphate	HILIC-Neg	0.455287	0.852621	1.15535	0.208333
(5E)-5-[(3Ar,4S,5S,6aR)-5-hydroxy-4-[(E,3R)-3-hydroxyoct-1-enyl]-3,3a,4,5,6,6a-hexahydro-1H-pentalen-2-ylidene]pentanoic acid	RP-Pos	0.790419	0.960925	0.979104	-0.0304667
(5-Oxo-2-sulfo-2,5-dihydro-2-furanyl)acetic acid	RP-Pos	0.593154	0.901963	0.960044	-0.0588283
(5R)-5-[(1S)-1,2-Dihydroxyethyl]-3-[(2R,3R,4S,5S,6R)-3,4,5-trihydroxy-6-(hydroxymethyl)oxan-2-yl]oxyoxolane-2,4-dione	HILIC-Neg	0.982235	0.998105	0.997119	-0.00416301
(5R,6S)-3-(Aminomethyl)-6-[(1R)-1-hydroxyethyl]-7-oxo-4-thia-1-azabicyclo[3.2.0]hept-2-ene-2-carboxylic acid	HILIC-Neg	0.000638492	0.165369	1.29193	0.369523
(5S)-5,6-Dihydroxy-2-oxohexanal	RP-Pos	0.620163	0.910315	0.968898	-0.0455839
(5S,12R,18R)-5,12,18-Trihydroxyicosa-6,8,10,14,16-pentaenoic acid	RP-Neg	0.0804753	0.682389	0.868455	-0.203478
(5S,6R)-Methyl 5,6,7-trihydroxyheptanoate	HILIC-Neg	4.99968e-05	0.0397643	1.51576	0.600038
(5Z)-2-Amino-4,5-dihydroxy-5-{[3-(hydroxymethyl)-2,5-dihydro-2-furanyl]imino}pentanoic acid (non-preferred name)	HILIC-Pos	0.191804	0.778834	1.14856	0.199832
(5Z)-3-aminonon-5-enoic acid	HILIC-Pos	0.035895	0.611212	0.534563	-0.903568
(5Z,7E)-9,10-Seco-5,7,10(19)-cholestatriene	HILIC-Pos	0.828223	0.969317	0.985831	-0.0205878
(5Z,8Z)-5,8-Tetradecadienoic acid	HILIC-Neg	0.438838	0.848711	1.03417	0.0484752
(5Z,8Z)-Tetradecadienoylcarnitine	RP-Pos	0.42406	0.836237	1.08388	0.116205
(6E,8E,10R,12Z)-10-Hydroxy-3-oxo-6,8,12-octadecatrienoic acid	RP-Pos	0.836535	0.971977	0.985772	-0.0206743
(6R)-9-(beta-D-Ribofuranosyl)-6,9-dihydro-1H-purin-6-ol	HILIC-Neg	0.047962	0.664105	1.23608	0.305768
(6R,7R)-6-Methoxy-3,7-dimethyl-8-oxo-5-thia-1-azabicyclo[4.2.0]oct-2-ene-2-carboxylic acid	RP-Neg	0.338836	0.818232	0.937326	-0.0933774
(6R,8Z)-6-Hydroxy-3-oxo-8-tetradecenoic acid	HILIC-Neg	0.977489	0.997516	0.999007	-0.00143356
(6S,7R)-2,6,7,8-Tetrahydroxy-2-oxo-1,3,2lambda5-dioxaphosphonan-5-one	HILIC-Neg	0.010799	0.417453	0.803449	-0.315721
(6S,7R)-3-[(5-Methyl-1,3,4-thiadiazol-2-yl)sulfanylmethyl]-8-oxo-7-[[2-(tetrazol-1-yl)acetyl]amino]-5-thia-1-azabicyclo[4.2.0]oct-2-ene-2-carboxylic acid	HILIC-Pos	0.0565173	0.680837	0.728288	-0.45742
(6Z)-9-Hydroxy-3,6,10-trimethyl-3a,4,5,8,9,10,11,11a-octahydrocyclodeca[b]furan-2(3H)-one	HILIC-Neg	0.253713	0.793413	1.10515	0.144238
(7Z,21R)-27-Amino-24-hydroxy-24-oxido-18-oxo-19,23,25-trioxa-24lambda~5~-phosphaheptacos-7-en-21-yl (8Z,11Z,14Z,17Z)-8,11,14,17-icosatetraenoate	RP-Pos	0.167069	0.749927	0.79671	-0.327873
(7Z,21R)-27-Amino-24-hydroxy-24-oxido-18-oxo-19,23,25-trioxa-24lambda~5~-phosphaheptacos-7-en-21-yl (9Z)-9-octadecenoate	HILIC-Neg	0.120561	0.710817	1.08346	0.115648
(8E)-2-Amino-8-octadecene-1,3,4-triol	RP-Pos	0.382395	0.827458	0.969454	-0.0447555
(8R)-3-[(4S,5R)-4-Hydroxy-5-(hydroxymethyl)oxolan-2-yl]-7,8-dihydro-4H-imidazo[4,5-d][1,3]diazepin-8-ol	HILIC-Neg	0.450153	0.852621	0.945732	-0.0804963
(8R,9R,10R,13S,14S)-17-Ethynyl-10,13-dimethyl-1,2,3,4,7,8,9,11,12,14,15,16-dodecahydrocyclopenta[a]phenanthrene-3,7,17-triol	HILIC-Pos	0.836895	0.971977	1.01499	0.0214667
(8R,9R,10S,13R,14S)-1,2,3,4,5,6,7,8,9,10,11,12,14,15,16,17-Hexadecahydrocyclopenta[a]phenanthrene-13-carbaldehyde	RP-Pos	0.085591	0.682389	1.23645	0.306199
(8R,9R,10S,13S,17R)-11,17-Dihydroxy-17-(2-hydroxyacetyl)-1,10,13-trimethyl-7,8,9,11,12,14,15,16-octahydro-6H-cyclopenta[a]phenanthren-3-one	RP-Pos	0.538727	0.879489	1.02351	0.0335256
(8R,9S,10R,13S,14S,16R,17S)-16-Ethyl-17-(2-hydroxyacetyl)-13-methyl-2,6,7,8,9,10,11,12,14,15,16,17-dodecahydro-1H-cyclopenta[a]phenanthren-3-one	RP-Neg	0.0372863	0.611212	1.21186	0.277226
(8R,9S,10S,13S,14S,17R)-17-Ethyl-3,17-dihydroxy-10,13-dimethyl-3,4,5,6,7,8,9,11,12,14,15,16-dodecahydro-1H-cyclopenta[a]phenanthren-2-one	RP-Pos	0.520625	0.870509	1.04918	0.0692593
(8S,9R,10R,13S,14S)-10,13-Dimethyl-4,5,6,7,8,9,11,12,14,15,16,17-dodecahydro-3H-cyclopenta[a]phenanthrene	RP-Neg	0.0656948	0.682389	1.11789	0.160778
(9R)-6-Hydroxy-6-oxido-12-oxo-5,7,11-trioxa-2-aza-6lambda~5~-phosphaheptacosan-9-yl palmitate	RP-Pos	0.756541	0.954428	1.03525	0.0499861
(9S,10E,12Z,15Z)-9-Hydroxy-10,12,15-octadecatrienoic acid	RP-Neg	0.133233	0.724801	1.08783	0.12145
(9S,10S)-10-Hydroxy-9-(phosphonooxy)octadecanoic acid	HILIC-Neg	0.0590796	0.682389	0.871531	-0.198376
(9Z)-3-Hydroxydodecenoylcarnitine	RP-Pos	0.999304	0.999941	1.00003	3.97888e-05
(9Z,21R)-27-Amino-24-hydroxy-24-oxido-18-oxo-19,23,25-trioxa-24lambda~5~-phosphaheptacos-9-en-21-yl (11Z)-11-icosenoate	HILIC-Neg	0.532675	0.878327	0.957446	-0.0627366
(9Z,21R)-27-Amino-24-hydroxy-24-oxido-18-oxo-19,23,25-trioxa-24lambda~5~-phosphaheptacos-9-en-21-yl (11Z,14Z)-11,14-icosadienoate	HILIC-Neg	0.348895	0.818811	0.916547	-0.125719
(Carbamoylamino)(4-hydroxyphenyl)acetic acid	RP-Neg	0.290628	0.80447	0.910071	-0.135949
(Carbamoylamino)peroxyurea	HILIC-Neg	0.242688	0.789123	0.892687	-0.163774
(E)-2-Methylglutaconic acid	RP-Pos	0.0563562	0.680837	0.904857	-0.144239
(E)-3-(2,3-Dimethoxyphenyl)-1-(4-methoxyphenyl)prop-2-en-1-one	HILIC-Neg	0.414216	0.834692	0.897003	-0.156816
(E)-7-[4-Hydroxy-2-[(E)-3-hydroxyoct-1-enyl]-6-oxooxan-3-yl]hept-5-enoic acid	HILIC-Neg	0.0757159	0.682389	0.79132	-0.337667
(E,E)-2,4-Dodecadienal	HILIC-Pos	0.998747	0.999941	1.00012	0.000174467
(E,Z)-(1R,2R,3R,5S)-7-(3,5-Dihydroxy-2-((3S)-(3-hydroxy-1-octenyl))cyclopentyl)-5-heptenoic acid	HILIC-Neg	0.717786	0.939769	1.0391	0.0553361
(Methyl-ONN-azoxy)methyl acetate	RP-Neg	0.640834	0.920555	0.957962	-0.0619593
(Methylthio)pyrazine	RP-Neg	0.0407724	0.621702	1.17364	0.230992
(R)-1-Aminopropan-2-yl phosphate	HILIC-Pos	0.733914	0.94569	0.960823	-0.0576572
(R)-2-(4-(Tert-butoxycarbonyl)morpholin-3-yl)acetic acid	RP-Neg	0.510495	0.867963	0.962601	-0.0549895
(R)-2,3-Dihydroxy-isovalerate	RP-Pos	0.39357	0.832786	1.03891	0.055076
(R)-2-Amino-3-benzylthio-N-(4-nitrophenyl)propionamide	RP-Neg	0.0496429	0.672795	1.14736	0.198323
(R)-2-Hydroxy-2H-1,4-benzoxazin-3(4H)-one	RP-Neg	0.759594	0.954732	1.01346	0.0192847
(R)-2-Hydroxycaprylic acid	HILIC-Neg	0.132567	0.724801	1.07698	0.106986
(R)-3-hydroxy-2-oxo-4-phosphonooxybutanoic acid	HILIC-Neg	0.22105	0.787305	0.891081	-0.166371
(R)-3-hydroxybutyrylcarnitine	RP-Pos	0.748088	0.950686	1.02731	0.038874
(R)-3-Hydroxydecanoic acid	RP-Pos	0.853799	0.975017	0.988232	-0.0170788
(R)-5-Methylhydantoin	RP-Pos	0.0198258	0.53041	1.12964	0.175863
(R)-N1-((S)-3,3-Dimethyl-1-(methylamino)-1-oxobutan-2-yl)-N4-hydroxy-2-isobutylsuccinamide	HILIC-Neg	0.24919	0.790027	0.83424	-0.261465
(R)-Salsolinol	RP-Pos	0.70398	0.934072	0.968751	-0.0458021
(S)-(+)-1-Benzyl-3-aminopyrrolidine	HILIC-Pos	0.829828	0.970297	1.01907	0.0272512
(S)-2,3,4,5-Tetrahydrodipicolinate	RP-Pos	0.898777	0.989472	0.994357	-0.00816433
(S)-2-Amino-4-methylpentanamide	HILIC-Pos	0.493296	0.859445	1.0728	0.101377
(S)-2-Hydrazinopropionic acid	RP-Pos	0.360585	0.822588	0.947183	-0.0782842
(S)-3-(2-Methylphenoxy)propane-1,2-diol	RP-Pos	0.643173	0.921163	1.04427	0.0624992
(S)-Dimethyl 2-aminopentanedioate	HILIC-Pos	0.535569	0.878501	0.93243	-0.100933
(S)-Hexahydropyrrolo[1,2-a]pyrazine-1,4-dione	HILIC-Neg	0.0858507	0.682389	1.21562	0.281689
(S)-Homostachydrine	RP-Pos	9.15134e-06	0.023702	1.42673	0.51271
(S)-N-Hydroxy-4-(3-methyl-2-phenylbutanamido)benzamide	RP-Pos	0.23522	0.787496	0.874033	-0.19424
(Z)-10-Hydroxyamitriptyline	RP-Pos	0.728407	0.945074	0.970537	-0.0431449
(Z)-3-(1,2-Dihydroxyethyl)-3-hydroxyhenicos-12-en-2-one	HILIC-Neg	0.49431	0.859445	0.967667	-0.0474172
(Z)-5-((2R,3S,4S,6R)-4,6-Dihydroxy-2-((S,E)-3-hydroxyoct-1-enyl)tetrahydro-2H-pyran-3-yl)pent-3-enoic acid	HILIC-Neg	0.563984	0.89138	1.03088	0.0438703
(Z)-5-[(2R,3S,4S)-4-Hydroxy-2-[(E)-3-hydroxyoct-1-enyl]oxan-3-yl]pent-3-enoic acid	HILIC-Neg	0.0482053	0.664105	1.20352	0.267262
(Z)-7-[(1R,2R,3R,5S)-2-(1,2-Dihydroxy-3-oxooctyl)-3,5-dihydroxycyclopentyl]hept-5-enoic acid	HILIC-Neg	0.450779	0.852621	1.07065	0.0984849
(Z)-alpha-Irone	RP-Pos	0.569351	0.892127	0.927785	-0.108137
(Z)-Cinnamaldehyde	RP-Pos	0.346013	0.818811	1.08849	0.122328
(Z)-N-Coumaroyl-5-hydroxyanthranilic acid	RP-Neg	0.477376	0.858258	0.91036	-0.13549
(Z)-p-Methoxycinnamic acid	RP-Pos	0.595265	0.901963	0.980341	-0.0286445
[(1S,2S,4R,5S)-9-Methyl-3-oxa-9-azatricyclo[3.3.1.02,4]nonan-7-yl] (2S)-3-hydroxy-2-phenylpropanoate	RP-Pos	0.4787	0.858258	0.92457	-0.113145
[(2R)-2-[(1S)-1,2-Dihydroxyethyl]-4,5-dioxooxolan-3-yl] dihydrogen phosphate	HILIC-Neg	0.951759	0.994592	0.994451	-0.00802744
[(2R)-Oxiran-2-yl]methyl 2-methylprop-2-enoate	RP-Pos	0.242831	0.789123	1.06022	0.0843697
[(2R,3S,4R)-5-(2,4-Dioxo-3,4-dihydro-1(2H)-pyrimidinyl)-3,4-dihydroxytetrahydro-2-furanyl]methyl (2R,3R,4S,5R)-3,4,5-trihydroxytetrahydro-2H-pyran-2-yl dihydrogen diphosphate	RP-Neg	0.999709	0.999941	1.00004	5.38706e-05
[(2R,3S,4R,5R)-3,4,5,6-Tetrahydroxy-1-oxohexan-2-yl] (2S)-2-aminopropanoate	RP-Pos	0.198693	0.778834	1.08276	0.114718
[(2R,3S,4R,5R)-3,4,5,6-Tetrahydroxy-1-oxohexan-2-yl] 3-hydroxybutanoate	RP-Neg	0.312811	0.808055	0.905782	-0.142765
[(2R,3S,4R,5R)-5-(4-Amino-2-oxopyrimidin-1-yl)-4-hydroxy-2-(phosphonooxymethyl)oxolan-3-yl] (2S,4S,5R,6R)-5-acetamido-2,4-dihydroxy-6-[(1R,2R)-1,2,3-trihydroxypropyl]oxane-2-carboxylate	HILIC-Neg	0.206089	0.779597	0.839127	-0.253039
[(2R,5R)-5-(2-Amino-6-oxo-1H-purin-9-yl)-3,4-dihydroxyoxolan-2-yl]methyl [(2R,5R)-5-(4-amino-2-oxopyrimidin-1-yl)-3,4-dihydroxyoxolan-2-yl]methyl hydrogen phosphate	RP-Neg	0.970407	0.996751	1.00304	0.00437691
[(2R,5R)-5-(2-Amino-6-oxo-1H-purin-9-yl)-3,4-dihydroxyoxolan-2-yl]methyl dihydrogen phosphate	RP-Pos	0.489914	0.859091	1.11933	0.162631
[(2R,5R)-5-(6-Aminopurin-9-yl)-4-hydroxy-2-(hydroxymethyl)oxolan-3-yl] dihydrogen phosphate	RP-Neg	0.0364857	0.611212	0.860798	-0.216253
[(2S)-2-Amino-3-(1H-imidazol-5-yl)propanoyl] (2S)-2-amino-4-methylsulfanylbutanoate	RP-Pos	0.128692	0.724801	0.852142	-0.230833
[(2S)-2-Amino-3-(1H-imidazol-5-yl)propanoyl] (2S,3S)-2-amino-3-methylpentanoate	HILIC-Pos	0.236147	0.787496	1.06736	0.0940529
[(2S)-6-Amino-1-methoxy-1-oxohexan-2-yl]carbamic acid	HILIC-Pos	0.268041	0.802812	0.908869	-0.137856
[(2S,3R)-2-Amino-3-hydroxybutanoyl] (2S)-pyrrolidine-2-carboxylate	HILIC-Pos	0.302185	0.80447	0.915611	-0.127193
[(3-Methylbutyl)amino]acetic acid	RP-Pos	0.770216	0.959112	1.02613	0.0372086
[(3R)-3,4,5-Trihydroxy-2-oxopentyl] dihydrogen phosphate	HILIC-Neg	0.552713	0.887203	1.10693	0.146566
[(3S,8R,9S,10R,13S,14S)-16-Hydroxy-10,13-dimethyl-17-oxo-1,2,3,4,7,8,9,11,12,14,15,16-dodecahydrocyclopenta[a]phenanthren-3-yl] hydrogen sulfate	RP-Neg	0.439144	0.848711	0.91121	-0.134144
[1-(5-phosphoribosyl)imidazol-4-yl]acetic acid	RP-Neg	0.932947	0.992836	1.01074	0.0154105
[3-(4-Methoxyphenyl)-2-oxiranyl]methyl hydrogen sulfate	RP-Neg	0.0918235	0.689676	0.872135	-0.197376
[3-[2-Aminoethoxy(hydroxy)phosphoryl]oxy-2-hydroxypropyl] hexadecanoate	RP-Pos	0.669461	0.924571	0.967554	-0.0475862
[5-(6-Amino-9H-purin-9-yl)-3,4-dihydroxytetrahydro-2-furanyl]methyl 6-(1,2-dihydroxyethyl)-3,4,5-trihydroxytetrahydro-2H-pyran-2-yl dihydrogen diphosphate	RP-Neg	0.960263	0.99627	0.993698	-0.00912123
{2-[2-(Isobutyryloxy)-4-methylphenyl]-2-oxiranyl}methyl 2-methylbutanoate	HILIC-Pos	0.992443	0.999778	1.00041	0.000595472
{4-Ethyl-6-[(3E)-2-ethyl-3-hexen-1-yl]-6-methyl-1,2-dioxan-3-yl}acetic acid	HILIC-Neg	0.788675	0.960925	0.98925	-0.0155924
1-(11Z)-octadecenoyl-2-(13Z,16Z)-docosadienoyl-sn-glycero-3-phosphoethanolamine	HILIC-Pos	0.100914	0.698381	0.898229	-0.154845
1-(14-methylhexadecanoyl)pyrrolidine	RP-Pos	0.101044	0.698381	1.11577	0.158042
1-(1-methylethenyl)-3-(1-methylethyl)-benzene	HILIC-Pos	0.888039	0.985441	1.013	0.0186366
1-(1Z)-hexadecenyl-2-arachidonoyl-sn-glycero-3-phosphocholine	RP-Pos	0.159589	0.73831	0.820435	-0.285539
1-(1Z-hexadecenyl)-2-(4Z,7Z,10Z,13Z,16Z,19Z-docosahexaenoyl)-sn-glycero-3-phosphoethanolamine	HILIC-Neg	0.522081	0.87059	1.06947	0.096895
1-(1Z-hexadecenyl)-2-(8Z,11Z,14Z-icosatrienoyl)-sn-glycero-3-phosphoethanolamine	HILIC-Pos	0.492663	0.859257	0.951466	-0.0717758
1-(1Z-hexadecenyl)-2-(9Z,12Z-octadecadienoyl)-sn-glycero-3-phosphocholine	HILIC-Pos	0.264609	0.802812	0.905963	-0.142476
1-(1Z-hexadecenyl)-2-(9Z-hexadecenoyl)-sn-glycero-3-phosphocholine	HILIC-Pos	0.288774	0.80447	0.918841	-0.122113
1-(1Z-hexadecenyl)-2-linoleoyl-sn-glycero-3-phosphoethanolamine	HILIC-Pos	0.182553	0.77481	0.881005	-0.182778
1-(1Z-hexadecenyl)-sn-glycero-3-phosphocholine	HILIC-Pos	0.295194	0.80447	1.11036	0.151029
1-(1Z-octadecenyl)-2-(4Z,7Z,10Z,13Z,16Z,19Z-docosahexaenoyl)-sn-glycero-3-phosphocholine	RP-Pos	0.715074	0.939526	0.957476	-0.062692
1-(1Z-octadecenyl)-2-(4Z,7Z,10Z,13Z,16Z-docosapentaenoyl)-sn-glycero-3-phosphoethanolamine	HILIC-Pos	0.470522	0.858258	0.972165	-0.0407274
1-(1Z-octadecenyl)-2-(9Z-octadecenoyl)-sn-glycero-3-phosphoethanolamine	HILIC-Pos	0.808602	0.960925	1.01171	0.0167959
1-(1Z-octadecenyl)-2-arachidonoyl-sn-glycero-3-phosphoethanolamine	HILIC-Neg	0.907954	0.990256	0.991385	-0.0124826
1-(1Z-octadecenyl)-2-hexadecanoyl-sn-glycero-3-phosphoethanolamine	HILIC-Pos	0.106072	0.70227	0.891924	-0.165008
1-(1Z-octadecenyl)-2-linoleoyl-sn-glycero-3-phosphoethanolamine	HILIC-Neg	0.252999	0.793413	0.909655	-0.136608
1-(2-Chlorophenyl)piperazine (o-CPP)	HILIC-Pos	0.807758	0.960925	0.985809	-0.0206199
1-(2-Deoxy-alpha-D-erythro-pentofuranosyl)-2,4-dioxo-1,2,3,4-tetrahydro-5-pyrimidinecarboxylic acid	RP-Neg	0.860682	0.975699	1.01516	0.0217026
1-(2-Hydroxyethyl)-2-hydroxymethyl-5-nitroimidazole	RP-Neg	0.100808	0.698381	0.716842	-0.480272
1-(3-Chloro-4-hydroxyphenyl)-2-((1,1-dimethylethyl)amino)-1-propanone	RP-Pos	0.408286	0.833959	1.04302	0.0607619
1-(3-Furyl)-1,4-pentanediol	RP-Pos	0.908243	0.990256	1.01048	0.0150425
1-(3-Hydroxypropanoyl)-1,3,6,8-tetramethyl-1,2,4a,5,6,7,8,8a-octahydro-2-naphthalenecarboxylic acid	RP-Pos	0.368381	0.82536	1.04975	0.0700424
1-(4-Amino-2,3,4-trideoxy-beta-D-erythro-hex-2-enopyranuronosyl)-4-imino-1,4-dihydro-2-pyrimidinol	RP-Neg	0.968459	0.996751	0.99775	-0.00324962
1-(4-Amino-4-deoxy-beta-D-glucopyranuronosyl)-4-imino-1,4-dihydro-2-pyrimidinol	HILIC-Neg	0.83157	0.970297	1.01578	0.0225888
1-(4-Amino-5-hexyn-1-yl)guanidine	HILIC-Pos	0.138482	0.724801	1.1128	0.154198
1-(4-Chlorophenyl)-phenylmethyl piperazine	RP-Pos	0.0368392	0.611212	1.13284	0.179949
1-(4-Methoxyphenyl)-3-pentanyl hydrogen sulfate	RP-Neg	0.00724596	0.390223	0.776048	-0.365782
1-(4Z,7Z,10Z,13Z,16Z,19Z-docosahexaenoyl)-sn-glycero-3-phosphocholine	RP-Pos	0.000949877	0.214315	1.22447	0.292163
1-(5-Hydroxy-2-oxo-2,3-dihydroimidazol-4-yl)urea	HILIC-Neg	0.930617	0.99271	0.991936	-0.0116811
1-(6-Oxo-6H-benzo[c]chromen-3-yl)-1H-pyrrole-2,5-dione	RP-Pos	0.943139	0.993218	1.00404	0.00581226
1-(7Z-Hexadecenoyl)-2-(4Z,7Z,10Z,13Z,16Z,19Z-docosahexaenoyl)-sn-glycero-3-phosphocholine	RP-Pos	0.488719	0.859091	1.0762	0.105949
1-(9Z-Eicosenoyl)-sn-glycero-3-phosphocholine	RP-Pos	0.198689	0.778834	1.13616	0.184164
1-(beta-D-Glucopyranosyloxy)-3-octanone	RP-Neg	0.0452191	0.649437	0.822773	-0.281434
1-(beta-D-Ribofuranosyl)-1,2-dihydropyrimidine	HILIC-Neg	0.986024	0.998105	0.99786	-0.00309118
1-(beta-D-Ribofuranosyl)-1,4-dihydronicotinamide	HILIC-Neg	0.670899	0.924571	0.946282	-0.0796576
1-(Methylthio)-propane	RP-Neg	0.812166	0.962264	0.987213	-0.0185668
1,1,1,2,3,3,3-Heptafluoropropane	HILIC-Neg	0.0124607	0.419133	1.15182	0.203921
1,11-Undecanedicarboxylic acid	HILIC-Neg	0.160408	0.739529	1.04981	0.0701293
1,1-Dichloroethane	RP-Neg	0.831683	0.970297	1.02041	0.0291502
1,1-Dimethylbiguanide	HILIC-Pos	0.626142	0.91474	0.907288	-0.140368
1,1-Dimethylurea	HILIC-Neg	0.532735	0.878327	1.06225	0.0871219
1,1'-Spirobi[1H-indene]-5,5',6,6'-tetrol, 2,2',3,3'-tetrahydro-3,3,3',3'-tetramethyl-	RP-Pos	0.529525	0.875779	1.0461	0.0650177
1,2,3,4,Tetrahydro-1,5,7-trimethylnapthalene	RP-Pos	0.395952	0.833216	1.04979	0.0700986
1,2,3,4-Tetrahydro-1-naphthylamine	RP-Pos	0.511426	0.867963	0.897517	-0.155989
1,2,3,4-Tetrahydroisoquinoline-1-carboxylic acid	HILIC-Pos	0.4756	0.858258	1.04073	0.0575893
1,2,3,4-Tetrahydronaphthalene	RP-Pos	0.521332	0.87059	0.964697	-0.0518529
1,2,3,4-Tetrahydroquinoline	HILIC-Pos	0.729868	0.94569	0.972161	-0.0407327
1,2,3,6-Tetrahydromethylphthalic anhydride	RP-Neg	0.122815	0.716723	0.862749	-0.212987
1,2,3,9-Tetrahydropyrrolo[2,1-b]quinazolin-3-ol	HILIC-Neg	0.809224	0.960925	0.984536	-0.0224842
1,2,3-Trihydroxybenzene	RP-Pos	0.824721	0.967168	0.984056	-0.0231876
1,2,4-Trimethoxy-5-propenylbenzene	HILIC-Neg	0.453307	0.852621	0.953153	-0.0692208
1,2,4-Trimethylbenzene	RP-Pos	0.866514	0.978454	1.00681	0.00979254
1,2-Cyclohexanedicarboxylic acid, 4-methyl-	RP-Neg	0.0965036	0.696046	0.860554	-0.216662
1,2-Di-(9Z-hexadecenoyl)-3-(9Z,12Z,15Z-octadecatrienoyl)-sn-glycerol	HILIC-Pos	0.564082	0.89138	0.958499	-0.0611515
1,2-Di-(9Z-octadecenoyl)-sn-glycero-3-phospho-(1'-myo-inositol)	HILIC-Neg	0.414262	0.834692	0.865222	-0.208858
1,2-Diaminonaphthalene	RP-Pos	0.0111308	0.419133	0.94047	-0.0885468
1,2-Dihydroxy-5-(methylsulfanyl)-1-penten-3-one	RP-Pos	0.723613	0.94321	1.02435	0.0347099
1,2-Dimethylimidazole	HILIC-Pos	0.766576	0.95896	0.965303	-0.0509457
1,2-Dioleoyl-sn-glycero-3-PE	HILIC-Pos	0.956682	0.996121	0.995228	-0.00690099
1,2-Dioleoyl-sn-glycero-3-phosphoglycerol	HILIC-Pos	0.677545	0.926493	0.975763	-0.0353968
1,2-dioleoyl-sn-glycero-3-phospho-N,N-dimethylethanolamine	HILIC-Pos	0.014031	0.432623	0.859743	-0.218022
1,2-Dipalmitoleoyl-sn-glycero-3-phosphocholine	RP-Pos	0.646633	0.921163	1.05877	0.0823931
1,2-Dipalmitoyl-rac-glycero-3-phosphoethanolamine	RP-Pos	0.840642	0.971977	1.02883	0.0410045
1,2-Diphenylethane-1,2-diamine	RP-Neg	0.976381	0.997212	1.0012	0.00173168
1,2-Distearoylphosphatidylethanolamine	HILIC-Pos	0.718166	0.939769	1.01661	0.0237706
1,2-Epoxy-3-(p-nitrophenoxy)propane	RP-Neg	0.14907	0.7253	0.913667	-0.13026
1,2-Ethanediol monoricinoleate	HILIC-Neg	0.852109	0.974807	0.993688	-0.00913483
1,2-O-Isopropylidene-D-glucofuranose	HILIC-Neg	0.946232	0.994215	1.00444	0.00638564
1,3(2H,4H)-Isoquinolinedione, 2-(2-(4-(2-methoxyphenyl)-1-piperazinyl)ethyl)-4,4-dimethyl-	RP-Pos	0.581745	0.900221	1.02389	0.0340658
1,3,5-Heptatriene	HILIC-Pos	0.0254944	0.553047	0.850571	-0.233496
1,3,5-Hexatriene	RP-Pos	0.379302	0.82554	1.05824	0.0816704
1,3,5-Triazine-2,4(1H,3H)-dione	HILIC-Neg	0.0687447	0.682389	0.701243	-0.512014
1,3,7-trimethyl-2,3,6,7-tetrahydro-1H-purine-2,6-dione	RP-Pos	0.883177	0.98384	0.982659	-0.0252374
1,3,7-Trimethyluric acid	HILIC-Neg	0.473288	0.858258	0.881762	-0.181539
1,3-Benzodioxole	HILIC-Pos	0.47691	0.858258	1.02691	0.0383123
1,3-Benzodioxole-5,6-diamine	HILIC-Pos	0.906327	0.990256	0.987815	-0.0176868
1,3-Cyclohexanedione	RP-Pos	0.498199	0.860797	1.05495	0.077181
1,3-Diacetylpropane	HILIC-Neg	0.698695	0.932363	0.981374	-0.0271245
1,3-Dicyclohexylurea	RP-Pos	0.607405	0.90552	0.985138	-0.0216017
1,3-Dieicosapentaenoyl Glycerol	HILIC-Neg	0.00179321	0.273201	0.740103	-0.434201
1,3-Dihydroxy-2-propanyl (7Z,10Z,13Z,16Z)-7,10,13,16-docosatetraenoate	HILIC-Neg	0.516468	0.868605	0.96636	-0.0493674
1,3-Dihydroxy-2-propanyl tetracosanoate	HILIC-Neg	0.194218	0.778834	0.890503	-0.167308
1,3-Dimethoxybenzene	RP-Pos	0.466448	0.858258	1.11147	0.152475
1,3-Dimethylpentylamine	RP-Pos	0.932541	0.992836	0.996755	-0.00468981
1,3-Dimethyluric acid	RP-Neg	0.305376	0.804972	0.858892	-0.219452
1,3-Dinitro-5-nitroso-1,3,5-triazinane	HILIC-Neg	0.027021	0.559322	0.888558	-0.170463
1,3-Dioxolane	RP-Neg	0.855189	0.975699	0.984732	-0.022197
1,3-Dioxole	RP-Neg	0.443305	0.850489	0.952726	-0.0698675
1,3-Di-tert-butylbenzene	RP-Pos	0.808624	0.960925	1.00943	0.0135351
1,3-Octadiene	RP-Pos	0.979732	0.998105	1.00274	0.00395471
1,4,5,6-tetrahydro-6-oxonicotinic acid	HILIC-Neg	0.355425	0.820222	0.943596	-0.0837589
1,4,8,11-Tetraoxacyclotetradecane	HILIC-Neg	0.376083	0.82536	1.03862	0.0546651
1,4-Benzodiazepine	RP-Pos	0.817658	0.965239	0.991922	-0.0117017
1,4-Butanediol diglycidyl ether	HILIC-Neg	0.080603	0.682389	0.941302	-0.0872708
1,4-Dihydro-4-imino-1-Î²-D-ribofuranosyl-3-pyridinecarboxylic acid	RP-Pos	0.366968	0.82536	1.06729	0.0939523
1,4-Dihydroxy-2-naphthoic acid	HILIC-Neg	0.346386	0.818811	0.967601	-0.0475158
1,4-Dioctyl sulfosuccinic acid	HILIC-Neg	0.651007	0.921163	0.964712	-0.0518293
1,4-Dioxin	RP-Pos	0.648253	0.921163	0.974458	-0.0373274
1,4-Epoxycyclohexane	HILIC-Neg	0.563072	0.89138	1.02884	0.0410212
1,4-Pentadien-3-one	HILIC-Pos	0.840448	0.971977	1.01502	0.0215025
1,5-Dimethylbarbituric acid	HILIC-Neg	0.547867	0.884527	0.941793	-0.0865186
1,5-Diphenylcarbazide	HILIC-Neg	0.433728	0.843994	0.957608	-0.0624935
1,5-Hexadiene	RP-Pos	0.0601358	0.682389	1.22641	0.294442
1,5-Isoquinolinediol	RP-Neg	0.322193	0.811752	0.917944	-0.123522
1,5-Naphthyridine	HILIC-Neg	0.915784	0.990256	1.0053	0.0076232
1,7-Dimethyluric acid	HILIC-Neg	0.680893	0.926659	0.914609	-0.128774
1,9-Heptadecadiene-4,6-diyn-3-ol, (3R,9Z)-	RP-Pos	0.350322	0.819648	0.926041	-0.110852
1-[(11Z)-octadecenoyl]-sn-glycero-3-phosphocholine	HILIC-Pos	0.67118	0.924571	1.06231	0.0872014
1-[(11Z,14Z)]-icosadienoyl-sn-glycero-3-phosphocholine	HILIC-Pos	0.163301	0.744648	1.12771	0.1734
1-[(1Z,9Z)-octadecadienyl]-sn-glycero-3-phosphocholine	RP-Pos	0.10116	0.698381	1.17737	0.235571
1-[(2R,3R,4S,5R)-3,4-Dihydroxy-5-(hydroxymethyl)oxolan-2-yl]oxypyrimidin-2-one	RP-Pos	0.0589861	0.682389	0.844407	-0.243989
1-[(2R,4R,5R)-3,4-Dihydroxy-5-(hydroxymethyl)-2-oxolanyl]-2-pyrimidinone	HILIC-Neg	0.0878497	0.683276	0.857422	-0.221922
1-[(2R,4R,5R)-5-(Aminomethyl)-4-hydroxyoxolan-2-yl]-5-methylpyrimidine-2,4-dione	RP-Pos	0.528832	0.875751	0.946177	-0.0798184
1-[(2R,5R)-4-Azidooxy-5-(hydroxymethyl)oxolan-2-yl]-5-methylpyrimidine-2,4-dione	RP-Pos	0.277405	0.80447	1.14278	0.192549
1-[(2S,5S)-3,4-Dihydroxy-5-(hydroxymethyl)oxolan-2-yl]-1,3-diazinane-2,4-dione	RP-Pos	0.760099	0.954732	1.01902	0.0271887
1-[(5-Amino-5-carboxypentyl)amino]-1-deoxyfructose	RP-Pos	0.638651	0.918948	1.04401	0.0621325
1-[(5-Methoxy-3-indolylidene)methylamino]-2-pentylguanidine	HILIC-Pos	0.277259	0.80447	1.10818	0.148199
1-[(6R)-2-Hydroxy-2-oxidotetrahydro-4H-furo[3,2-d][1,3,2]dioxaphosphinin-6-yl]-5-methyl-2,4(1H,3H)-pyrimidinedione	HILIC-Neg	0.486788	0.858258	1.05679	0.079688
1-[(8Z,11Z,14Z,17Z)-icosatetraenoyl]-sn-glycero-3-phosphocholine	RP-Pos	0.594897	0.901963	1.04743	0.0668548
1-[(9Z)-octadecenoyl]-2-tetradecanoyl-sn-glycero-3-phosphocholine	HILIC-Pos	0.965827	0.996751	1.00382	0.005507
1-[(9Z)-octadecenyl]-2-hexadecanoyl-sn-glycero-3-phosphocholine	RP-Pos	0.679084	0.926493	1.05914	0.0828974
1-[3,4-dihydroxy-5-(hydroxymethyl)tetrahydrofuran-2-yl]-2-$l^{1}-selanyl-5-(methylaminomethyl)pyrimidin-4-one	HILIC-Pos	0.405993	0.833623	1.05182	0.0728939
1-[4-(2-{3-[(6-Ethyl-2,4-diimino-1,2,3,4-tetrahydro-5-pyrimidinyl)oxy]propoxy}phenyl)cyclohexyl]ethanone	RP-Neg	0.936663	0.992836	0.993542	-0.00934721
1-[5-(Methoxymethyl)-2-furyl]-9H-beta-carboline-3-carboxylic acid	RP-Neg	0.570682	0.893322	0.98189	-0.0263663
1-{2-[(3-Ethylphenyl)amino]-2-oxoethyl}-6-oxo-1,6-dihydropyridine-3-carboxylic acid	HILIC-Pos	0.804458	0.960925	0.984032	-0.0232225
10-(3,4-Dihydroxy-6-methyl-5-methylene-2-heptanyl)-5,6-dihydroxy-7a,9a-dimethylhexadecahydro-3H-benzo[c]indeno[5,4-e]oxepin-3-one	RP-Neg	0.157465	0.735228	1.07849	0.109014
10,16-Dihydroxyhexadecanoic acid	HILIC-Neg	0.0260465	0.553047	1.12139	0.165285
10-Acetoxydecarbamoylmitomycin C	RP-Pos	0.381869	0.827458	0.943615	-0.0837291
10-Hydroxy-2-decenoic acid	HILIC-Neg	0.207671	0.779831	1.09428	0.129979
10-Hydroxy-4-isopropyl-7,13,13-trimethyl-18-oxapentacyclo[9.5.2.0~1,12~.0~2,9~.0~4,8~]octadeca-2(9),6-diene-3,5,17-trione	RP-Pos	0.589943	0.901963	1.12143	0.165341
10-Hydroxydecanoic acid	HILIC-Neg	0.261742	0.801314	1.05365	0.0753918
10-Hydroxynortriptyline	RP-Pos	0.461547	0.856378	0.919911	-0.120434
10-Nitrolinoleic acid	RP-Pos	0.485686	0.858258	0.958394	-0.0613094
10S,17S-DiHDoHE	HILIC-Neg	0.232628	0.787305	1.11376	0.155432
10Z-Heptadecenoic acid	RP-Neg	0.88011	0.982103	0.991862	-0.0117892
11-(3-Pentyloxiran-2-yl)undec-9-enoic acid	RP-Neg	0.0557864	0.680117	1.15268	0.204996
11(Z),14(Z)-Eicosadienoic Acid	RP-Neg	0.24211	0.788762	1.0846	0.117166
11(Z)-Eicosenoic acid	RP-Neg	0.0101415	0.397977	1.25109	0.323188
11,12-Epoxy-(5Z,8Z,11Z)-icosatrienoic acid	RP-Neg	0.50095	0.864379	1.05975	0.0837298
11,14-Eicosadienoic acid	HILIC-Neg	0.944417	0.993218	1.00604	0.00868953
11-Aminoundecanoic acid	RP-Pos	0.353955	0.819648	0.957134	-0.0632072
11beta,17alpha,20beta,21-Tetrahydroxypregn-4-en-3-one	RP-Pos	0.956156	0.996121	1.00291	0.00419374
11-Nitro-1-undecene	RP-Pos	0.653325	0.921163	1.02661	0.0378947
11Z-Eicosenoic acid	HILIC-Pos	0.22592	0.787305	1.11907	0.162296
12(13)Ep-9-KODE	RP-Pos	0.401429	0.833216	0.906066	-0.142312
12(r)-Hydroxyeicosatrienoic acid	RP-Neg	0.154918	0.735228	1.11854	0.161618
12,13-DHOME	RP-Pos	0.5928	0.901963	0.972634	-0.0400308
12,20-dioxoleukotriene B4	HILIC-Neg	0.23987	0.787496	0.897529	-0.15597
12-Hydroxy-12-octadecanoylcarnitine	HILIC-Pos	0.591625	0.901963	1.05251	0.073831
12-Hydroxy-19-[(2Z)-4-hydroxy-3-methyl-2-buten-1-yl]-8,8,21,21-tetramethyl-5-(3-methyl-2-buten-1-yl)-3,7,20-trioxahexacyclo[15.4.1.0~2,15~.0~2,19~.0~4,13~.0~6,11~]docosa-4(13),5,9,11,15-pentaene-14,18 -dione	RP-Pos	0.597026	0.901963	1.05198	0.0731082
12-Hydroxy-2,2',2',6,9,13-hexamethyl-16-methylene-6',11,15-trioxo-6'H-spiro[10,14-dioxatetracyclo[7.6.1.0~1,12~.0~2,7~]hexadec-6-ene-5,3'-pyran]-8-yl acetate	HILIC-Pos	0.610595	0.90783	1.03008	0.0427606
12-Hydroxyheptadeca-5,8,10-trienoic acid	HILIC-Neg	0.0821787	0.682389	1.2166	0.282859
12-Hydroxystearic acid	HILIC-Neg	0.407799	0.833623	1.04536	0.0639934
12-oxo Phytodienoic Acid	HILIC-Neg	0.353152	0.819648	1.06015	0.0842723
13-(6-Hepten-1-yloxy)-4,8,12-trimethyl-13-oxotridecanoic acid	HILIC-Neg	0.373167	0.82536	0.957733	-0.0623041
13(S)-HOTrE	HILIC-Neg	0.323735	0.812159	1.06819	0.0951683
13,14-dihydro-15-keto Prostaglandin A2	HILIC-Neg	0.618595	0.910315	1.0571	0.0801115
13,14-Dihydro-15-keto Prostaglandin E2	HILIC-Neg	0.47574	0.858258	1.10402	0.142766
13,17-dihydroxy-4-methyl-14-methylidene-5-oxo-6-oxapentacyclo[11.2.1.1â´,â·.0Âa,Âaâ°.0Âl,âa]heptadec-8-ene-2-carboxylic acid	RP-Pos	0.155975	0.735228	0.952096	-0.0708212
13-Docosenamide	HILIC-Pos	0.159253	0.73831	1.22787	0.296155
13-hydroxy-alpha-tocopherol	RP-Pos	0.745055	0.950686	0.977703	-0.0325322
13-oxotrideca-9,11-dienoic acid	HILIC-Neg	0.462785	0.857991	1.04856	0.0684089
13Z,16Z-Docosadienoic Acid	RP-Neg	0.0100481	0.397977	1.23386	0.303179
14,15-EE-(8Z)-E	RP-Neg	0.190423	0.778834	1.12625	0.17153
14-epi-19-Nortachysterol	HILIC-Pos	0.229755	0.787305	0.92284	-0.115848
15(R),19(R)-Hydroxy prostaglandin F2α	HILIC-Neg	0.109097	0.704456	0.812472	-0.29961
15(R)-hydroperoxy-EPE	HILIC-Neg	0.800622	0.960925	0.929834	-0.104955
15(R)-Prostaglandin E2	RP-Neg	0.493509	0.859445	1.09131	0.126063
15-Deoxy-Δ12,14-prostaglandin D2	RP-Pos	0.902489	0.990256	1.00682	0.00979918
15-Keto prostaglandin A1	RP-Neg	0.165338	0.746819	1.14687	0.197696
15-OxoEDE	RP-Neg	0.806032	0.960925	1.02718	0.0386839
16,16-Dimethylprostaglandin E2	RP-Pos	0.770016	0.959112	1.02104	0.0300456
16alpha-Hydroxyprednisolone	RP-Pos	0.501876	0.864379	0.926713	-0.109805
16-Heptadecene-1,2,4-triol	HILIC-Neg	0.833658	0.971977	1.0115	0.0164953
16-Hydroxyhexadecanoic acid	RP-Neg	0.581817	0.900221	1.02532	0.036072
17-(1h-Imidazol-1-yl)androsta-4,16-diene-3-one	RP-Pos	0.290223	0.80447	1.07972	0.110663
17-(Hydroxymethyl)-12-methyl-8-oxapentacyclo[14.2.1.0~1,13~.0~4,12~.0~5,9~]nonadeca-5(9),6,10-trien-17-ol	RP-Pos	0.70028	0.932446	0.987174	-0.0186238
17,20,21-Trihydroxypregn-4-en-3-one	RP-Pos	0.897604	0.989472	0.989718	-0.0149112
17-Aminogeldanamycin	RP-Neg	0.110755	0.706588	0.892177	-0.164599
17beta-Hydroxy-7alpha-mercaptoandrost-4-en-3-one 7-propionate	HILIC-Neg	0.535877	0.878501	0.937667	-0.0928531
17-Dihydroexemestane	RP-Pos	0.108894	0.704456	1.13035	0.176772
17-Hydroxy-9,11,13,15-octadecatetraynoic acid	RP-Pos	0.372627	0.82536	0.968743	-0.0458138
17-Propyl-5alpha-androst-2-en-17beta-ol	RP-Pos	0.580372	0.900221	1.01846	0.0263884
17α-Hydroxyprogesterone	RP-Pos	0.928468	0.992405	0.992879	-0.0103096
19(R)-Hydroxy prostaglandin A2	HILIC-Neg	0.0389366	0.616829	0.723918	-0.466103
19(R)-Hydroxy prostaglandin E1	RP-Neg	0.167045	0.749927	0.825132	-0.277303
19(R)-Hydroxy prostaglandin F1α	RP-Neg	0.0818923	0.682389	0.772409	-0.372564
19(R)-Hydroxy prostaglandin F2α	RP-Neg	0.11909	0.710817	0.776295	-0.365322
19(R)-Hydroxy-prostaglandin E2	RP-Neg	0.511055	0.867963	0.917781	-0.123777
19,20-DiHDPA	RP-Neg	0.214887	0.787305	1.07495	0.104273
19-Norandrosterone	HILIC-Pos	0.629885	0.91474	0.957667	-0.0624035
1a,1b-Dihomo prostaglandin F2α	RP-Neg	0.0634869	0.682389	1.16293	0.21777
1-Acetyl-2-(3-pyrrolidino-1-propynyl)piperidine	RP-Pos	0.200926	0.778834	0.933451	-0.0993534
1-Amino-2-naphthol	RP-Pos	0.00940484	0.390223	0.930239	-0.104327
1-Aminobenzotriazole	HILIC-Pos	0.811164	0.961939	1.0165	0.023611
1-Amino-propan-2-ol	HILIC-Pos	0.383428	0.827566	0.878327	-0.187169
1-arachidonoyl-sn-glycero-3-phosphocholine	RP-Pos	0.00292806	0.315987	1.19817	0.260831
1-arachidonoyl-sn-glycerol 3-phosphate	HILIC-Pos	0.337852	0.818232	0.904317	-0.145099
1-Benzazepine	RP-Neg	0.0501312	0.672795	1.14865	0.199934
1beta-Methylcarbapenem	HILIC-Pos	0.878577	0.981896	1.01034	0.0148473
1-Butyl-1-nitrosourea	HILIC-Pos	0.169248	0.752064	0.896892	-0.156994
1-Carboxyethylleucine	RP-Pos	0.969053	0.996751	1.00352	0.00506582
1-Carboxyethylphenylalanine	RP-Pos	0.763286	0.957805	1.02422	0.0345265
1-Carboxyethylvaline	RP-Pos	0.909833	0.990256	1.00902	0.0129574
1-Cyclohexene-1-carboxylic acid	HILIC-Pos	0.19515	0.778834	1.12553	0.170601
1-Cyclopropyl-3-(3-(5-(morpholinomethyl)-1H-benzo[d]imidazol-2-yl)-1H-pyrazol-4-yl)urea	RP-Neg	0.939012	0.993218	0.995835	-0.00602088
1D-1-guanidino-1-deoxy-3-dehydro-scyllo-inositol	RP-Neg	0.752604	0.952709	0.96982	-0.0442112
1-Deoxy-1-(6-methyl-2,4,7-trioxo-1,3,4,7-tetrahydro-8(2H)-pteridinyl)-D-ribitol	HILIC-Neg	0.898201	0.989472	0.986716	-0.0192931
1-Deoxy-1-morpholino-D-fructose	RP-Pos	0.130286	0.724801	1.08777	0.121378
1-deoxy-D-altro-heptulose 7-phosphate	RP-Neg	0.08864	0.686629	0.810079	-0.303865
1-Deoxynojirimycin	HILIC-Pos	0.726679	0.944901	1.01689	0.0241664
1-Dodecanesulfonic acid, 1-hydroxy-3-oxo-	RP-Neg	0.665774	0.924571	0.974394	-0.0374225
1-Ethoxy-N-(3-morpholin-4-yloxadiazol-3-ium-5-yl)methanimidate	HILIC-Pos	0.962118	0.99627	1.00235	0.00339066
1-Ethyl-2-pyrrolidinone	RP-Pos	0.376405	0.82536	1.06883	0.096031
1-Ethyl-3-(3-dimethylaminopropyl)carbodiimide	HILIC-Pos	0.117551	0.709693	1.20086	0.264068
1-Ethyl-3-piperidinamine	HILIC-Pos	0.908622	0.990256	1.0144	0.020626
1-Ethyl-4-piperidinamine	RP-Pos	0.511729	0.867963	1.0939	0.129478
1-Ethylaziridine	RP-Pos	0.490507	0.859105	0.978456	-0.0314213
1-Ethylpiperidine	RP-Pos	0.50326	0.865333	0.975053	-0.0364475
1-Ethylpyrrolidine	HILIC-Pos	0.352354	0.819648	1.13302	0.180168
1-guanidino-1-deoxy-scyllo-inositol 4-phosphate	HILIC-Pos	0.567245	0.891893	1.06947	0.0968987
1H-Benzimidazole-2-carboxamide, 1-(4-methoxybutyl)-N-(2-methylpropyl)-N-((3S,5R)-5-(4-morpholinylcarbonyl)-3-piperidinyl)-	RP-Pos	0.00143671	0.232567	1.17401	0.231448
1H-Benzotriazole	RP-Pos	0.460732	0.856378	1.08419	0.116618
1-heptadecanoyl-sn-glycero-3-phosphocholine	RP-Pos	0.861997	0.976191	0.985198	-0.0215142
1-hexadecanoyl-2-(13Z-docosenoyl)-sn-glycero-3-phosphoethanolamine	HILIC-Pos	0.185585	0.778834	0.938812	-0.0910923
1-hexadecanoyl-2-octadecanoyl-sn-glycero-3-phospho-(1'-sn-glycerol)	HILIC-Neg	0.338495	0.818232	0.934804	-0.0972639
1-hexadecanoyl-2-octadecanoyl-sn-glycero-3-phosphocholine	HILIC-Pos	0.0298202	0.598716	1.30744	0.38675
1-Hexadecanoylpyrrolidine	RP-Pos	0.554961	0.887612	1.03063	0.043522
1-hexadecyl-2-[(9Z,12Z)-octadecadienoyl]-sn-glycero-3-phosphocholine	HILIC-Pos	0.863312	0.976837	1.0093	0.013362
1-hexadecyl-2-octadecanoyl-sn-glycero-3-phosphocholine	RP-Pos	0.935118	0.992836	0.989415	-0.0153521
1H-Imidazole-1-acetamide, N,N-bis(2-hydroxyethyl)-2-nitro-	RP-Pos	0.992345	0.999778	1.00078	0.0011227
1H-Imidazole-1-acetic acid	HILIC-Neg	0.982181	0.998105	0.998856	-0.00165126
1H-Imidazole-1-ethanol, alpha-(1-aziridinylmethyl)-2-nitro-	HILIC-Pos	0.596752	0.901963	0.94974	-0.0743948
1H-Imidazole-4-carboxamide	HILIC-Pos	0.710751	0.936776	1.03852	0.0545259
1H-Imidazole-4-carboxamide, 5-amino-1-(5-O-phosphono-beta-D-ribofuranosyl)-	RP-Neg	0.117501	0.709693	1.0781	0.108486
1-H-Inden-1-one,2,3-dihydro-3,3,5,6-tetramethyl	RP-Pos	0.369359	0.82536	0.969636	-0.0444842
1H-Indene-1,2(3H)-dione	RP-Neg	0.515087	0.868605	0.949301	-0.0750628
1H-Indol-2-amine	RP-Pos	0.415209	0.834692	0.937755	-0.0927175
1H-Indole-2,3-dione	RP-Pos	0.190869	0.778834	0.876621	-0.189975
1H-Indole-4-carboxaldehyde	RP-Pos	0.746153	0.950686	1.01819	0.0260129
1-Hydroxy-2,2,5,5-tetramethyl-2,5-dihydro-1h-pyrrole-3-carboxamide	RP-Pos	0.147034	0.724801	0.914958	-0.128223
1-Hydroxy-2,2,5,5-tetramethylpyrrolidine-3-carboxylic acid	RP-Neg	0.356576	0.821647	1.05857	0.0821132
1-Hydroxy-2,2,5,5-tetramethylpyrrolidine-3-carboxylic acid methyl ester	RP-Neg	0.0264863	0.553221	0.789135	-0.341655
1-Hydroxy-2,2,6,6-tetramethyl-4-piperidinone	RP-Pos	0.0817858	0.682389	0.548423	-0.866639
1-Hydroxy-2-naphthoic acid	HILIC-Neg	0.368822	0.82536	0.946504	-0.0793203
1-Hydroxycyclohexyl phenyl ketone	RP-Neg	0.0649013	0.682389	1.07952	0.110392
1'-Hydroxyestragole	HILIC-Pos	0.709646	0.936617	1.05647	0.0792531
1-Hydroxyhexane-1,2,6-tricarboxylate	HILIC-Neg	0.983968	0.998105	0.998043	-0.00282667
1-hydroxyoct-2-enoylglycine	HILIC-Pos	0.0262644	0.553047	1.20936	0.274241
1-Hydroxypyrrolidine-3-carboxylic acid	HILIC-Pos	0.754064	0.953786	1.01951	0.0278795
1-Hydroxyvitamin D5	RP-Pos	0.703385	0.934072	1.02382	0.0339641
1-Iodopropane	HILIC-Neg	0.536768	0.878501	1.09084	0.125444
1-Linoleoyl-2-Hydroxy-sn-glycero-3-PC	HILIC-Pos	0.839175	0.971977	1.02252	0.0321337
1-linoleoyl-sn-glycero-3-phosphoethanolamine	RP-Pos	0.696402	0.932363	0.97349	-0.0387622
1-Methoxy-2-propyl acetate	HILIC-Pos	0.914546	0.990256	0.98724	-0.0185271
1-Methoxy-4-(2-propenyl)benzene	HILIC-Pos	0.845662	0.971977	1.01091	0.0156538
1-Methoxy-4-methylbenzene	HILIC-Pos	0.775439	0.959709	0.970361	-0.0434068
1-Methyl-1-benzylidene-acetone	RP-Pos	0.543754	0.882504	1.037	0.0524157
1-Methyl-3-(2-oxopropylidene)indol-2-one	RP-Pos	0.526266	0.872806	0.941534	-0.0869146
1-Methyl-5-(4-benzoyl)pyrrole-2-acetic acid 2-(theophylline-7-yl)ethyl ester	RP-Neg	0.00941279	0.390223	0.804742	-0.313402
1-Methyl-5-nitro-1H-imidazole-2-methanol	HILIC-Neg	0.100813	0.698381	0.77581	-0.366225
1-Methyl-6-phenyl-N-(sulfooxy)-1H-imidazo[4,5-b]pyridin-2-amine	RP-Pos	0.0518969	0.672795	0.949941	-0.0740908
1-Methyladenine	HILIC-Neg	0.790671	0.960925	1.0156	0.0223268
1-Methyladenosin	HILIC-Pos	0.897812	0.989472	0.993055	-0.010055
1-Methylcyclohexanecarboxylic acid	HILIC-Neg	0.202573	0.778834	0.935981	-0.0954488
1-Methylcyclohexanol	RP-Neg	0.951723	0.994592	1.0031	0.00446158
1-Methylguanine	HILIC-Pos	0.889992	0.986519	0.987262	-0.0184955
1-Methylguanosine	RP-Neg	0.415973	0.834692	1.04692	0.0661459
1-Methylhistidine	HILIC-Pos	0.77666	0.959709	0.964581	-0.0520254
1-Methylhypoxanthine	RP-Pos	0.371072	0.82536	0.917214	-0.12467
1-Methylinosine	RP-Pos	0.479107	0.858258	0.924994	-0.112484
1-Methylpyrrolidine	RP-Pos	0.2465	0.790027	0.905028	-0.143966
1-Methyluric acid	RP-Pos	0.46617	0.858258	0.905174	-0.143732
1-Methylxanthine	RP-Neg	0.337213	0.818232	0.875829	-0.191278
1-Naphthalenesulfonic acid	RP-Neg	0.322601	0.811989	0.848265	-0.237412
1-Naphthyl sulfate	HILIC-Neg	0.705523	0.934205	0.967572	-0.0475589
1-Nitro-3,5-dinitroso-1,3,5-triazinane	HILIC-Neg	0.197058	0.778834	1.09058	0.125101
1-Nitrohydroxyphenyl-N-benzoylalanine	RP-Pos	0.519771	0.870205	0.888998	-0.169748
1-Nitroso-2-naphthol	HILIC-Neg	0.198501	0.778834	0.879219	-0.185706
1-Nitrosopiperazine	HILIC-Pos	0.404475	0.833623	0.893066	-0.163162
1-O-acetyl-alpha-maltose	HILIC-Neg	0.0346686	0.606196	0.781855	-0.355026
1-O-Arsonopentofuranose	RP-Neg	0.289987	0.80447	0.944961	-0.081673
1-octadecanoyl-2-(4Z,7Z,10Z,13Z,16Z,19Z-docosahexaenoyl)-sn-glycero-3-phosphocholine	RP-Pos	0.801052	0.960925	0.971852	-0.0411917
1-octadecanoyl-2-(4Z,7Z,10Z,13Z,16Z-docosapentaenoyl)-sn-glycero-3- phosphocholine	RP-Pos	0.957079	0.996121	1.00544	0.00782444
1-octadecanoyl-2-(7Z,10Z,13Z,16Z)-docosatetraenoyl-sn-glycero-3-phosphoethanolamine	RP-Pos	0.00441569	0.367866	0.80435	-0.314105
1-octadecanoyl-2-(7Z,10Z,13Z,16Z-docosatetraenoyl)-sn-glycero-3-phosphocholine	RP-Pos	0.0731329	0.682389	0.804194	-0.314385
1-octadecanoyl-2-[(8Z,11Z,14Z)-eicosatrienoyl]-sn-glycero-3-phosphocholine	RP-Pos	0.239872	0.787496	1.24777	0.31935
1-Octanesulfonic acid	RP-Neg	0.170567	0.752064	0.92888	-0.106435
1-O-Hexadecyl-2-arachidonoyl-sn-glycero-3-phosphocholine	RP-Pos	0.061722	0.682389	0.875002	-0.192642
1-O-Hexadecyl-sn-glycero-3-phosphocholine	HILIC-Pos	0.374315	0.82536	1.06738	0.0940722
1-O-Hexyl-2,3,5-trimethylhydroquinone	HILIC-Neg	0.857328	0.975699	0.983972	-0.0233105
1-Oleoyl-2-hydroxy-sn-glycero-3-PE	RP-Pos	0.941865	0.993218	1.00506	0.007278
1-oleoyl-2-linoleoyl-sn-glycero-3-phosphocholine	RP-Pos	0.0605438	0.682389	0.820784	-0.284926
1-oleoyl-2-linoleoyl-sn-glycero-3-phospho-L-serine	HILIC-Pos	0.475415	0.858258	1.04974	0.0700292
1-oleoyl-2-linoleoyl-sn-glycerol	RP-Pos	0.537777	0.878765	1.07358	0.102424
1-oleoyl-2-myristoyl-sn-glycerol	RP-Pos	0.481665	0.858258	1.08015	0.111231
1-Oleoyl-2-Stearoyl-sn-Glycero-3-Phosphocholine	RP-Pos	0.0949981	0.696046	0.826321	-0.275226
1-OLEYLGLYCEROL	RP-Pos	0.490779	0.859105	1.05191	0.0730052
1-O-octadecyl-2-arachidonoyl-sn-glycero-3-phosphocholine	RP-Pos	0.838573	0.971977	1.03061	0.0435001
1-O-Pentylglycerol	RP-Pos	0.689209	0.928387	0.962194	-0.0556003
1-Oxononan-4-yl (2R)-2-acetamido-3-sulfanylpropanoate	RP-Pos	0.321739	0.811752	1.09239	0.127483
1-Palmitoyl-2-(5-hydroxy-8-oxo-6-octenoyl)-sn-glycero-3-phosphatidylcholine	RP-Pos	0.336532	0.818232	0.916449	-0.125874
1-palmitoyl-2-[(9Z,12Z,15Z)-octadecatrienoyl]-sn-glycero-3-phosphocholine	HILIC-Pos	0.169666	0.752064	0.92279	-0.115926
1-palmitoyl-2-arachidonoyl-sn-glycero-3-phospho-(1'-sn-glycerol)	HILIC-Pos	0.267815	0.802812	0.86105	-0.215831
1-palmitoyl-2-oleoyl phosphatidylethanolamine	HILIC-Neg	0.656977	0.921761	1.04496	0.0634444
1-Palmitoyl-2-oleoylglycero-3-phosphoglycerol	HILIC-Neg	0.147033	0.724801	1.11625	0.158658
1-Palmitoyl-2-oleoyl-sn-glycero-3-phosphocholine	HILIC-Pos	0.514001	0.868605	0.927121	-0.109171
1-palmitoyl-2-oleoyl-sn-glycero-3-phosphoethanolamine	RP-Pos	0.157239	0.735228	0.877761	-0.1881
1-Palmitoylphosphatidylcholine	HILIC-Pos	0.761642	0.956206	1.0402	0.0568613
1-Penten-3-one	HILIC-Neg	0.616606	0.910315	1.01841	0.0263251
1-Phenoxy-2-propanol	RP-Neg	0.552325	0.887203	0.959684	-0.0593681
1-Phenyl-1-cyclohexene	RP-Pos	0.997378	0.999941	0.999906	-0.000135755
1-Phenyl-1-propanone	RP-Pos	0.591425	0.901963	1.04221	0.0596458
1-Phenyl-2-benzylaminopropane	RP-Pos	0.307118	0.805688	0.889759	-0.168513
1-Piperideine	HILIC-Pos	0.569101	0.892127	1.05892	0.0825972
1-Propanone, 1-(3,4-dihydroxyphenyl)-2-methyl-	RP-Pos	0.187147	0.778834	0.882448	-0.180417
1-Pyrenemethanol	RP-Pos	0.223869	0.787305	0.908294	-0.138769
1-Pyrrolidineethanol	RP-Pos	0.235732	0.787496	0.899599	-0.152647
1-stearoyl-2-(4Z,7Z,10Z,13Z,16Z,19Z)-docosahexaenoyl-sn-glycerol	HILIC-Pos	0.0727332	0.682389	0.914057	-0.129645
1-Stearoyl-2-arachidonoylplasmenylcholine	RP-Pos	0.359728	0.822588	1.15019	0.201872
1-stearoyl-2-arachidonoyl-sn-glycero-3-phosphoethanolamine	HILIC-Neg	0.368126	0.82536	1.11447	0.156362
1-Stearoyl-2-arachidonoyl-sn-glycerol	RP-Pos	0.997052	0.999941	1.00034	0.000494498
1-Stearoyl-2-hydroxy-sn-glycero-3-PE	RP-Pos	0.614569	0.910315	0.957875	-0.0620904
1-Stearoyl-2-linoleoyl-sn-glycero-3-phosphoethanolamine	HILIC-Pos	0.575239	0.896436	0.934417	-0.097862
1-stearoyl-2-linoleoyl-sn-glycero-3-phospho-L-serine	HILIC-Neg	0.114011	0.709693	0.878706	-0.186547
1-stearoyl-2-oleoyl-sn-glycero-3-phosphoserine	RP-Pos	0.941387	0.993218	0.989671	-0.0149793
1-Stearoylglycerol	RP-Pos	0.15726	0.735228	0.951595	-0.0715804
1-tetracosyl-2-[(6Z,9Z,12Z)-octadecatrienoyl]-sn-glycero-3-phosphocholine	HILIC-Pos	0.0333223	0.606196	0.786769	-0.345988
1-Tetradecanoyl-2-(9Z,12Z-octadecadienoyl)-3-(5Z,8Z,11Z,14Z-eicosatetraenoyl)-sn-glycerol	HILIC-Pos	0.778974	0.960925	0.977286	-0.0331467
1-tetradecanoyl-2-[(9Z,12Z,15Z)-octadecatrienoyl]-sn-glycero-3-phosphocholine	RP-Pos	0.695669	0.932117	1.04223	0.0596714
1-Tetralone	RP-Pos	0.246432	0.790027	1.04732	0.0667014
2-((3-Carboxypropyl)carbamoyl)benzoic acid	RP-Neg	0.26595	0.802812	1.0469	0.0661169
2-((5-(Diethylamino)-[1,2,4]triazolo[1,5-a]pyrimidin-7-yl)(hexyl)amino)ethanol	RP-Pos	0.788155	0.960925	1.01836	0.0262494
2-(2,4-Dihydroxyphenyl)-3-[(2E)-3,7-dimethyl-2,6-octadien-1-yl]-7-hydroxy-8-(3-methyl-2-buten-1-yl)-4H-chromen-4-one	RP-Pos	0.0839554	0.682389	0.915115	-0.127975
2-(2,4-Dimethylphenyl)indan-1,3-dione	RP-Pos	0.748399	0.950686	1.01165	0.016716
2-(2-amino-3-methylbutanamido)-3-phenylpropanoic acid	RP-Pos	0.210081	0.782845	0.847179	-0.239261
2-(2-Aminoethyl)pyridine	RP-Pos	0.479907	0.858258	1.029	0.0412491
2-(2-Aminopropanylamino)-4-carbamoylbutyric acid	HILIC-Pos	0.602436	0.904469	1.08095	0.112305
2-(2-Chlorophenyl)-6-hydroxy-2-(methylamino)cyclohexanone	RP-Pos	0.311864	0.808055	0.911245	-0.13409
2-(2-Cyclopropylhydrazinyl)-9-[(2R,5R)-3,4-dihydroxy-5-(hydroxymethyl)oxolan-2-yl]-1H-purin-6-one	HILIC-Pos	0.716431	0.939769	1.03384	0.048016
2-(2-Hydroxyethoxy)phenol	RP-Pos	0.453081	0.852621	0.939613	-0.0898611
2-(2-Phenylacetoxy)propionylglycine	RP-Neg	0.0868626	0.682389	0.80716	-0.309074
2-(3,5-Dihydroxyphenyl)ethanol sulfate	RP-Neg	0.551687	0.887099	0.922401	-0.116535
2-(3,6,9-Trihydroxy-4-amino-9H-xanthene-9-yl)benzoic acid gamma-lactone	RP-Pos	0.915773	0.990256	0.988846	-0.0161824
2-(3-Aminopropoxy)guanidine	RP-Pos	0.149176	0.7253	1.06685	0.0933558
2-(3-Hydroxy-3,7,11,15-tetramethylhexadecyl)-3,5,6-trimethyl-1,4-benzoquinone	HILIC-Neg	0.1819	0.77481	1.18038	0.23925
2-(4-Methylthiazol-5-yl)ethyl butyrate	RP-Pos	0.981383	0.998105	1.00177	0.00254955
2-(6-Amino-9H-purin-9-yl)-6-deoxy-D-erythro-hex-5-en-2-ulofuranosyl	HILIC-Neg	0.321882	0.811752	1.14171	0.191192
2-(6'-methylthio)hexylmalic acid	HILIC-Neg	0.00763846	0.390223	1.15427	0.206982
2-(Acetylamino)-2-Deoxy-6-O-Sulfo-alpha-D-Glucopyranose	RP-Neg	0.140922	0.724801	1.06454	0.0902306
2-(beta-D-Mannopyranosyl)-L-tryptophan	RP-Pos	0.116606	0.709693	1.04831	0.0680677
2-(Diethoxymethyl)furan	HILIC-Neg	0.949111	0.994592	0.995974	-0.00581947
2-(Diethylamino)ethyl methacrylate	RP-Pos	0.19596	0.778834	1.10078	0.138521
2-(Ethylamino)ethanol	HILIC-Pos	0.728692	0.945074	1.06006	0.0841445
2-(Hydroxymethyl)-1-methyl-3,4,5-piperidinetriol	HILIC-Pos	0.975545	0.997212	0.998021	-0.00285852
2-(Hydroxymethyl)benzoic acid	RP-Pos	0.585752	0.901963	0.966721	-0.0488289
2-(Methylsulfonyl)pyridine	RP-Neg	0.239201	0.787496	1.31025	0.389838
2-(p-Acetamidophenyl)-2-ethylglutarimide	RP-Neg	0.858363	0.975699	0.992576	-0.0107502
2(R)-hydroxydocosanoic acid	HILIC-Neg	0.618518	0.910315	0.974382	-0.037441
2(R)-hydroxyicosanoic acid	HILIC-Neg	0.551069	0.887099	1.02299	0.0327912
2-(tert-butylamino)-1-(3-chlorophenyl)propan-1-ol	HILIC-Pos	0.58414	0.901963	1.03409	0.0483587
2,2,2-Trifluoroethanol	RP-Neg	0.117365	0.709693	1.18221	0.241488
2,2,3,3-Tetramethylcyclopropanecarboxamide	RP-Pos	0.135356	0.724801	1.07442	0.103561
2,2,6,6-Tetramethyl-4-piperidinol	HILIC-Pos	0.591939	0.901963	1.05808	0.0814434
2,2'-[oxybis(2,1-ethanediyloxy)]bis-Acetic acid	HILIC-Neg	0.239391	0.787496	0.879444	-0.185336
2,2'-Bifuran	RP-Pos	0.416632	0.834692	0.866444	-0.206821
2,2-Bis(hydroxymethyl)-3-quinuclidinone	RP-Neg	0.283799	0.80447	1.10134	0.139258
2,2-Dichloro-N-[1-(4-chlorophenyl)ethyl]-1-ethyl-3-methylcyclopropanecarboxamide	RP-Neg	0.263302	0.802716	0.904575	-0.144687
2,2-Dihydroxy-3-phenylpropanoic acid	RP-Pos	0.574675	0.896436	0.965901	-0.0500522
2,2-Dimethyl-N-(2,4,6-trimethoxyphenyl)dodecanamide	RP-Pos	0.725819	0.944659	0.971798	-0.0412724
2,2-Dimethylsuccinic acid	HILIC-Neg	0.265294	0.802812	1.07438	0.1035
2,2'-Sulfinyldiacetic acid	HILIC-Neg	0.705432	0.934205	0.975456	-0.0358518
2,3,4,5,6-Pentahydroxy-N-(2-hydroxyethyl)hexanamide	HILIC-Neg	0.740875	0.950301	1.03617	0.0512665
2,3,4,5-Tetrachloro-4'-biphenylol	RP-Neg	0.784936	0.960925	1.01265	0.0181399
2,3,6-Pyridinetriol	HILIC-Neg	0.348687	0.818811	1.03164	0.0449438
2,3-Bis(3-hydroxybenzyl)butane-1,4-diol	HILIC-Neg	0.274179	0.80447	1.11886	0.162035
2,3-Bis(4-hydroxyphenyl)propionitrile	RP-Pos	0.9877	0.998105	0.999114	-0.00127923
2,3-Butanedione monoxime	RP-Neg	0.566662	0.891893	1.02391	0.0340931
2,3-Dehydro-2-deoxy-N-Acetylneuraminic Acid	RP-Pos	0.243852	0.790027	0.91825	-0.12304
2,3-Diaminosalicylic acid	RP-Neg	0.506013	0.865588	0.939002	-0.0907992
2',3'-Didehydro-2',3'-dideoxycytidine	HILIC-Neg	0.160755	0.739529	1.0715	0.0996315
2',3'-Didehydro-2',3'-dideoxyguanosine	RP-Pos	0.052213	0.672795	0.872245	-0.197195
2,3-Dihydro-4-pyrimidinamine	HILIC-Pos	0.235002	0.787496	0.930535	-0.103868
2,3-Dihydro-6-(3-(2-hydroxymethyl)phenyl-2-propenyl)-benzofuranol	RP-Pos	0.442426	0.850164	0.97387	-0.0381995
2,3-Dihydrobenzofuran	RP-Pos	0.653787	0.921278	1.06239	0.0873081
2,3-Dihydroxy-5-methylthio-4-pentenoic acid	RP-Neg	0.501941	0.864379	0.94418	-0.0828668
2,3-dihydroxypropyl 12-methyltridecanoate	RP-Pos	0.875778	0.980659	1.0094	0.0134989
2,3-Dihydroxypropyl octanoate	HILIC-Neg	0.870199	0.979863	1.00937	0.0134589
2,3-Dihydroxypyridine	HILIC-Neg	0.104448	0.70227	0.910721	-0.134919
2,3-Dimethoxy-5-methyl-6-(3-methyl-2-buten-1-yl)-1,4-benzenediol	HILIC-Neg	0.455788	0.852621	0.943443	-0.0839927
2,3-Dimethoxy-5-methylhydroquinone	RP-Neg	0.267923	0.802812	0.90823	-0.138871
2',3-Dimethyl-4-aminobiphenyl	RP-Pos	0.0393122	0.616829	0.842367	-0.24748
2,3-Dinitrophenol	RP-Neg	0.878947	0.981896	1.00896	0.0128687
2,3-Dinor-11β-prostaglandin F2α	RP-Neg	0.906315	0.990256	0.993305	-0.00969163
2,3-dinor-8-iso Prostaglandin F2?	RP-Neg	0.197453	0.778834	0.878844	-0.186321
2,3-Dipalmitoyl-S-glycerylcysteine	RP-Pos	0.719937	0.939819	1.0163	0.0233226
2,3-Hexanedione	HILIC-Pos	0.610288	0.90783	1.04248	0.0600198
2,3-Methyleneglutaric acid	RP-Pos	0.260798	0.800316	1.0546	0.0766916
2,3-Methylenesuccinic acid	RP-Pos	0.340306	0.818232	0.925656	-0.111452
2,3-Octadiene-5,7-diyn-1-ol	RP-Pos	0.288678	0.80447	0.972665	-0.0399853
2,3-Pentanedione	HILIC-Pos	0.933039	0.992836	1.00928	0.0133324
2,4,5-Trimethyl-4,5-dihydrothiazole	RP-Pos	0.657834	0.922464	1.02728	0.0388271
2,4,6(1H,3H,5H)-Pyrimidinetrione, 5-ethyl-5-(3-hydroxy-1-methylbutyl)-	RP-Pos	0.113809	0.709693	0.792571	-0.335389
2,4,6,8,10,12-Docosahexaenoic acid, ethyl ester	RP-Pos	0.460889	0.856378	0.90606	-0.142321
2,4,6-Octatriyn-1-ol	RP-Pos	0.953697	0.994592	1.00231	0.00332623
2,4,6-Octatriynoic acid	HILIC-Neg	0.00404132	0.360932	0.809047	-0.305704
2,4,6-trihydroxy-5-(1-(5-(1-hydroxy-isopropyl)-2,8-dimethylbicyclo(5.3.0)dec-6-en-8-yl)-3-methylbutyl)benzene-1,3-dicarbaldehyde	RP-Neg	0.0894177	0.689261	1.15725	0.210699
2,4,7,9-Tetramethyl-5-decyne-4,7-diol	RP-Neg	0.096319	0.696046	1.15041	0.202151
2,4-Bis(2-methoxyethoxy)-1,3,5-triazine	RP-Pos	0.67739	0.926493	0.97715	-0.0333481
2,4-Dihydroxy-1,4-benzoxazin-3-one sulfate	HILIC-Neg	0.255208	0.793413	1.14166	0.191139
2,4-Dihydroxyacetophenone 5-sulfate	RP-Neg	0.535323	0.878501	0.908225	-0.138878
2,4-Dihydroxyhept-2-enedioic acid	RP-Neg	0.253748	0.793413	1.10636	0.145819
2,4-dihydroxyheptadec-16-ynyl acetate	RP-Pos	0.797192	0.960925	1.01471	0.0210605
2,4-DIMETHYL-2-IMIDAZOLINE	RP-Pos	0.368375	0.82536	1.07002	0.0976417
2,4-Dimethyladipic acid	RP-Neg	0.715623	0.939526	1.01594	0.0228171
2,4-Dimethylpimelic acid	RP-Pos	0.334803	0.818093	0.955498	-0.0656756
2,4-Dimethylthiazole	RP-Neg	0.210371	0.782845	1.37718	0.461721
2,4-Dinitrophenylhydrazine	HILIC-Neg	0.629277	0.91474	0.955675	-0.0654079
2,4-Heptadienal	HILIC-Pos	0.447492	0.852621	0.912052	-0.132812
2,4-Nonadienal	HILIC-Pos	0.975351	0.997212	1.0019	0.00273557
2,4-Oxazolidinedione	RP-Neg	0.163572	0.744648	0.847116	-0.239368
2,4-Thiazolidinedicarboxylic acid, 2-methyl-	RP-Pos	0.250955	0.791422	1.11001	0.150578
2,5,7,8-Tetramethyl-2-(2'-carboxyethyl)-6-hydroxychroman	RP-Neg	0.767741	0.95896	0.984568	-0.0224369
2,5-Dihydroxybenzenesulfonic Acid	RP-Neg	0.300192	0.80447	0.847841	-0.238135
2,5-Dimethyl-4-ethoxy-3(2H)-furanone	RP-Pos	0.709876	0.936617	1.01681	0.0240493
2,5-Dimethylpyrazine	RP-Pos	0.993461	0.999882	1.00094	0.00136171
2,5-Dioxopyrrolidin-1-yl 2-(acetylthio)acetate	HILIC-Neg	0.596846	0.901963	0.882848	-0.179763
2,5-Dioxopyrrolidin-1-yl acrylate	RP-Neg	0.235558	0.787496	0.864601	-0.209894
2,5-Furandicarboxylic acid	HILIC-Neg	0.35963	0.822588	1.14922	0.200654
2,6 Dimethylheptanoyl carnitine	RP-Pos	0.970059	0.996751	0.99887	-0.00163091
2,6-Diamino-5-hydroxyhexanoic acid	HILIC-Pos	0.000255424	0.0935529	1.23635	0.306089
2,6-Diaminopurine 2',3'-dideoxyriboside	RP-Neg	0.733564	0.94569	0.982841	-0.0249697
2,6-Dimethyl-4-(2-nitrophenyl)-3,4-dihydropyridine-3,5-dicarboxylic acid dimethyl ester	RP-Pos	0.671474	0.924571	0.968314	-0.0464525
2,6-Di-tert-butylbenzoquinone	RP-Pos	0.300983	0.80447	0.89082	-0.166794
2,6-Pyridinedicarboxylic acid	RP-Pos	0.23626	0.787496	1.10383	0.142517
2,7-Diamino-7-iminoheptanoic acid	HILIC-Pos	0.475007	0.858258	0.910888	-0.134654
2,8-Dihydroxyquinoline-beta-D-glucuronide	RP-Neg	0.265234	0.802812	0.902101	-0.148639
2-[(11Z,14Z)-icosadienoyl]-sn-glycero-3-phosphoethanolamine	RP-Pos	0.23833	0.787496	1.09916	0.136398
2-[(1E)-1-Propenyl]pyrazine	HILIC-Pos	0.896766	0.989472	0.966468	-0.0492064
2-[(1r,3s)-3-Hydroxycyclohexyl]-5-(2-methyloctan-2-yl)phenol	RP-Pos	0.99404	0.999882	0.999401	-0.000864123
2-[(1S,2S,4aR,8aS)-1-hydroxy-4a-methyl-8-methylidene-decahydronaphthalen-2-yl]prop-2-enoic acid	HILIC-Neg	0.472601	0.858258	1.07177	0.0999917
2-[(2,6-Dioxocyclohexyl)methyl]cyclohexane-1,3-dione	RP-Pos	0.743577	0.950301	1.02695	0.0383641
2-[(2-Amino-2-oxoethyl)-[(2S)-2-[(2-amino-2-oxoethyl)-(carboxymethyl)amino]propyl]amino]acetic acid	RP-Pos	0.376076	0.82536	1.04454	0.0628745
2-[(2E)-3,7-Dimethyl-2,6-octadien-1-yl]-3,4-dihydroxybenzoic acid	RP-Pos	0.561247	0.89138	1.04135	0.0584496
2-[(2E,6E,10E,14E,18E,22E)-3,7,11,15,19,23,27-Heptamethyl-2,6,10,14,18,22,26-octacosaheptaen-1-yl]-3-(methylsulfanyl)-1,4-naphthoquinone	HILIC-Pos	0.843894	0.971977	1.01314	0.01883
2-[(2E,6E,10E,14E,18E,22E,26E,30E)-3,7,11,15,19,23,27,31,35-Nonamethyl-2,6,10,14,18,22,26,30,34-hexatriacontanonaen-1-yl]-1,4-naphthoquinone	HILIC-Pos	0.194293	0.778834	0.892346	-0.164324
2-[(2R)-2-Aminopropyl]-5-hydroxybenzoic acid	HILIC-Neg	0.19108	0.778834	1.06058	0.0848519
2-[(2S)-2-Amino-3-carboxypropanoyl]oxybutanedioic acid	HILIC-Neg	0.999829	0.999941	0.999979	-3.07196e-05
2-[(2Z)-2-({4-[(3-Aminopropyl)amino]butyl}imino)-2-hydroxyethyl]-2-hydroxysuccinic acid	RP-Pos	0.146694	0.724801	0.933032	-0.100001
2-[(5Z,8Z,11Z)-icosatrienoyl]-sn-glycero-3-phosphoethanolamine	RP-Pos	0.541108	0.881427	1.0413	0.0583823
2-[(9Z)-9-Octadecenoyloxy]-3-(tetradecanoyloxy)propyl (9Z,12Z,15Z)-9,12,15-octadecatrienoate	HILIC-Pos	0.845331	0.971977	0.98208	-0.0260875
2-[(Tetrahydrofurfuryl)oxy]ethanol	RP-Neg	0.677336	0.926493	0.975162	-0.0362868
2-[[(2S)-2-Amino-3-sulfanylpropanoyl]amino]acetic acid	RP-Pos	0.803071	0.960925	1.02587	0.0368515
2-[4-(3-Hydroxypropyl)-2-methoxyphenoxy]-1,3-propanediol	HILIC-Neg	0.312573	0.808055	1.05901	0.0827175
2-[4-hydroxy-3-(sulfooxy)phenyl]acetic acid	RP-Neg	0.320498	0.811427	0.889467	-0.168987
2-[Bis-(2-hydroxy-ethyl)-amino]-2-hydroxymethyl-propane-1,3-diol	HILIC-Pos	0.283736	0.80447	0.92213	-0.116957
2-{[(5-Methoxy-1H-benzimidazol-2-yl)sulfanyl]methyl}-3,5-dimethyl-4-pyridinol	HILIC-Neg	0.305516	0.804972	0.883897	-0.178049
2-{[(Hexadecyloxy)(hydroxy)phosphoryl]oxy}-N,N,N-trimethylethanaminium	HILIC-Neg	0.588719	0.901963	0.971456	-0.0417796
2-{2-[(2E)-3,6-Dimethyl-2-hepten-1-yl]-3,4-dihydroxyphenyl}-7-hydroxy-2,3-dihydro-4H-chromen-4-one	RP-Pos	0.467055	0.858258	1.02954	0.041995
2-{4-[(1-Oxido-2-thienyl)carbonyl]phenyl}propanoic acid	HILIC-Neg	0.461584	0.856378	1.12655	0.171906
20-hydroxy Prostaglandin F2	RP-Neg	0.220803	0.787305	1.09323	0.128602
20-Hydroxy prostaglandin F2α	RP-Neg	0.0698295	0.682389	0.749526	-0.415949
23-(1,4-Dimethyl-2,8-dioxabicyclo[3.2.1]oct-4-yl)-23-oxodaphnan-22-yl acetate	RP-Pos	0.114172	0.709693	1.08574	0.11868
27-Nor-5beta-cholestane-3alpha,7alpha,12alpha,24,25-pentol	HILIC-Neg	0.93035	0.99271	0.994018	-0.00865631
2-Acetamido-2,6-dideoxygalactose	RP-Pos	0.405887	0.833623	0.921305	-0.11825
2-Acetyl-5-(tetrahydroxybutyl)imidazole	RP-Neg	0.786458	0.960925	1.02071	0.029572
2-Acetyl-5-methylfuran	HILIC-Pos	0.659175	0.923344	0.971763	-0.0413229
2-Acetylfuran	HILIC-Neg	0.367128	0.82536	0.904556	-0.144718
2alpha-(3-Hydroxypropyl)-1alpha,25-dihydroxy-19-norvitamin D3	RP-Pos	0.38797	0.830825	1.08709	0.120475
2-Amino-1,5-dihydro-4H-imidazol-4-one	HILIC-Neg	0.254179	0.793413	0.896354	-0.157859
2-amino-2,3,7-trideoxy-D-lyxo-hept-6-ulosonic acid	RP-Neg	0.835677	0.971977	1.02101	0.0299959
2-Amino-2-methyl-1,3-propanediol	HILIC-Pos	0.305452	0.804972	0.873439	-0.195221
2-Amino-2-thiazoline-4-carboxylic acid	RP-Pos	0.942615	0.993218	0.995966	-0.00583131
2-Amino-3-{[({2-carboxy-2-[(Z)-(1-hydroxyethylidene)amino]ethyl}sulfanyl)methyl]sulfanyl}propanoic acid (non-preferred name)	HILIC-Neg	0.30154	0.80447	0.899843	-0.152254
2-Amino-3-methyl-1-butanol	HILIC-Pos	0.399405	0.833216	1.12799	0.173753
2-Amino-4-hydroxy-7,8-dihydro-6-pteridinecarboxamide	RP-Neg	0.250527	0.791422	0.904317	-0.145099
2-Amino-4-nitrophenol	HILIC-Neg	0.442043	0.850164	0.959873	-0.0590846
2-Amino-5-phosphonopentanoic acid	HILIC-Pos	0.258873	0.798791	0.864952	-0.209308
2-Amino-6-[(1R,2S)-1,2,3-trihydroxypropyl]-7,8-dihydro-3H-pteridin-4-one	HILIC-Pos	0.401225	0.833216	1.0506	0.0712109
2-Amino-6-[(2,5-dihydroxy-2-oxido-1,3,2-dioxaphosphinan-4-yl)(hydroxy)methyl]-4a,5,8,8a-tetrahydro-4(3H)-pteridinone	RP-Neg	0.816181	0.964748	0.959303	-0.059942
2-Amino-6-[(E)-(5-amino-5-carboxy-2-hydroxypentylidene)amino]-5-hydroxyhexanoic acid (non-preferred name)	HILIC-Neg	0.605177	0.904469	0.93496	-0.0970228
2-Aminoadenosine	HILIC-Neg	0.342856	0.81843	1.06592	0.0920993
2-Aminobenzoic acid	RP-Pos	0.147011	0.724801	1.11179	0.152889
2-Aminobicyclo[2.2.1]heptane-2-carboxylic acid	RP-Pos	0.696678	0.932363	1.01844	0.0263571
2-Aminobicyclo[3.1.0]hexane-2,6-dicarboxylic acid	RP-Pos	0.776011	0.959709	1.01216	0.0174345
2-Aminobutyric acid	RP-Pos	0.0306015	0.606196	0.911618	-0.133498
2-Aminoethyl (2R)-3-[(1Z)-1-hexadecen-1-yloxy]-2-hydroxypropyl hydrogen phosphate	RP-Pos	0.867455	0.978958	1.01425	0.0204116
2-Aminohippuric acid	RP-Pos	0.185851	0.778834	0.823594	-0.279995
2-aminophenol sulphate	RP-Neg	0.172843	0.752064	1.06986	0.0974162
2-Arachidonoyl glycerol	RP-Pos	0.314712	0.809083	0.933953	-0.0985775
2-Azaspiro[4.5]decan-3-one	HILIC-Pos	0.0431133	0.630867	0.611715	-0.709067
2-Azetidinone	HILIC-Pos	0.00504258	0.372708	1.19706	0.259496
2-Benzyl-4-chlorophenol	RP-Neg	0.0714403	0.682389	1.09426	0.129955
2-Bromo-1H-indole-3-carbaldehyde	HILIC-Neg	0.141074	0.724801	0.842924	-0.246525
2-Butenoylglycine	HILIC-Pos	0.307344	0.805688	1.20239	0.265908
2-Butoxyethanol	RP-Pos	0.711082	0.936776	0.982414	-0.0255972
2-Butylfuran	HILIC-Pos	0.97955	0.998105	0.997763	-0.00323151
2-carboxy-2,5-dihydro-5-oxo-2-furanacetic acid	HILIC-Neg	0.755092	0.954428	1.03191	0.0453153
2-Chlorobenzoic acid	HILIC-Neg	0.375278	0.82536	0.936741	-0.0942771
2-C-methylerythritol 4-phosphate	RP-Neg	0.875289	0.980659	0.990741	-0.0134201
2-Cyclooctyl-2-hydroxyethylamine	RP-Pos	0.66596	0.924571	0.974092	-0.0378702
2'-deamino-2'-hydroxy-6'-dehydroparomamine	HILIC-Neg	0.0516829	0.672795	1.13409	0.181541
2-demethylmenaquinol-9	HILIC-Pos	0.416584	0.834692	0.942687	-0.0851499
2-Deoxy-4-S-{2-deoxy-2-[(E)-(1-hydroxyethylidene)amino]-beta-D-glucopyranosyl}-2-[(Z)-(1-hydroxyethylidene)amino]-4-thio-D-glucopyranose	HILIC-Neg	0.360795	0.822588	0.853021	-0.229346
2'-Deoxyadenosine	RP-Pos	0.557582	0.8887	0.943442	-0.083994
2-Deoxy-D-arabino-hexose 6-(dihydrogen phosphate)	RP-Neg	0.356933	0.82174	0.912396	-0.132269
2'-Deoxyguanosine 5'-monophosphate (dGMP)	RP-Neg	0.539151	0.879489	1.17136	0.228185
2'-Deoxyinosine	RP-Pos	0.469811	0.858258	0.955332	-0.0659262
2'-Deoxyinosine-5'-diphosphate	RP-Neg	0.767339	0.95896	0.967859	-0.0471309
2-Deoxyribose 5-phosphate	RP-Neg	0.0757154	0.682389	0.877285	-0.188883
2-Dichloromethylene-3a,7a-dichloro-3a,4,7,7a-tetrahydro-4,7-methanoindene-1,3-dione	HILIC-Neg	0.42751	0.838498	1.06182	0.0865362
2-Ethyl-2-oxazoline	RP-Pos	0.328964	0.81621	0.929266	-0.105836
2-Ethyl-3-hydroxy-2,4,4-trimethyloxazolidine	RP-Pos	0.495199	0.859445	0.958972	-0.0604392
2-Ethyl-4,5-dimethylthiazole	HILIC-Pos	0.246183	0.790027	0.914306	-0.129251
2-Ethylhexyl acrylate	RP-Pos	0.353955	0.819648	0.957134	-0.0632072
2-Ethylhexyl sulfate	HILIC-Neg	0.115073	0.709693	1.13931	0.188162
2-Ethylhydracrylic acid	HILIC-Neg	0.166951	0.749927	1.1068	0.146396
2-Ethylnitrobenzene	HILIC-Neg	0.743376	0.950301	0.965687	-0.0503731
2-Furancarboxaldehyde	RP-Pos	0.503831	0.865333	0.938068	-0.0922361
2-Furanmethanol	HILIC-Pos	0.678328	0.926493	1.05915	0.0829001
2-Furoic acid	RP-Neg	0.374131	0.82536	1.06099	0.0854161
2H-Benzimidazole-2-thione, 1,3-dihydro-4-methyl-	RP-Pos	0.20388	0.778834	0.874715	-0.193115
2-Heptyl-3-(2,4-pentadiyn-1-yl)oxirane	RP-Pos	0.383356	0.827566	0.920407	-0.119656
2-Hexenoylcarnitine	RP-Pos	0.442196	0.850164	1.04402	0.0621539
2-Hexyl-4-pentynoic Acid	RP-Pos	0.349168	0.818811	1.05577	0.0782968
2H-Pyran-2-one, tetrahydro-4-hydroxy-4-methyl-, (R)-	HILIC-Neg	0.00587349	0.378449	0.862645	-0.213161
2-Hydrazinopyridine	HILIC-Pos	0.17307	0.752064	1.17614	0.234058
2-Hydroxy-1,4-benzoxazin-3-one sulfate	RP-Neg	0.353998	0.819648	0.898643	-0.154179
2-Hydroxy-22-methyltetracosanoic acid	HILIC-Neg	0.169741	0.752064	0.908694	-0.138134
2-Hydroxy-3-(stearoyloxy)propyl (8Z,11Z,14Z,17Z)-8,11,14,17-icosatetraenoate	RP-Pos	0.836903	0.971977	1.01841	0.0263156
2-hydroxy-3-(sulfooxy)benzoic acid	HILIC-Neg	0.208055	0.779831	0.850373	-0.233833
2-Hydroxy-3-[(2-carboxyethyl)thio]-3-[2-(8-phenyloctyl)phenyl]propanoic acid	HILIC-Pos	0.84002	0.971977	0.982943	-0.0248209
2-Hydroxy-3-oxobutyl phosphate	RP-Neg	0.752543	0.952709	1.04739	0.0668047
2-Hydroxy-4-[(1R)-1-hydroxy-8-methyl-6-oxononyl]-3-methyl-2H-furan-5-one	HILIC-Pos	0.943353	0.993218	1.00843	0.0121167
2-Hydroxy-4-methoxybenzophenone sulfate	HILIC-Neg	0.0418745	0.621702	0.760789	-0.394433
2-Hydroxy-4-oxo-1,2,4-butanetricarboxylic acid	HILIC-Neg	0.231144	0.787305	1.1613	0.215746
2-Hydroxy-5-[3-(4-methoxy-1-benzofuran-5-yl)-3-oxopropanoyl]phenyl hydrogen sulfate	RP-Pos	0.473683	0.858258	0.958385	-0.0613235
2-Hydroxy-8-(2-octyl-1-cyclopropen-1-yl)octanoic acid	RP-Neg	0.266986	0.802812	1.06942	0.0968222
2-Hydroxyacetamide	HILIC-Pos	0.726798	0.944901	0.973836	-0.0382493
2-Hydroxyacetaminophen sulfate	RP-Neg	0.919742	0.990256	0.978248	-0.0317272
2-Hydroxycaproic acid	HILIC-Neg	0.141043	0.724801	1.11462	0.156556
2-Hydroxycinnamic acid	HILIC-Neg	0.415752	0.834692	1.07122	0.0992608
2-Hydroxyclomipramine	RP-Pos	0.293795	0.80447	1.05785	0.0811325
2-Hydroxydecanedioic acid	RP-Pos	0.091868	0.689676	0.866884	-0.206088
2-Hydroxydodecanoic acid	HILIC-Neg	0.0448303	0.648662	1.1171	0.15976
2-Hydroxydodecyl methacrylate	HILIC-Neg	0.105631	0.70227	1.10474	0.143712
2-Hydroxyethanesulfonate	HILIC-Neg	0.830715	0.970297	1.02097	0.0299439
2-Hydroxyfluorene	RP-Pos	0.813855	0.963824	0.990146	-0.0142871
2-Hydroxyglutaric acid lactone	RP-Neg	0.770252	0.959112	1.0171	0.0244577
2-Hydroxyhexadecanoic acid	RP-Neg	0.445285	0.851134	1.0458	0.0646106
2-Hydroxyhexadecanoylcarnitine	HILIC-Pos	0.303577	0.804972	1.12293	0.16727
2-Hydroxyhippuric acid	RP-Pos	0.145995	0.724801	0.778885	-0.360517
2-Hydroxyisovalerylcarnitine	RP-Pos	0.149165	0.7253	1.07072	0.0985851
2-Hydroxy-L-methionine	HILIC-Neg	0.112425	0.709693	1.09689	0.133416
2-Hydroxymyristic acid	HILIC-Neg	0.00656897	0.390223	1.1103	0.150949
2-Hydroxymyristoylcarnitine	RP-Pos	0.377626	0.82536	1.07118	0.0992048
2-Hydroxynaphthaldehydebenzoylhydrazone	HILIC-Neg	0.618133	0.910315	1.0369	0.052282
2-Hydroxyphenylacetic acid	HILIC-Neg	0.73976	0.950301	0.98067	-0.0281603
2-HYDROXYPHENYLTHIOUREA	HILIC-Neg	0.0568261	0.681387	0.599522	-0.738117
2-Hydroxypropyl octanoate	HILIC-Neg	0.391494	0.832786	1.03187	0.0452606
2-Hydroxypropyl stearate	HILIC-Neg	0.556892	0.888694	1.03561	0.0504833
2-Hydroxypurine	RP-Neg	0.861176	0.975699	0.986382	-0.019781
2-Hydroxypyridine	HILIC-Pos	0.563525	0.89138	0.959229	-0.0600523
2-iminio-3-(7-chloroindol-3-yl)propionate	RP-Neg	0.316852	0.81012	1.07105	0.0990209
2-Isocapryloyl-3R-hydroxymethyl-gamma-butyrolactone	HILIC-Neg	0.0876156	0.683276	1.08671	0.119967
2-Isopropyl-6-methyl-4-pyrimidone	HILIC-Pos	0.659819	0.923671	1.03024	0.0429798
2-Isopropylmalic acid	RP-Pos	0.684655	0.926678	0.977599	-0.0326847
2-Ketobutyric acid	HILIC-Neg	0.277501	0.80447	1.04959	0.0698318
2-Keto-glutaramic acid	HILIC-Neg	0.603528	0.904469	0.981152	-0.027452
2-Linoleoyl Glycerol	RP-Pos	0.307296	0.805688	0.941911	-0.086337
2-Lysophosphatidylcholine	HILIC-Pos	0.906279	0.990256	1.01322	0.0189437
2-Mercaptonicotinic acid	RP-Pos	0.0136014	0.429605	1.11578	0.158055
2-Mercaptopyridine	RP-Neg	0.242069	0.788762	1.30463	0.38364
2-Methoxy-1,3-benzenediol	RP-Pos	0.203762	0.778834	1.1023	0.140512
2-Methoxy-10H-phenothiazine	RP-Neg	0.00888889	0.390223	1.13982	0.188812
2-Methoxyacetaminophen sulfate	RP-Neg	0.566808	0.891893	0.887495	-0.172189
2-Methoxyestriol	RP-Pos	0.239365	0.787496	0.892118	-0.164694
2-Methoxyidazoxan	RP-Pos	0.205192	0.779597	0.875786	-0.19135
2-Methyl-2-oxazoline	HILIC-Pos	0.608689	0.906558	0.955268	-0.0660224
2-Methyl-3-(3,7,11,15,19,23,27,31-octamethyl-2,6,10,14,18,22,26,30-dotriacontaoctaen-1-yl)-1,4-dihydro-1,4-naphthalenediol	HILIC-Pos	0.407272	0.833623	1.07041	0.0981654
2-Methyl-3-hydroxybutyric acid	HILIC-Neg	0.727099	0.944901	1.01769	0.0253024
2-Methyl-3-thioacetoxy-4,5-dihydrofuran	RP-Pos	0.247252	0.790027	1.13043	0.176872
2-Methyl-3-vinylpyrazine	HILIC-Pos	0.860828	0.975699	1.04428	0.0625144
2-Methyl-4,5-dihydro-3-thiophenethiol	RP-Neg	0.774351	0.959709	0.940536	-0.0884452
2-Methyl-5-nitroimidazol-1-ylacetic acid	RP-Pos	0.0969409	0.696046	0.7653	-0.385903
2-Methyl-5-nitroimidazole	HILIC-Neg	0.249728	0.790703	0.949222	-0.0751828
2-Methylacetoacetic acid	HILIC-Neg	0.000288967	0.0935529	0.829349	-0.269948
2-Methylbutyroylcarnitine	HILIC-Pos	0.548134	0.884527	1.03958	0.0559972
2-Methylbutyrylglycine	RP-Pos	0.743719	0.950301	0.953998	-0.0679422
2-Methylcitric acid	HILIC-Neg	0.240202	0.787496	1.13671	0.184869
2-Methylglutaric acid	HILIC-Neg	0.999941	0.999941	0.999997	-4.32871e-06
2-Methylimidazole	RP-Pos	0.491478	0.859105	0.957352	-0.062878
2-Methylpropanal	HILIC-Pos	0.195538	0.778834	1.15252	0.204791
2-Methylthiazolidine-4-carboxylic acid	RP-Pos	0.987549	0.998105	1.00132	0.0019002
2-Methylthioadenosine	HILIC-Neg	0.668098	0.924571	1.03947	0.0558461
2-Naphthalenecarboxamide, 3-hydroxy-N-(2-methylphenyl)-	HILIC-Pos	0.326201	0.813931	0.955579	-0.0655522
2'-Nitroacetanilide	RP-Neg	0.463792	0.858258	0.928845	-0.10649
2-Nitro-alpha-((1-propenyloxy)methyl)imidazole-1-ethanol	HILIC-Pos	0.820313	0.966171	1.01833	0.0262075
2-Nitrophenylhydrazine	RP-Pos	0.805157	0.960925	0.978085	-0.0319681
2-Nonenal, 4-hydroxy-, (2E,4R)-	RP-Pos	0.126631	0.724801	0.859566	-0.218319
2-Nonenal, 4-oxo-	HILIC-Pos	0.0059909	0.378449	0.777791	-0.362545
2-O-alpha-D-Glucopyranosyl-O-beta-D-galactopyranosylhydroxylysine	RP-Neg	0.0155254	0.449622	1.26848	0.3431
2-octadecanoyl-sn-glycero-3-phosphoethanolamine	RP-Pos	0.801831	0.960925	1.02428	0.0346131
2-octenoylglycine	RP-Pos	0.357803	0.822376	0.934055	-0.0984207
2-Octynoic acid	HILIC-Pos	0.966956	0.996751	1.0084	0.0120629
2'-O-Methylcytidine	RP-Pos	0.891683	0.986948	1.00511	0.00735149
2'-O-Methylguanosine	RP-Pos	0.838008	0.971977	1.01328	0.0190317
2'-O-Methyluridine	HILIC-Neg	0.775901	0.959709	0.971788	-0.041286
2-Oxazolidinone	RP-Neg	0.750275	0.952096	1.02164	0.0308881
2-Oxazolidinone, 3-[[(5-nitro-2-furanyl)methylene]amino]-	HILIC-Pos	0.348543	0.818811	0.933173	-0.0997838
2-Oxindole	RP-Pos	0.229172	0.787305	0.835472	-0.259337
2-Oxoarginine	HILIC-Neg	0.803364	0.960925	1.02322	0.0331129
2-Oxoglutaric acid	HILIC-Neg	0.120153	0.710817	0.917345	-0.124464
2-Pentyl-3-phenyl-2-propenal	RP-Pos	0.289042	0.80447	0.962609	-0.054978
2-Phenylacetamide	HILIC-Neg	0.055741	0.680117	0.745084	-0.424525
2-Phenylethynesulfonamide	RP-Pos	0.476287	0.858258	0.954163	-0.0676929
2-phosphinomethylmalic acid	HILIC-Neg	0.146156	0.724801	1.10254	0.140827
2-Phosphoglyceric acid	RP-Neg	0.823948	0.967168	0.971404	-0.0418569
2-Phosphonopropionic acid	RP-Pos	0.0559324	0.680117	0.883276	-0.179064
2-Piperidinecarboxamide, 1-butyl-N-(4-hydroxy-2,6-dimethylphenyl)-	RP-Pos	0.724466	0.943731	0.969258	-0.0450475
2-Propanol, 1-((1-methylethyl)amino)-3-(2,4,6-tripropylphenoxy)-	RP-Pos	0.920775	0.990256	1.00869	0.0124851
2-Propenamide, N-(1-oxo-2-propenyl)-	RP-Pos	0.922664	0.990256	0.992758	-0.0104859
2-Propene-1-thiol	RP-Pos	0.313841	0.809083	1.03645	0.0516468
2-Propenoic acid, 2-(((2-methoxyphenyl)acetyl)amino)-	HILIC-Neg	0.944253	0.993218	1.00406	0.0058501
2-PROPIONYLPYRROLINE	HILIC-Pos	0.60981	0.907705	0.944095	-0.0829967
2-Pyridylamidoxime	HILIC-Neg	0.536968	0.878501	1.07228	0.10068
2S-Amino-tridecanoic acid	RP-Pos	0.301765	0.80447	1.12948	0.175657
2-sec-Butyl-3-methoxypyrazine	HILIC-Pos	0.439429	0.848711	1.04948	0.0696798
2-Sulfosuccinic acid	HILIC-Neg	0.705309	0.934205	0.955969	-0.0649639
2-Thienylacetonitrile	RP-Neg	0.786339	0.960925	1.02495	0.0355554
2-trans,4-cis-Decadienoylcarnitine	HILIC-Pos	0.210762	0.783178	0.88561	-0.175257
2-Tritriacontyl-5-hydroxy-7-methoxychromone	HILIC-Pos	0.351895	0.819648	1.03776	0.0534754
3- Hydroxyindolin-2-one-sulfate	RP-Neg	0.0630557	0.682389	0.726153	-0.461654
3-((4-(4-Chlorophenyl)piperazin-1-yl)methyl)-1H-pyrrolo[2,3-b]pyridine	RP-Pos	0.0116438	0.419133	1.18751	0.247938
3-((Aminooxy)methyl)phenol	HILIC-Neg	0.920306	0.990256	0.988439	-0.0167761
3-(1-Hydroxyethyl)-4a,5-dimethyl-4a,5,6,7,8,8a-hexahydro-2(1H)-naphthalenone	RP-Neg	0.887318	0.985441	0.990006	-0.0144912
3-(2-(Benzoxazol-2-yl)ethyl)-5-ethyl-6-methylpyridin-2(1H)-one	HILIC-Neg	0.719049	0.939769	0.972069	-0.0408692
3-(2-(N-(1-Carboxy-3-phenylpropyl)amino)propionyl)-1-methyl-2-oxoimidazolidine-4-carboxylic acid	RP-Pos	0.822103	0.966521	1.01706	0.024409
3-(2,4-Cyclopentadien-1-ylidene)-5alpha-androstan-17beta-ol	RP-Pos	0.327489	0.815574	1.2078	0.272378
3-(2-methylpropyl)-octahydropyrrolo[1,2-a]pyrazine-1,4-dione	RP-Pos	0.296113	0.80447	0.957114	-0.0632378
3-(3-(Pyridin-3-yl)-1,2,4-oxadiazol-5-yl)benzonitrile	HILIC-Neg	0.101656	0.698381	0.886435	-0.173913
3-(3,4,5-trimethoxyphenyl)propanoic acid	RP-Pos	0.681554	0.926659	0.958844	-0.0606326
3-(3,4-Dihydroxyphenyl)lactic acid	HILIC-Neg	0.178016	0.766104	0.828187	-0.271971
3-(3,4-Dimethoxyphenyl)-2-propenoic acid	RP-Neg	0.850214	0.97436	1.01097	0.0157433
3-(3,5-Di-tert-butyl-4-hydroxyphenyl)propionic acid	RP-Neg	0.866631	0.978454	1.01732	0.0247729
3-(3-hydroxy-4-methoxyphenyl)propanoic acid	HILIC-Pos	0.341433	0.818232	0.885463	-0.175497
3-(4-(2-Dimethylamino-1-methylethoxy)phenyl)-1H-pyrazolo(3,4-b)pyridine-1-acetic acid	HILIC-Neg	0.00614549	0.378972	0.759419	-0.397032
3-(4-Methoxyphenyl)propyl hydrogen sulfate	RP-Neg	0.124575	0.720211	0.839438	-0.252504
3-(4-Methyl-3-pentenyl)thiophene	RP-Pos	0.697509	0.932363	1.02035	0.0290584
3-(6-Hydroxy-7-methoxy-1,3-benzodioxol-5-yl)propanoic acid	RP-Neg	0.188193	0.778834	0.859573	-0.218309
3-(6-hydroxyindol-3-yl)lactic acid	RP-Neg	0.353185	0.819648	0.906565	-0.141518
3-(Benzylsulfinyl)alanine	RP-Neg	0.613255	0.910066	0.939592	-0.0898941
3-(Cyclohexylamino)-2-hydroxy-1-propanesulfonic acid	RP-Neg	0.329005	0.81621	1.07275	0.101319
3-(Cystein-S-yl)acetaminophen	HILIC-Neg	0.277575	0.80447	0.801035	-0.320063
3-(Glutathion-S-yl)acetaminophen	HILIC-Pos	0.837453	0.971977	0.989889	-0.0146616
3-(Hexacosanoyloxy)-4-(trimethylammonio)butanoate	RP-Pos	0.0714283	0.682389	0.871263	-0.19882
3-(Hexadecyloxy)-2-[(5E,8E,11E,14E,17E)-5,8,11,14,17-icosapentaenoyloxy]propyl 2-(trimethylammonio)ethyl phosphate	HILIC-Pos	0.523699	0.87059	0.95802	-0.061873
3-(Methylthio)-1-propanol	HILIC-Neg	0.624739	0.91365	0.965798	-0.0502059
3-(Palmitoyloxy)-1,2-propanediyl (9E,12E,9'E,12'E)bis(-9,12-octadecadienoate)	HILIC-Pos	0.975985	0.997212	0.998237	-0.00254592
3-(Stearoyloxy)-2-[(9Z)-9-tetradecenoyloxy]propyl (8Z,11Z,14Z,17Z)-8,11,14,17-icosatetraenoate	HILIC-Pos	0.661225	0.923718	0.962464	-0.0551951
3-(Sulfooxy)butanoic acid	RP-Neg	0.0836583	0.682389	0.909927	-0.136178
3-(Sulfooxy)-L-tyrosine	RP-Neg	0.903481	0.990256	1.00595	0.00855163
3,10-Diamino-14-methyl-5,6,6a,6b,7,9-hexahydro-4H-pyrimido[4'',5'':2',3'][1,4]diazepino[6',5':3,4]pyrrolo[1,2-f]pteridine-1,12-dione	RP-Neg	0.0710515	0.682389	0.876594	-0.190019
3,3-Dimethylglutaric acid	HILIC-Neg	0.126372	0.724801	1.07992	0.110931
3,4,5-Trimethoxycinnamic acid	HILIC-Neg	0.0200827	0.530757	0.737934	-0.438435
3,4-dehydrothiomorpholine-3-carboxylic acid	RP-Pos	0.42484	0.836237	1.08918	0.123242
3,4-Dihydro-1H-2-benzopyran-1-one	HILIC-Pos	0.798565	0.960925	0.976049	-0.0349739
3,4-Dihydroxy-2-methoxy-4-methyl-3-[2-methyl-3-(3-methyl-but-2-enyl)-oxiranyl]-cyclohexanone	RP-Neg	0.424015	0.836237	1.06543	0.0914303
3,4-Dihydroxymandelic acid	HILIC-Neg	0.0665395	0.682389	0.78812	-0.343513
3,4-Dihydroxyphenylacetamidine	HILIC-Pos	0.0900308	0.689676	1.15707	0.210478
3,4-Dihydroxyphenylglycol	RP-Pos	0.793439	0.960925	1.01468	0.0210192
3,4-Dihydroxyphenylglycol O-sulfate	RP-Neg	0.103308	0.70227	0.845998	-0.241275
3,4-Dimethyl-5-propyl-2-furantridecanoic acid	HILIC-Neg	0.153959	0.735228	1.1007	0.138415
3,4-Methyleneazelaic acid	RP-Pos	0.695282	0.932117	1.0281	0.0399855
3,4-Methylenesebacic acid	RP-Pos	0.621309	0.91069	1.06038	0.084588
3,4-Pyrrolidinediol, 2-(hydroxymethyl)-1-methyl-, (2R,3R,4R)-	HILIC-Pos	0.519467	0.870205	1.03809	0.0539379
3,5-Bis(1,1-dimethylethyl)-4-hydroxy-benzoic acid ethyl ester	HILIC-Neg	0.360247	0.822588	0.932957	-0.100118
3,5-Dichloro-2-hydroxybenzenesulfonic acid	HILIC-Neg	0.632166	0.91474	0.980748	-0.0280453
3',5'-Dideoxythymidine	RP-Pos	0.849362	0.97436	0.979588	-0.0297526
3,5-Dihydroxycinnamic acid sulfate	RP-Neg	0.432776	0.843749	0.927787	-0.108134
3,5-Dihydroxyphenyl dihydrogen phosphate	RP-Pos	0.144403	0.724801	1.15071	0.20253
3,5-Dihydroxyphenylglycine	RP-Pos	0.891589	0.986948	0.990888	-0.0132068
3,5-Dihydroxyphenylvaleric acid	RP-Pos	0.947734	0.994583	0.996096	-0.00564297
3,5-Dimethyl-2-(3-pyridyl)thiazolidin-4-one	RP-Neg	0.717079	0.939769	1.02371	0.0338063
3,5-Dinitrobenzoyl chloride	RP-Neg	0.996037	0.999941	1.00057	0.000827487
3,5-Pyridinedicarboxylic acid, 1,4-dihydro-2,4,6-trimethyl-, diethyl ester	RP-Pos	0.436397	0.847914	0.816288	-0.29285
3,6-Dihydroxy-5-methyl-2(1H)-pyridinone	RP-Neg	0.13857	0.724801	0.883136	-0.179293
3,7-Dimethyl-2,6-octadien-1-ylacetate	HILIC-Neg	0.399918	0.833216	1.05224	0.073457
3,7-Dimethyluric acid	HILIC-Neg	0.0844823	0.682389	0.763781	-0.38877
3,9-Dihydro-2H-purine-6,8-diol	HILIC-Neg	0.394781	0.832786	1.06697	0.0935165
3?,4-dimethyl-4-aza-5?-cholestane	RP-Pos	0.131592	0.724801	0.791907	-0.336597
3-[(15Z,19Z)-11,12-Dihydroxy-15,19-dotriacontadien-1-yl]-5-methyl-2(5H)-furanone	HILIC-Pos	0.178551	0.766104	0.908025	-0.139197
3-[(17Z)-13,14-Dihydroxy-17-triaconten-1-yl]-5-methyl-2(5H)-furanone	HILIC-Pos	0.0983137	0.698381	0.782104	-0.354568
3-[(19Z)-15,16-Dihydroxy-19-dotriaconten-1-yl]-5-methyl-2(5H)-furanone	RP-Pos	0.85962	0.975699	1.01338	0.0191755
3-[(1S)-2-Cyclohexen-1-yl]-L-alanine	RP-Pos	0.247546	0.790027	0.901356	-0.149831
3-[(3-Hydroxyheptanoyl)oxy]-4-(trimethylammonio)butanoate	RP-Pos	0.656553	0.921761	0.98317	-0.0244879
3-[(4E,7E,10E,13E,16E)-4,7,10,13,16-Docosapentaenoyloxy]-4-(trimethylammonio)butanoate	RP-Pos	0.389012	0.831825	0.948765	-0.0758778
3-[(4E,7E,10E,13E,16E,19E)-4,7,10,13,16,19-Docosahexaenoyloxy]-4-(trimethylammonio)butanoate	RP-Pos	0.459822	0.856378	0.956053	-0.0648378
3-[18-(2-Carboxyethyl)-3,8,13,17-tetramethyl-21,22,23,24-tetrahydroporphyrin-2-yl]propanoic acid	RP-Pos	0.651877	0.921163	1.06845	0.095524
3-[2-[(E)-[3-(2-carboxyethyl)-5-[(4-ethyl-3-methyl-5-oxo-pyrrolidin-2-yl)methyl]-4-methyl-pyrrol-2-ylidene]methyl]-5-[(3-ethyl-4-methyl-5-oxo-pyrrolidin-2-yl)methyl]-4-methyl-1H-pyrrol-3-yl]propanoic acid	RP-Pos	0.148886	0.7253	1.0549	0.0771093
3-[3-(Sulfooxy)phenyl]propanoic acid	RP-Neg	0.0631382	0.682389	0.790679	-0.338836
3-[4-methoxy-3-(sulfooxy)phenyl]propanoic acid	RP-Neg	0.161874	0.742042	0.912985	-0.131337
3[N-Morpholino]propane sulfonic acid	HILIC-Neg	0.448315	0.852621	0.90325	-0.146804
3-{[(2E)-4-Methoxy-4-oxo-2-butenoyl]amino}-L-alanyl-L-leucine	RP-Neg	0.790606	0.960925	0.978352	-0.031574
3-{[5-(Azetidin-1-ylcarbonyl)pyrazin-2-yl]oxy}-5-{[(1S)-1-methyl-2-(methyloxy)ethyl]oxy}-N-(5-methylpyrazin-2-yl)benzamide	RP-Pos	0.203325	0.778834	1.0631	0.088282
3-{4-[2-Hydroxy-3-(propan-2-ylamino)propoxy]phenyl}propanoic acid	RP-Pos	0.928107	0.992405	0.982093	-0.0260686
3a,6,6,9a-tetramethylperhydronaphtho[2,1-b]furan	RP-Pos	0.0820501	0.682389	1.24994	0.32186
3'-Adenosine monophosphate (3'-AMP)	RP-Pos	0.49577	0.859445	1.06032	0.0845016
3-Allylcyclohexene	HILIC-Pos	0.803009	0.960925	0.984312	-0.0228117
3alpha-Hydroxy-7-oxo-5beta-cholanic acid	RP-Pos	0.693457	0.930899	1.02249	0.0320854
3-Amino-1-hydroxypyrrolidin-2-one	HILIC-Pos	0.26344	0.802716	1.07016	0.0978216
3-Amino-2,2-dimethylpropanoic acid	RP-Neg	0.0611946	0.682389	0.910447	-0.135352
3-Amino-2-piperidone	HILIC-Pos	0.349338	0.818811	0.916819	-0.125291
3-Aminobenzanthrone	RP-Pos	0.394681	0.832786	0.954634	-0.0669802
3-Aminophenol	HILIC-Pos	0.0781941	0.682389	0.826739	-0.274496
3-Aminopicolinic acid	HILIC-Neg	0.547867	0.884527	0.941793	-0.0865186
3-Aminopropane-1-sulfonic acid	RP-Neg	0.768589	0.95908	0.98266	-0.0252353
3beta-hydroxy-4beta-methyl-5alpha-cholest-7-ene-4alpha-carboxylic acid	RP-Pos	0.600527	0.903231	1.04364	0.061622
3b-Hydroxy-5-cholenoic acid	RP-Pos	0.294298	0.80447	1.19577	0.257935
3-Butylidene-4,5-dihydrophthalide	RP-Pos	0.641258	0.920654	1.03782	0.0535603
3-carboxy-2,3-dihydroxypropanoate	HILIC-Neg	0.365749	0.82536	0.931863	-0.101811
3-carboxy-4-methyl-5-pentyl-2-furanpropanoic acid	RP-Neg	0.40413	0.833623	0.922642	-0.116157
3-Coumaric acid	HILIC-Neg	0.0228936	0.551618	1.16844	0.224585
3-Cyclohexyl-1-propylsulfonic acid	RP-Neg	0.133514	0.724801	1.14166	0.191128
3-Deoxy-D-glycero-D-galacto-2-nonulosonic acid	HILIC-Neg	0.240769	0.787543	1.10771	0.147581
3'-Deoxythymidine	RP-Pos	0.720286	0.939819	1.01944	0.0277833
3'-Dephosphocoenzyme A	HILIC-Neg	0.240824	0.787543	0.903663	-0.146143
3-Dodecyloxypropane-1,2-diol	RP-Pos	0.182783	0.77481	1.10926	0.149599
3-Ethyl-4-(9-hydroxy-4,6,8,10-tetramethyl-7-oxododec-4-en-2-yl)oxetan-2-one	RP-Pos	0.431383	0.842539	1.03662	0.0518887
3-Feruloylquinic acid	RP-Neg	0.999484	0.999941	1.00009	0.000129333
3-Formyl-6,6,7b-trimethyl-2,4,4a,5,6,7,7a,7b-octahydro-1H-cyclobuta[e]inden-2-yl 3-chloro-6-hydroxy-4-methoxy-2-methylbenzoate	HILIC-Pos	0.989746	0.999358	0.999371	-0.000907097
3-Hexenyl salicylic acid	RP-Neg	0.922684	0.990256	1.00387	0.00557093
3-Hydroxy-1,7,7-trimethylbicyclo[2.2.1]hept-2-yl acetate	RP-Neg	0.965179	0.996751	1.00356	0.00512515
3-Hydroxy-11Z-octadecenoylcarnitine	RP-Pos	0.195045	0.778834	1.14369	0.193702
3-Hydroxy-2-oxoindole	RP-Pos	0.241427	0.788521	0.880265	-0.18399
3-hydroxy-3-(3-hydroxyphenyl)propanoic acid-O-sulphate	RP-Neg	0.079097	0.682389	0.825127	-0.277311
3-Hydroxy-3-carboxymethyl-adipic acid	RP-Pos	0.557402	0.8887	1.03374	0.0478718
3-Hydroxy-3-methylglutaric acid	HILIC-Neg	0.481234	0.858258	1.03584	0.0508037
3-Hydroxy-5,8-tetradecadienoylcarnitine	RP-Pos	0.531207	0.877622	1.04944	0.0696248
3-Hydroxy-5-methylphenyl sulfate	RP-Neg	0.188978	0.778834	0.792021	-0.336389
3-Hydroxy-9-hexadecenoylcarnitine	RP-Pos	0.891511	0.986948	1.01131	0.0162273
3-Hydroxyanthranilic acid	HILIC-Neg	0.0778868	0.682389	0.907364	-0.140247
3-hydroxybenzoic acid-3-O-sulphate	HILIC-Neg	0.174708	0.755585	0.751876	-0.411434
3-Hydroxybutyric acid	RP-Neg	0.62035	0.910315	0.949349	-0.0749891
3-hydroxy-C12 homoserine lactone	HILIC-Pos	0.294213	0.80447	0.865272	-0.208774
3-Hydroxy-cis-5-tetradecenoylcarnitine	RP-Pos	0.874244	0.980659	1.01285	0.0184199
3-hydroxydecanoyl carnitine	RP-Pos	0.448984	0.852621	1.07717	0.107241
3-Hydroxydodecanedioic acid	HILIC-Neg	0.294476	0.80447	0.899373	-0.153009
3-hydroxydodecanoyl carnitine	RP-Pos	0.156324	0.735228	1.14229	0.191927
3-Hydroxyglutaric acid	RP-Neg	0.00270119	0.304178	0.841701	-0.248621
3-Hydroxyhexadecadienoylcarnitine	RP-Pos	0.413048	0.834692	1.0657	0.0917987
3-hydroxyhexadecanoyl carnitine	HILIC-Pos	0.673075	0.925791	1.04099	0.0579503
3-Hydroxyhexanoylcarnitine	RP-Pos	0.156543	0.735228	1.14369	0.193694
3-Hydroxyhippuric acid sulfate	RP-Neg	0.133205	0.724801	0.851843	-0.231341
3-Hydroxymethyl xylitol	HILIC-Neg	0.939768	0.993218	1.00709	0.0101866
3-Hydroxynonanoic acid	RP-Pos	0.280219	0.80447	1.08139	0.112888
3-hydroxynonanoyl carnitine	RP-Neg	0.164444	0.746165	0.852886	-0.229575
3-Hydroxynorvaline	HILIC-Pos	0.898636	0.989472	0.986378	-0.0197871
3-hydroxyoctanoyl carnitine	RP-Pos	0.770943	0.959511	1.02189	0.0312432
3-Hydroxypentadecanoic acid	RP-Neg	0.542152	0.881784	1.02561	0.0364815
3-Hydroxypicolinic acid	HILIC-Neg	0.628108	0.91474	1.02294	0.0327146
3-Hydroxypyridine sulfate	HILIC-Neg	0.512397	0.868527	0.884339	-0.177329
3'-Hydroxyropivacaine	RP-Pos	0.227968	0.787305	1.04523	0.063814
3-Hydroxysuberic acid	RP-Neg	0.0844327	0.682389	0.901546	-0.149527
3-Hydroxytetradecanedioic acid	HILIC-Neg	0.575854	0.896851	1.03453	0.0489786
3-Hydroxytridecanoic acid	HILIC-Neg	0.378819	0.82554	1.03593	0.0509276
3-Hydroxyvaleric acid	HILIC-Neg	0.297166	0.80447	1.04723	0.066575
3-Indolehydracrylic acid	RP-Neg	0.0787231	0.682389	0.844209	-0.244329
3-Indoxyl sulphate	HILIC-Neg	0.0727128	0.682389	0.682066	-0.552017
3-Ketosphingosine	RP-Pos	0.766597	0.95896	1.02289	0.032654
3-Methoxy-4-hydroxyphenylethyleneglycol sulfate	RP-Neg	0.301537	0.80447	0.906256	-0.142009
3-Methoxytyrosine	HILIC-Pos	0.2247	0.787305	1.24999	0.321914
3-Methyl sulfolene	RP-Pos	0.767908	0.95896	0.989791	-0.0148048
3-Methyl-2-benzothiazolone hydrazone	RP-Neg	0.0341609	0.606196	0.711312	-0.491446
3-Methyladenine	HILIC-Pos	0.986315	0.998105	1.001	0.00144394
3-Methyladipic acid	HILIC-Neg	0.899614	0.989726	1.00613	0.00881164
3-Methylcytosine	HILIC-Neg	0.150451	0.729565	1.06673	0.093201
3-Methylglutaric acid	RP-Neg	0.00995119	0.397977	0.91883	-0.12213
3-Methylglutarylcarnitine	HILIC-Pos	0.135977	0.724801	1.12986	0.17615
3-Methylhistidine	HILIC-Pos	0.58905	0.901963	0.927498	-0.108584
3-Methyl-N-(4-methyl-5-oxo-4,5-dihydro[1,2]dithiolo[4,3-b]pyrrol-6-yl)-2-butenamide	HILIC-Neg	0.797445	0.960925	1.02543	0.0362229
3-Methylpyridine	RP-Pos	0.782846	0.960925	0.9688	-0.0457292
3-Methylthiophene	HILIC-Neg	0.0332182	0.606196	0.913236	-0.13094
3-Methylthiopropionic acid	RP-Neg	0.818368	0.965637	0.988172	-0.0171662
3-Methylthymine	HILIC-Pos	0.00696073	0.390223	0.756906	-0.401814
3-Methylxanthine	RP-Neg	0.556583	0.888694	0.925533	-0.111644
3-Nitrobenzene-1,2-diol	HILIC-Neg	0.0122146	0.419133	0.909136	-0.137433
3-O-Methyl-d-glucose	RP-Pos	0.401488	0.833216	0.900935	-0.150505
3-O-sulfo-beta-galactose	RP-Neg	0.0853622	0.682389	0.870363	-0.200311
3-Oxalomalic acid	RP-Neg	0.390226	0.832786	1.10311	0.141572
3-Oxo-1,8-octanedicarboxylic acid	RP-Neg	0.238766	0.787496	0.90285	-0.147442
3-oxo-C12-HSL	RP-Neg	0.633152	0.915102	1.03738	0.0529486
3-Oxoglutaric acid	HILIC-Neg	0.36675	0.82536	1.10346	0.142029
3-Oxononyl acetate	HILIC-Neg	0.388146	0.830825	1.05503	0.0772825
3-Oxotetradecanoic acid	RP-Neg	0.206708	0.779831	1.08599	0.119011
3-Palmitoyl-sn-glycerol	RP-Pos	0.985174	0.998105	0.999254	-0.00107712
3-Phenyl-1-propanol	HILIC-Pos	0.47676	0.858258	0.957951	-0.0619763
3-Phenylacetylamino-2,6-piperidinedione	RP-Pos	0.32587	0.813889	1.04375	0.0617721
3-Phenyllactic acid	HILIC-Neg	0.103109	0.70227	1.1255	0.170568
3-Phenylpropyl hydrogen sulfate	HILIC-Neg	0.506736	0.865588	0.940854	-0.0879569
3-Phosphoglyceric acid	RP-Neg	0.815214	0.964552	0.974071	-0.0379011
3-Pyridinecarboximidamide, N-(2-hydroxy-3-(1-piperidinyl)propoxy)-	HILIC-Neg	0.991419	0.999778	0.999125	-0.00126355
3-Pyridinol	HILIC-Pos	0.850924	0.974743	0.982886	-0.0249043
3-Pyridylacetic acid	HILIC-Pos	0.802971	0.960925	1.01274	0.0182634
3-Sulfamoylalanine	RP-Neg	0.396417	0.833216	1.08624	0.11934
3-Sulfinoalanine	HILIC-Neg	0.00473257	0.371435	1.22024	0.287163
3-sulfolactic acid	HILIC-Neg	0.113175	0.709693	1.13543	0.183236
3-Sulfopropanoic acid	RP-Neg	0.0188595	0.520708	0.884242	-0.177487
3-tert-Butyl-4-hydroxyanisole	RP-Neg	0.0952482	0.696046	0.862645	-0.213161
3-Vinyl-1,2-dithiacyclohex-5-ene	HILIC-Neg	0.468987	0.858258	0.978549	-0.0312835
4-(2,6,6-Trimethyl-1,3-cyclohexadien-1-yl)-2-butanone	HILIC-Pos	0.847474	0.972942	1.01793	0.0256341
4-(2,6,6-Trimethyl-1-cyclohexen-1-yl)-2-butanone	RP-Pos	0.214679	0.787305	1.09532	0.131351
4-(2,6-Dioxo-1-propyl-3,7-dihydropurin-8-yl)benzenesulfonic acid	RP-Neg	0.580157	0.900221	1.01737	0.0248417
4-(2-Methoxyphenyl)-2-((5-methyl-1H-imidazol-4-yl)methyl)thiazole	HILIC-Neg	0.601993	0.904386	1.03604	0.0510779
4-(3-Oxopropyl)phenyl hydrogen sulfate	HILIC-Neg	0.0905579	0.689676	0.780066	-0.358333
4-(3-Phenylpropyl)phenyl hydrogen sulfate	RP-Pos	0.733545	0.94569	0.97439	-0.0374281
4-(4-Aminophenoxy)aniline	RP-Pos	0.0615001	0.682389	1.15636	0.209585
4-(4-Methyl-3-oxopentyl)phenyl hydrogen sulfate	HILIC-Neg	0.0955524	0.696046	0.791669	-0.337031
4-(4-Methylcyclohexyl)-4-oxobutanoic acid	RP-Neg	0.779886	0.960925	1.01822	0.0260546
4-(5,6-Dihydroxy-6-methyl-1-hepten-2-yl)-1-methyl-1,2-cyclohexanediol	RP-Neg	0.945556	0.993908	0.996643	-0.00485088
4-(5-Hydroxy-2-methyl-2-azabicyclo[2.2.2]oct-5-yl)-3-methylbutanoic acid	HILIC-Pos	0.648582	0.921163	0.969237	-0.0450779
4-(beta-D-Glucopyranosyloxy)-2-methylenebutanoic acid	HILIC-Neg	0.590967	0.901963	0.951802	-0.071266
4-(Dimethylsulfonio)-2-hydroxybutanoate	HILIC-Neg	0.0776454	0.682389	1.13796	0.186446
4-(Dodecylamino)Phenol	RP-Pos	0.0857036	0.682389	1.23554	0.305147
4-(Î²-D-Glucopyranosyloxy)-2,5-dimethyl-3(2H)-furanone	RP-Pos	0.883917	0.984242	0.994785	-0.00754402
4-(L-Alanin-3-yl)-2-hydroxy-cis,cis-muconate 6-semialdehyde	HILIC-Neg	0.518361	0.870205	0.941215	-0.0874036
4-(N,N-Dimethylsulfamoyl)-7-piperazino-benzofurazan	RP-Pos	0.403793	0.833623	1.07684	0.106798
4-(Phosphonooxy)-L-threonine	HILIC-Neg	0.801409	0.960925	0.990638	-0.0135708
4-(Sulfooxy)butanoic acid	RP-Neg	0.169937	0.752064	0.847691	-0.23839
4-(Trimethylammonio)-3-(undecanoyloxy)butanoate	RP-Pos	0.455757	0.852621	0.974261	-0.0376192
4,17-Dimethyltrilostane	RP-Pos	0.594514	0.901963	0.96481	-0.0516825
4,4'-Dihydroxyantipyrine	RP-Pos	0.300106	0.80447	1.08065	0.111896
4,4-Dimethyl-2-[3-carboxylatopropyl]-2-tridecyloxazolidine 3-oxide	RP-Pos	0.200089	0.778834	1.08055	0.111763
4,4'-Thiobis(butan-2-one)	RP-Pos	0.312415	0.808055	0.873781	-0.194656
4,5-Dihydroorotic acid	HILIC-Neg	0.0340942	0.606196	1.17916	0.237766
4,5-Dimethoxybenzene-1,2-diamine	RP-Pos	0.180076	0.770904	0.942497	-0.0854408
4,5-Epoxydec-2(trans)-enal	HILIC-Neg	0.246004	0.790027	1.09204	0.127025
4,6-O-Ethylidene-alpha-D-glucose	RP-Neg	0.207862	0.779831	0.911315	-0.133978
4,7,10,13,16-Docosapentaenoic acid	RP-Neg	0.0875597	0.683276	1.11651	0.158992
4,7,10,13-Hexadecatetraenoic acid	RP-Neg	0.0308444	0.606196	1.16629	0.221932
4,7,13,16,21,24-Hexaoxa-1,10-diazabicyclo[8.8.8]hexacosane	RP-Pos	0.448808	0.852621	0.953115	-0.0692779
4-[(2,4-Dihydroxy-3,3-dimethylbutanoyl)amino]butanoic acid	HILIC-Pos	0.0260571	0.553047	1.2086	0.273336
4-[(2-Isopropyl-5-methylcyclohexyl)oxy]-4-oxobutanoic acid	RP-Pos	0.253229	0.793413	1.06502	0.0908794
4-[(2R,5R)-5-(6-Aminopurin-9-yl)-3,4-dihydroxyoxolan-2-yl]butanamide	HILIC-Pos	0.508438	0.867492	1.04423	0.0624386
4-[(S)-Amino(carboxy)methyl]-3-methylbenzoic acid	RP-Pos	0.519614	0.870205	1.02928	0.0416393
4-[{[(2S,3S,4R,5R)-5-(6-Amino-9H-purin-9-yl)-3,4-dihydroxytetrahydro-2-furanyl]methyl}(methyl)sulfonio]-2-hydroxybutanoate (non-preferred name)	RP-Pos	0.260678	0.800316	0.893287	-0.162805
4-[2-[(E)-Octadec-9-enoyl]oxy-3-[(Z)-octadec-9-enoyl]oxypropoxy]-4-oxobutanoic acid	HILIC-Pos	0.651385	0.921163	0.932053	-0.101516
4-[3,4,5-Trihydroxy-6-(hydroxymethyl)oxan-2-yl]oxybenzaldehyde	RP-Neg	0.0402895	0.621702	0.674881	-0.567294
4-[5-(1,3-Benzodioxol-5-yl)-3,4-dimethyltetrahydro-2-furanyl]-2-methoxyphenol	RP-Pos	0.506432	0.865588	0.969941	-0.0440314
4-[Amino(carboxy)methyl]-5-oxoproline	RP-Neg	0.805299	0.960925	0.987742	-0.0177935
4-{(Z)-[(4E,7Z,16Z,19Z)-1-Hydroxy-4,7,10,13,16,19-docosahexaen-1-ylidene]amino}butanoic acid	RP-Pos	0.649865	0.921163	0.964993	-0.0514098
4a-Carbinolamine tetrahydrobiopterin	HILIC-Pos	0.281969	0.80447	1.07388	0.102827
4-Acetamidobenzenesulfonamide	RP-Pos	0.271748	0.80447	1.24859	0.320303
4-Acetamidobutanoic acid	RP-Pos	0.128753	0.724801	0.868951	-0.202653
4-Allylphenol sulfate	RP-Neg	0.125456	0.723679	0.864618	-0.209866
4alpha-Carboxy-5alpha-cholesta-8-en-3beta-ol	RP-Pos	0.348857	0.818811	0.941937	-0.086297
4-Amino-1-[(2R,5R)-5-(hydroxymethyl)-4-sulfanyloxolan-2-yl]pyrimidin-2-one	RP-Pos	0.371019	0.82536	0.860524	-0.216712
4-Amino-1-[(2S,4S)-2-(hydroxymethyl)-1,3-oxathiolan-4-yl]pyrimidin-2-one	RP-Pos	0.299874	0.80447	0.874919	-0.192779
4-Amino-1-[5-(hydroxymethyl)oxolan-2-yl]pyrimidin-2-one	RP-Pos	0.315511	0.809083	0.890852	-0.166742
4-Amino-1-{(2xi)-5-O-[({[(2R)-2-[(10Z,13Z,16Z)-10,13,16-docosatrienoyloxy]-3-(stearoyloxy)propoxy](hydroxy)phosphoryl}oxy)(hydroxy)phosphoryl]-beta-D-threo-pentofuranosyl}-2(1H)-pyrimidinone	RP-Pos	0.581842	0.900221	0.963767	-0.0532433
4-amino-2-hydroxyamino-6-nitrotoluene	HILIC-Neg	0.88048	0.982103	0.995541	-0.00644781
4-Amino-3-pyridinyl hydrogen sulfate	RP-Pos	0.354863	0.81989	0.963814	-0.0531727
4-Amino-4-deoxyarabinose	HILIC-Neg	0.079193	0.682389	1.25475	0.327402
4-Amino-5,6-dihydroxy-2-oxo-7-(phosphonooxy)heptanoic acid	RP-Neg	0.0837925	0.682389	1.16938	0.225742
4-Aminohex-5-ynoic acid	RP-Pos	0.544139	0.882504	1.04096	0.0579099
4-Aminohippuric acid	RP-Neg	0.110763	0.706588	0.8171	-0.291416
4-Aminophenyl phosphate	HILIC-Neg	0.234018	0.787496	1.14708	0.197967
4-Anisic acid	HILIC-Neg	0.716645	0.939769	0.979459	-0.0299432
4-Azaspiro[bicyclo[2.2.2]octane-2,2'-[1,4]oxazolidine]-5'-one	RP-Pos	0.405583	0.833623	0.928297	-0.107341
4-Biphenylcarboxylic acid	HILIC-Neg	0.629452	0.91474	0.971617	-0.0415405
4-Bis(2-hydroxyethyl)amino-L-phenylalanine	RP-Neg	0.183799	0.775307	0.897747	-0.155619
4-Chloro-2-hydroxy-N-(propylcarbamoyl)benzenesulfonamide	RP-Neg	0.286661	0.80447	1.04447	0.0627689
4-Deoxy-5-C-(3,5-di-sec-butyl-1-cyclopenten-1-yl)pentonic acid	HILIC-Neg	0.323498	0.812159	1.06545	0.0914685
4-Ethyl-3-(4-methoxyphenyl)-2,2-dimethyl-2H-chromen-7-yl acetate	HILIC-Neg	0.572573	0.894158	0.969219	-0.0451054
4-Ethylphenylsulfate	HILIC-Neg	0.342457	0.818232	0.891552	-0.165609
4-Fluoro-3-phenoxybenzoic acid	RP-Neg	0.885017	0.98462	0.980387	-0.0285762
4-Formylbenzoic acid	RP-Pos	0.683111	0.926678	1.05407	0.0759723
4-Formylbenzonitrile	RP-Pos	0.277482	0.80447	0.849178	-0.235861
4-guanidinobutanal	HILIC-Pos	0.268121	0.802812	1.08601	0.119037
4-Guanidinobutyric acid	HILIC-Pos	0.693681	0.930899	1.02628	0.0374237
4-Heptyloxyphenol	HILIC-Neg	0.119373	0.710817	1.12293	0.167273
4-Hydroxy-2-oxoglutaric acid	HILIC-Neg	0.568358	0.892127	1.05083	0.0715346
4-Hydroxy-3- methoxyphenylglycol sulfate	HILIC-Neg	0.147241	0.724801	0.822571	-0.281789
4-hydroxy-3-nitrophenylacetate	HILIC-Neg	0.416115	0.834692	1.10441	0.143272
4-Hydroxy-5-(phenyl)-valeric acid-O-glucuronide	RP-Neg	0.0665446	0.682389	1.25424	0.326813
4-Hydroxy-5-[(E)-(hydroxymethylene)amino]-6-iminio-2-imino-1,2,5,6-tetrahydropyrimidin-5-ide	HILIC-Neg	0.108188	0.70227	0.795219	-0.330576
4-Hydroxy-5-methyl-3(2H)-thiophenone	RP-Pos	0.523693	0.87059	1.0748	0.104072
4-hydroxy-6-[2-(2-methyl-1,2,4a,5,6,7,8,8a-octahydronaphthalen-1-yl)ethyl]oxan-2-one	RP-Pos	0.650952	0.921163	0.946734	-0.078969
4-Hydroxybenzaldehyde	HILIC-Neg	0.232497	0.787305	1.05057	0.0711725
4-Hydroxy-benzenepropanedioate	HILIC-Neg	0.351364	0.819648	1.07104	0.0990106
4-Hydroxybutyric acid (GHB)	HILIC-Neg	0.449173	0.852621	1.04793	0.0675449
4-Hydroxychlorothalonil	HILIC-Neg	0.417668	0.834692	0.930895	-0.10331
4-Hydroxycyclohexylcarboxylic acid	RP-Neg	0.417296	0.834692	0.936389	-0.0948195
4-Hydroxy-L-glutamic acid	RP-Pos	0.319793	0.811427	0.96096	-0.0574514
4'-Hydroxymethohexital	RP-Pos	0.0861699	0.682389	1.10922	0.149543
4-Hydroxynonenal glutathione	RP-Pos	0.755901	0.954428	1.0249	0.0354838
4-Hydroxyphenylglycine	HILIC-Neg	0.00337161	0.331352	1.19032	0.251348
4-Hydroxyphenylpyruvic acid	RP-Neg	0.0711842	0.682389	1.08008	0.111136
4-Hydroxyphenytoin	RP-Pos	0.846258	0.971977	1.00778	0.011178
4-Hydroxyprolylglutamine	HILIC-Neg	0.778941	0.960925	1.03039	0.0431954
4-Hydroxytestosterone	HILIC-Neg	0.129581	0.724801	1.11202	0.153181
4-Ketocyclophosphamide	RP-Pos	0.377489	0.82536	0.930707	-0.103602
4-Methyl-2-oxo-2H-chromen-7-yl sulfamate	RP-Pos	0.0295016	0.596946	0.818478	-0.288984
4-Methyl-2-propyloxazole	RP-Pos	0.312467	0.808055	0.947498	-0.077805
4-Methyl-2-propyltetrahydro-2H-pyran-4-yl acetate	HILIC-Neg	0.100873	0.698381	1.0942	0.129871
4-Methylcinnamic acid	RP-Pos	0.70398	0.934072	0.968751	-0.0458021
4-Methylphenol	HILIC-Neg	0.41313	0.834692	0.936481	-0.0946787
4-Methylstyrene	HILIC-Pos	0.47676	0.858258	0.957951	-0.0619763
4-nitro-6-oxohepta-2,4-dienedioic acid	RP-Pos	0.906778	0.990256	1.00253	0.00364359
4-Nitrophenyl chloroformate	HILIC-Pos	0.825332	0.967244	1.01606	0.0229823
4-O-(2-Acetamido-2-deoxy-beta-D-glucopyranosyl)-beta-D-glucopyranuronic acid	HILIC-Pos	0.483523	0.858258	0.956324	-0.0644294
4-O-(beta-L-Araf)-cis-L-Hyp	HILIC-Neg	0.173057	0.752064	0.858435	-0.22022
4-O-beta-D-Galactopyranosyl-beta-D-xylopyranose	RP-Neg	0.843363	0.971977	0.987882	-0.0175889
4-O-Methylhonokiol	RP-Neg	0.0611025	0.682389	1.07584	0.105464
4-Oxo-2-azetidinecarboxylic acid	RP-Pos	0.650782	0.921163	0.974103	-0.0378543
4-Oxoproline	HILIC-Neg	0.968681	0.996751	0.998182	-0.00262569
4-phenylbutanic acid-O-sulphate	RP-Pos	0.929182	0.992405	0.993066	-0.0100392
4-Phenylbutylamine	HILIC-Pos	0.141411	0.724801	0.852763	-0.229782
4-Phenylbutyric acid	RP-Pos	0.000144225	0.0678357	1.30154	0.38022
4-Piperidinol, 1-hydroxy-2,2,6,6-tetramethyl-	RP-Pos	0.351123	0.819648	1.04617	0.0651141
4-Pyridoxic acid	HILIC-Neg	0.342332	0.818232	0.895995	-0.158437
4-styrenesulfonic acid	RP-Neg	0.950172	0.994592	0.993409	-0.00954068
4-Sulfobenzoic acid	RP-Neg	0.150702	0.729565	0.87351	-0.195103
4-Tert-Amylphenol	RP-Neg	0.141099	0.724801	0.898428	-0.154526
4-Thiouridine	HILIC-Neg	0.804938	0.960925	1.03375	0.047891
4-Undecylbenzenesulfonic acid	HILIC-Neg	0.468336	0.858258	0.90656	-0.141526
4-Vinylphenol sulfate	RP-Neg	0.45481	0.852621	0.913788	-0.130069
5-(1,1-Dimethylheptyl)-2-[5-hydroxy-2-(3-hydroxypropyl)cyclohexyl]phenol	RP-Neg	0.00841622	0.390223	1.17412	0.231584
5-(1-Hydroxyethyl)-4-methylthiazole	HILIC-Pos	0.402191	0.833623	1.05254	0.0738763
5-(2-Chlorophenyl)-1,3-dihydro-1-methyl-7-nitro-2H-1,4-benzodiazepin-2-one	RP-Neg	0.237233	0.787496	1.09649	0.132899
5-(3',4',5'-Trihydroxyphenyl)-gamma-valerolactone-3'-O-glucuronide	RP-Neg	0.33724	0.818232	0.851798	-0.231417
5'-(3',4'-Dihydroxyphenyl)-gamma-valerolactone sulfate	HILIC-Neg	0.232514	0.787305	0.850965	-0.232828
5-(3',4'-dihydroxyphenyl)-gamma-valerolactone-3'-O-glucuronide	RP-Neg	0.0353419	0.606196	0.847303	-0.23905
5-(3-amino-3-carboxypropylthio)pentanoic acid	HILIC-Neg	0.884379	0.984332	0.984425	-0.0226465
5'-(3'-Methoxy-4'-hydroxyphenyl)-gamma-valerolactone	HILIC-Neg	0.975176	0.997212	1.00147	0.00212124
5-(6-hydroxy-6-methyloctyl)-2,5-dihydrofuran-2-one	HILIC-Pos	0.994857	0.999882	1.00039	0.000566172
5-(Cycloocten-1-yl)-5-ethyl-barbituric acid	RP-Neg	0.301896	0.80447	0.867864	-0.204458
5-(Dimethylamino)-N-(3,4-dimethyl-5-isoxazolyl)-1-naphthalenesulfonamide	RP-Pos	0.505356	0.865588	0.9302	-0.104387
5-(Galactosylhydroxy)-L-Lysine	RP-Pos	0.0703402	0.682389	1.15673	0.210056
5-(Hydroxymethyl-2-furoyl)glycine	HILIC-Pos	0.373867	0.82536	0.95467	-0.0669266
5-(Phosphonooxy)-L-lysine	RP-Neg	0.373643	0.82536	1.07071	0.0985673
5,11,14-Eicosatrienoic acid	HILIC-Neg	0.996363	0.999941	0.99979	-0.000302497
5,5-Dimethyl-4-(3-oxobutyl)dihydro-2(3H)-furanone	HILIC-Neg	0.193134	0.778834	0.92502	-0.112443
5,5-Dimethylhydantoin	HILIC-Neg	0.951019	0.994592	0.995752	-0.00614198
5,6-Dihydro-5'-azacytidine	HILIC-Neg	0.309471	0.806368	0.888644	-0.170322
5,6-Dihydrothymidine	HILIC-Pos	0.00204368	0.276375	1.25039	0.322374
5,6-dihydrothymine	RP-Pos	0.684177	0.926678	0.973225	-0.0391547
5,7-dihydroxy-3-(4-hydroxyphenyl)-4H-chromen-4-one	RP-Pos	0.54573	0.882504	0.94746	-0.0778624
5,8,12-Trihydroxy-2-oxododecanoic acid	RP-Neg	0.935639	0.992836	0.993738	-0.00906223
5,9,12-Trimethyl-11,14-dioxatetracyclo[6.4.1.1~9,12~.0~1,5~]tetradecan-2-ol	HILIC-Neg	0.376684	0.82536	1.04257	0.0601377
5,9:7,10a-Dimethano-10aH-[1,3]dioxocino[6,5-d]pyrimidine-4,7,10,11,12-pentol, octahydro-12-(hydroxymethyl)-2-imino-,(4R,4aR,5R,7S,9S,10S,10aR,11S,12S)-	HILIC-Pos	0.551764	0.887099	1.03193	0.0453451
5-[(3As,4S,6aR)-2-oxo-1,3,3a,4,6,6a-hexahydrothieno[3,4-d]imidazol-4-yl]-N'-propylpentanehydrazide	HILIC-Pos	0.130999	0.724801	1.08234	0.114148
5-{4-[2-(Methylamino)ethoxy]benzyl}-1,3-thiazolidine-2,4-dione	RP-Neg	0.698732	0.932363	0.952221	-0.0706322
5'-5,6-Dihydrouridylic acid	RP-Pos	0.733541	0.94569	0.95596	-0.0649783
5-Acetyl-6,10-dimethyl-17,19-dioxo-18-oxahexacyclo[13.5.2.0~1,9~.0~2,6~.0~10,15~.0~16,20~]docosa-8,21-dien-13-yl acetate	HILIC-Pos	0.871807	0.98057	1.0242	0.0344917
5-Acetylamino-6-amino-3-methyluracil	RP-Neg	0.958085	0.996162	0.994399	-0.00810269
5alpha-Androstane-3beta,7alpha,17beta-triol	RP-Neg	0.066114	0.682389	1.2592	0.332507
5-Amino-2-(3,4-dimethoxyphenyl)-2-isopropylvaleronitrile	RP-Pos	0.0589252	0.682389	1.10887	0.149093
5-amino-5-deoxy-3-dehydroshikimic acid	RP-Neg	0.773155	0.959709	0.974009	-0.0379924
5-amino-6-(D-ribitylamino)uracil	HILIC-Neg	0.257279	0.79612	1.08194	0.113624
5-Aminoimidazole-4-carboxamide	HILIC-Neg	0.67791	0.926493	0.964695	-0.0518547
5-Aminovaleric acid	HILIC-Neg	0.34755	0.818811	1.08015	0.111231
5beta-Pregnane-3alpha,20alpha-diol	RP-Neg	0.397301	0.833216	1.05156	0.0725352
5-Dodecenoylcarnitine	RP-Pos	0.404549	0.833623	1.10873	0.148909
5-Formamidoimidazole-4-carboxamide ribotide	RP-Neg	0.511307	0.867963	1.04688	0.06609
5-Formylcytosine	RP-Neg	0.0548302	0.680117	0.805118	-0.312729
5-Formylfurfural	RP-Pos	0.228543	0.787305	0.889463	-0.168994
5-Hexyl-2-oxotetrahydro-3-furancarboxylic acid	RP-Neg	0.0344438	0.606196	0.842143	-0.247863
5H-Pyrido(4,3-b)indole, 7-(6-fluoro-3-pyridinyl)-	RP-Neg	0.772617	0.959709	0.98032	-0.0286759
5-Hydroperoxypent-1-enylbenzene	RP-Pos	0.310325	0.806969	1.11349	0.155091
5-Hydroxy-1-methylhydantoin	RP-Neg	0.339765	0.818232	1.03297	0.0467997
5-Hydroxy-1-methylpyrrolidin-2-one	RP-Neg	0.0251509	0.553047	1.18211	0.241359
5-Hydroxy-2-furoic acid	RP-Pos	0.81907	0.965889	1.01433	0.0205328
5-Hydroxy-2-imino-1-methylimidazolidin-4-one	RP-Pos	0.990643	0.99952	1.00052	0.000751322
5-Hydroxydopamine	RP-Neg	0.105194	0.70227	1.14914	0.200556
5-Hydroxyindole-3-acetic acid	RP-Pos	0.197142	0.778834	1.09481	0.130683
5-Hydroxyindolepyruvate	RP-Neg	0.0827914	0.682389	1.15011	0.201769
5-Hydroxyisourate	HILIC-Neg	0.218702	0.787305	0.879917	-0.184561
5-Hydroxylysine	RP-Pos	0.335558	0.818093	0.94166	-0.0867218
5-Hydroxymethyl-dC	RP-Neg	0.797443	0.960925	1.02819	0.040108
5-Methoxy-N-isopropyltryptamine	RP-Pos	0.282359	0.80447	1.05231	0.0735631
5-Methyl-2-octyl-3(2H)-furanone	RP-Pos	0.990098	0.999358	0.999562	-0.000631628
5-Methyl-4-((1R,6R)-3-methyl-6-(1-methylethenyl)-2-cyclohexen-1-yl)-1,3-benzenediol	RP-Pos	0.437476	0.848711	1.11379	0.155475
5-Methylcytosine	HILIC-Pos	0.775416	0.959709	0.967748	-0.0472968
5-Methylthioribose	HILIC-Neg	0.782036	0.960925	1.01735	0.0248206
5'-N-Ethylcarboxamidoadenosine	HILIC-Pos	0.594325	0.901963	0.965045	-0.0513321
5-Nitroxystearic acid	RP-Neg	0.447578	0.852621	0.918157	-0.123188
5'-N-Methylcarboxamidoadenosine	HILIC-Pos	0.909102	0.990256	1.00723	0.0103871
5-Octyl-2-oxotetrahydro-3-furancarboxylic acid	HILIC-Neg	0.75994	0.954732	1.01998	0.0285361
5-O-Ethyl 3-O-methyl (4S)-2,6-dimethyl-4-(3-nitrophenyl)-3,4-dihydropyridine-3,5-dicarboxylate	RP-Pos	0.594863	0.901963	0.978638	-0.031153
5-OxoETE	RP-Neg	0.0813131	0.682389	1.11059	0.151324
5'-Phosphoribosyl-N-formylglycinamide	HILIC-Neg	0.335766	0.818093	1.05492	0.0771323
5-Propynyluracil	RP-Neg	0.0331788	0.606196	0.844626	-0.243616
5-Pyrimidinecarboxylic acid, 1,4-dihydro-2-((2-(2-methylpropoxy)phenyl)amino)-4-oxo-	RP-Pos	0.33515	0.818093	0.913233	-0.130945
5-S-Cysteinyldopamine	RP-Pos	0.834894	0.971977	1.00792	0.0113835
5'-S-Methyl-5'-thioadenosine	HILIC-Neg	0.784435	0.960925	0.966099	-0.049757
5'-xanthylic acid	RP-Neg	0.451822	0.852621	1.1125	0.153801
5Z-Dodecenoic acid	HILIC-Pos	0.420491	0.835431	1.08172	0.113322
5α-Dihydrotestosterone glucuronide	RP-Neg	0.10708	0.70227	0.845584	-0.24198
6-(1-Hydroxyethyl)-3-(hydroxymethyl)-2,7-dioxabicyclo[4.1.0]hept-3-en-5-one	RP-Pos	0.0903254	0.689676	1.067	0.0935572
6-(3-Heptyl-2-oxiranyl)-1-(2-oxiranyl)-2,4-hexadiyn-1-one	HILIC-Neg	0.801639	0.960925	1.01876	0.0268078
6-(4-Fluorophenyl)-2,3-dihydro-5-(4-pyridinyl)imidazo(2,1-b)thiazole	RP-Pos	0.920559	0.990256	1.00685	0.00985232
6-(Dipropylamino)-5,6,7,8-tetrahydronaphthalene-1,2-diol	RP-Pos	0.79278	0.960925	0.962637	-0.0549366
6,7-Dimethyl-8-ribityllumazine	HILIC-Neg	0.226296	0.787305	0.899099	-0.153449
6,8-Dihydroxy-3-[(2S)-2-hydroxy-4-oxopentyl]-1H-isochromen-1-one	HILIC-Neg	0.0328498	0.606196	1.13872	0.187412
6-[(1R,2S)-1,2-Dihydroxypropyl]-3,4-dihydro-2,4-pteridinediol	HILIC-Neg	0.940891	0.993218	0.993024	-0.0100998
6-[4-(carboxymethyl)-2-hydroxyphenoxy]-3,4,5-trihydroxyoxane-2-carboxylic acid	RP-Neg	0.262346	0.802216	0.930466	-0.103974
6-Acetamido-2-oxohexanoic acid	HILIC-Neg	0.152832	0.735228	1.14517	0.195566
6-Acetamidohexanoic acid	RP-Neg	0.649183	0.921163	1.01778	0.0254314
6-Acetylpicropolin	HILIC-Pos	0.842294	0.971977	0.9912	-0.0127518
6-Acryloyl-2-dimethylaminonaphthalene	RP-Pos	0.0624342	0.682389	0.799459	-0.322905
6-Amino-1-MethylUracil	RP-Neg	0.840157	0.971977	1.01818	0.0259981
6-Aminomethyl-3-methyl-4H-1,2,4-benzothiadiazine 1,1-dioxide	RP-Pos	0.275643	0.80447	0.932748	-0.10044
6beta-Hydroxydexamethasone	RP-Neg	0.0258525	0.553047	1.21943	0.286204
6-Chloro-2,3,4,9-tetrahydro-1H-carbazole-1-carboxamide	HILIC-Neg	0.0416029	0.621702	1.14506	0.19542
6-Deoxy-2-O-(4-deoxy-beta-L-threo-hex-4-enopyranuronosyl)-beta-L-mannopyranose	HILIC-Neg	0.492212	0.859105	0.918035	-0.123379
6-deoxyinosine 5'-phosphate	HILIC-Pos	0.420853	0.835431	1.07654	0.106407
6-Diazo-5-oxo-L-norleucine	RP-Pos	0.0585208	0.682389	0.558603	-0.840104
6-Guanidino-2-oxocaproic acid	HILIC-Pos	0.668068	0.924571	0.961691	-0.0563547
6-Hydroxy-4,9a-dimethoxy-3,4a,5-trimethyl-4a,5,6,7,8,8a,9,9a-octahydronaphtho[2,3-b]furan-2(4H)-one	RP-Pos	0.533852	0.878501	1.06508	0.0909631
6-Hydroxy-5-methyl-4,11-dioxoundecanoic acid	RP-Pos	0.929149	0.992405	0.994708	-0.0076552
6-Hydroxymelatonin	RP-Neg	0.28888	0.80447	1.0401	0.0567225
6-Hydroxynicotinic acid	HILIC-Neg	0.554806	0.887612	1.02646	0.0376828
6-Hydroxynorketamine	RP-Pos	0.247122	0.790027	0.869781	-0.201275
6-keto Prostaglandin F1	HILIC-Neg	0.39376	0.832786	1.10459	0.143511
6-Keto-decanoylcarnitine	RP-Pos	0.124408	0.720211	0.862916	-0.212708
6-Ketoprostaglandin F1α	HILIC-Neg	0.494479	0.859445	1.10422	0.143024
6-Mercapto-1-hexanol	RP-Pos	0.606239	0.904469	0.963433	-0.053744
6-Methoxy-1-pyrenol	RP-Pos	0.417612	0.834692	1.04344	0.0613481
6-Methyl-1H-benzimidazol-5-ol	HILIC-Neg	0.644287	0.921163	1.02632	0.037484
6-Methylnicotinamide	RP-Pos	0.0051805	0.372708	1.16905	0.225332
6-methyltetrahydropterin	HILIC-Pos	0.424638	0.836237	1.09308	0.128405
6-Nitrochrysene	RP-Pos	0.379201	0.82554	0.933264	-0.0996433
6-O-Phosphono-D-fructosonic acid	RP-Neg	0.660122	0.923671	0.965066	-0.0513009
6'-oxoparomamine	HILIC-Neg	0.784244	0.960925	0.986782	-0.0191963
6-Phosphogluconic acid	RP-Pos	0.289321	0.80447	0.908236	-0.138861
6α-Prostaglandin I1	RP-Neg	0.455718	0.852621	0.959643	-0.05943
6β-Prostaglandin I1	RP-Neg	0.633135	0.915102	0.94365	-0.0836769
7-(1-Ethoxyethoxy)-4,10-dimethyl-3,5,9,11-tetraoxatridecane	HILIC-Pos	0.717567	0.939769	0.965107	-0.0512384
7-(1-Imidazolyl)heptanoic acid	RP-Pos	0.439343	0.848711	0.924195	-0.113731
7-(3-Amino-3-carboxypropyl)-6-methyl-3-(beta-D-ribofuranosyl)-3,4-dihydro-9H-imidazo[1,2-a]purin-9-one	RP-Neg	0.00124121	0.214315	0.792431	-0.335642
7,8-Dihydro-2'-deoxyguanosine	HILIC-Neg	0.22496	0.787305	1.16634	0.221982
7,8-Dimethyl-10-[(2R,3R,4S)-2,3,4,5-tetrahydroxypentyl]benzo[g]pteridine-2,4-dione	RP-Pos	0.274508	0.80447	1.13906	0.187846
7-beta-Hydroxyepiandrosterone	RP-Neg	0.113311	0.709693	1.21812	0.284653
7-Ethyl-1,4-dimethyl-4,5-dihydroazulene	RP-Pos	0.515854	0.868605	0.960757	-0.0577565
7-Isopropyl-4a-methyl-1-methylene-1,2,3,4,4a,9,10,10a-octahydrophenanthrene	RP-Pos	0.297828	0.80447	1.0386	0.0546437
7-Isopropyl-5-methylbicyclo[2.2.2]oct-5-en-2-one	HILIC-Pos	0.375681	0.82536	1.07834	0.108815
7-Methoxydeoxyvasicinone	HILIC-Neg	0.689055	0.928387	1.01897	0.0271138
7-Methyl-2-morpholino-9-(1-(phenylamino)ethyl)-4H-pyrido[1,2-a]pyrimidin-4-one	HILIC-Neg	0.805384	0.960925	1.00983	0.0141118
7-Methylguanine	RP-Pos	0.216634	0.787305	0.902076	-0.148679
7-Methylguanosine	RP-Pos	0.578491	0.899334	1.03678	0.0521063
7Z,10Z-Hexadecadienoic acid	RP-Neg	0.0285159	0.581544	1.17483	0.232448
8-(Methylthio)octanenitrile	RP-Pos	0.139959	0.724801	1.0825	0.114369
8(S)-Hydroxy-(5Z,9E,11Z,14Z)-eicosatetraenoic acid	RP-Neg	0.878747	0.981896	0.989828	-0.0147498
8,12-iso-iPF2α-VI	RP-Neg	0.483247	0.858258	1.07978	0.110744
8,9-Dihydro-8-(1-hydroxy-1-methylethyl)-2H-furo[2,3-h]1-benzopyran-2-one	HILIC-Neg	0.141922	0.724801	0.894744	-0.160453
8,9-Dihydroxy-1,5,6,10B-tetrahydropyrrolo[2,1-A]isoquinolin-3(2H)-one	HILIC-Neg	0.202954	0.778834	1.11345	0.15503
8-[(Aminomethyl)sulfanyl]-6-sulfanyloctanoic acid	RP-Neg	0.509798	0.867963	1.07866	0.109234
8-{2-[(3-Methylbutanoyl)oxy]-2-propanyl}-2-oxo-8,9-dihydro-2H-furo[2,3-h]chromen-9-yl (2Z)-2-methyl-2-butenoate	HILIC-Pos	0.950797	0.994592	0.996621	-0.00488309
8-Azabicyclo[3.2.1]octane	RP-Pos	0.299818	0.80447	1.16417	0.219307
8-AzaG	RP-Pos	0.670751	0.924571	0.967931	-0.0470242
8-Hydroxy-3-methyl-3,4-dihydrotetraphene-1,7,12(2H)-trione	HILIC-Neg	0.47386	0.858258	1.06948	0.0969136
8-Hydroxy-5,6-octadienoic acid	HILIC-Neg	0.401068	0.833216	1.03717	0.0526528
8-Hydroxy-7-methylguanine	HILIC-Neg	0.922554	0.990256	1.01112	0.0159549
8-Hydroxyalanylclavam	HILIC-Neg	0.841596	0.971977	1.01481	0.0212164
8-Hydroxyquinoline	RP-Pos	0.230944	0.787305	0.869272	-0.202121
8-iso-15-keto Prostaglandin E2	HILIC-Neg	0.149261	0.7253	0.843449	-0.245627
8-Methoxy-8H-[1,2]thiazolo[5,4-b]indole	HILIC-Neg	0.760024	0.954732	1.01415	0.0202648
8-METHOXYKYNURENIC ACID	RP-Pos	0.121031	0.710817	1.15227	0.204473
8-Nitroguanine	HILIC-Neg	0.590168	0.901963	0.969465	-0.0447391
8-Oxo-2'-deoxyadenosine	RP-Pos	0.912604	0.990256	1.0088	0.0126335
8-Oxycoptisine	HILIC-Pos	0.466277	0.858258	0.913191	-0.131011
8-Phenyltheophylline	RP-Neg	0.0233847	0.553047	1.14343	0.193366
8Z,11Z,14Z-Eicosatrienoic acid	RP-Neg	0.224337	0.787305	1.06812	0.0950756
9-(2-Deoxypentofuranosyl)-1,9-dihydro-6H-purin-6-one	RP-Neg	0.936869	0.992836	0.991913	-0.0117148
9-(3-O-Methylpentofuranosyl)-1,9-dihydro-6H-purin-6-one	RP-Neg	0.515699	0.868605	1.04318	0.0609936
9-(beta-D-Arabinofuranosyl)-2-imino-3,7,8,9-tetrahydro-2H-purin-6-ol	HILIC-Pos	0.335681	0.818093	0.94892	-0.0756415
9,10,13-TriHOME	HILIC-Neg	0.371633	0.82536	1.04079	0.0576758
9,10-Dihydroxystearic acid	HILIC-Neg	0.00502407	0.372708	1.11605	0.158407
9,12,15,18,21-Tetracosapentaenoic acid	RP-Neg	0.00222728	0.276375	1.26607	0.34036
9,12-Hexadecadienoylcarnitine	HILIC-Neg	0.0198214	0.53041	0.747576	-0.419708
9,17-dioxo-1,2,3,4,10,19-hexanorandrostan-5-oic acid	RP-Pos	0.39962	0.833216	1.04589	0.0647342
9-Decenoylcarnitine	RP-Pos	0.666533	0.924571	0.987949	-0.0174911
9-Ethylguanine	HILIC-Pos	0.617229	0.910315	0.961906	-0.0560328
9-Fluorenylmethyl carbazate	RP-Pos	0.969425	0.996751	1.00235	0.00339182
9-Hexadecenoylcarnitine	HILIC-Pos	0.0542605	0.680117	1.21027	0.275323
9-Methyluric acid	RP-Pos	0.688095	0.928211	0.976227	-0.0347122
9-Octadecen-1-amine	RP-Pos	0.921814	0.990256	0.996765	-0.00467465
9-Octadecenamide	HILIC-Pos	0.619586	0.910315	1.01672	0.0239209
9-Oxo-10-acridineacetic acid	RP-Pos	0.13058	0.724801	1.06992	0.0975024
9-Oxo-15S-hydroxy-5Z,10Z,13E,17Z-prostatetraenoic acid	RP-Pos	0.133052	0.724801	0.855988	-0.224338
9-Oxononanoic acid	RP-Pos	0.40631	0.833623	1.06677	0.0932457
9-Oxo-ODE	HILIC-Pos	0.941768	0.993218	1.00449	0.00645981
Acetamide, N-[2-(5-methoxy-1-nitroso-1H-indol-3-yl)ethyl]-	RP-Pos	0.613504	0.910066	0.966298	-0.04946
Acetaminophen glucuronide	RP-Neg	0.588536	0.901963	0.891014	-0.166481
Acetaminophen mercapturate	RP-Pos	0.195103	0.778834	0.783724	-0.351583
Acetyl citrate	RP-Neg	0.354126	0.819648	0.847546	-0.238637
Acetyl Pro-Gly-Pro-OH	HILIC-Pos	0.821891	0.966521	1.01241	0.0177927
Acetylcholine	HILIC-Pos	0.0198648	0.53041	1.3208	0.401417
Acetylenedicarboxylic acid	HILIC-Neg	0.385015	0.82823	1.16413	0.219247
Acetylglycine	RP-Neg	0.846221	0.971977	0.985882	-0.0205135
Acetylintermedine	RP-Pos	0.567506	0.891893	0.954034	-0.0678869
Acetyl-L-carnitine	HILIC-Pos	0.370062	0.82536	1.11397	0.155707
Aconitic acid	HILIC-Neg	0.0316031	0.606196	1.29422	0.372087
Adenine	HILIC-Pos	0.53983	0.8799	1.05798	0.0813079
Adenosine	HILIC-Pos	0.518534	0.870205	0.923908	-0.114179
Adenosine 5'-monophosphate	HILIC-Pos	0.105319	0.70227	1.28289	0.359399
Adenosine, 8-(butylamino)-N-cyclopentyl-	HILIC-Pos	0.128451	0.724801	1.19366	0.255395
Adenylyl sulfate	RP-Neg	0.325809	0.813889	0.872081	-0.197466
Adipoylglycine	RP-Pos	0.975263	0.997212	1.00339	0.00488575
ADP Ribose	HILIC-Pos	0.953272	0.994592	0.995063	-0.00714087
Ala-Cys-His	HILIC-Neg	0.515241	0.868605	1.06591	0.0920891
Alanylarginine	HILIC-Pos	0.618362	0.910315	1.04635	0.0653619
Alanylglutamic acid	HILIC-Pos	0.559494	0.890104	1.04853	0.0683687
Alanylhistidine	HILIC-Neg	0.0902573	0.689676	1.33568	0.417572
Alanylisoleucine	HILIC-Pos	0.138365	0.724801	0.850244	-0.234051
Alanylphenylalanine	RP-Pos	0.345475	0.818811	0.886171	-0.174343
Alanylproline	RP-Neg	0.967341	0.996751	0.99768	-0.00335134
Alanyltryptophan	RP-Pos	0.51901	0.870205	0.960925	-0.0575036
Alanyltyrosine	RP-Pos	0.247809	0.790027	0.92506	-0.112381
Alanylvaline	HILIC-Neg	0.485745	0.858258	0.965726	-0.0503145
ala-pro-arg	HILIC-Pos	0.683899	0.926678	1.04073	0.0575982
Ala-Thr-Gln	HILIC-Neg	0.907539	0.990256	1.01567	0.0224261
ala-thr-lys	HILIC-Pos	0.537089	0.878501	0.963152	-0.054165
ala-val-arg	HILIC-Pos	0.698524	0.932363	0.967754	-0.0472877
Albendazole sulfone	HILIC-Neg	0.144042	0.724801	1.14626	0.19693
Aldicarb	RP-Neg	0.147759	0.724801	1.13978	0.188758
Aldosine	RP-Neg	0.298673	0.80447	0.890787	-0.166848
ALK	HILIC-Pos	0.622635	0.911602	1.02436	0.0347261
Allantoxanamide	HILIC-Neg	0.289733	0.80447	0.874118	-0.194101
Allo-hydroxycitric acid lactone	RP-Neg	0.773124	0.959709	0.977436	-0.0329265
Allopurinol riboside	RP-Neg	0.987373	0.998105	0.997934	-0.00298424
Allyl cysteine	HILIC-Pos	0.105864	0.70227	1.17246	0.229542
Allyl Propyl Sulfide	HILIC-Pos	0.0506918	0.672795	0.705673	-0.502929
alpha-((2,3-Dimethyl-1-aziridinyl)methyl)-2-nitro-1H-imidazole-1-ethanol	HILIC-Pos	0.797003	0.960925	1.02477	0.035299
alpha-(4-Pyridyl-1-oxide)-N-tert-butylnitrone	RP-Pos	0.274756	0.80447	0.954915	-0.0665555
alpha-AMINO-3-HYDROXY-5-METHYL-4-ISOXAZOLEPROPIONIC ACID	RP-Pos	0.74813	0.950686	1.01159	0.0166281
alpha-D-Gal-(1->3)-beta-D-Gal-(1->4)-D-GlcNAc	RP-Pos	0.0130089	0.429605	1.15508	0.207988
alpha-Guanidinoglutaric acid	HILIC-Pos	0.373452	0.82536	0.932397	-0.100984
Alpha-linolenyl carnitine	RP-Pos	0.63594	0.916575	1.03871	0.0547956
ANK	HILIC-Pos	0.636817	0.916818	1.02969	0.042216
APK	RP-Pos	0.431218	0.842539	1.06828	0.0952916
Arabinonic acid	HILIC-Neg	0.594374	0.901963	0.965273	-0.0509915
Arachidic Acid	RP-Neg	0.291474	0.80447	1.09641	0.13279
Arachidonic acid	RP-Pos	0.908256	0.990256	1.00996	0.0142919
Arachidyl carnitine	RP-Pos	0.957276	0.996121	1.00441	0.00634468
Arg-Asp	HILIC-Pos	0.294083	0.80447	0.919562	-0.120981
Argentine	HILIC-Neg	0.961607	0.99627	1.00392	0.00563837
arg-gln	HILIC-Pos	0.0831162	0.682389	1.08574	0.118677
Arg-Gly	RP-Pos	0.545208	0.882504	0.955807	-0.0652087
Argininosuccinic acid	HILIC-Pos	0.113185	0.709693	1.23507	0.304598
Arginylisoleucine	RP-Pos	0.114854	0.709693	0.890028	-0.168078
Arginylmethionine	HILIC-Pos	0.535041	0.878501	0.954243	-0.067572
Arginylproline	HILIC-Pos	0.0506528	0.672795	1.232	0.301004
Arginyltyrosine	HILIC-Pos	0.176346	0.761225	1.14658	0.197334
Arginylvaline	HILIC-Pos	0.234097	0.787496	0.886889	-0.173174
arg-thr	HILIC-Neg	0.968355	0.996751	1.00308	0.00443063
asn-arg	HILIC-Pos	0.746503	0.950686	0.955671	-0.0654135
asn-gln	HILIC-Neg	0.96713	0.996751	0.996201	-0.00549136
asn-lys	HILIC-Pos	0.200087	0.778834	0.865777	-0.207932
asn-met	RP-Neg	0.7916	0.960925	0.981386	-0.027108
asn-phe	RP-Pos	0.156178	0.735228	0.844518	-0.2438
asn-ser	HILIC-Neg	0.411048	0.834692	0.876976	-0.189391
Asparagine	HILIC-Neg	0.492244	0.859105	1.0754	0.10487
Asparaginylisoleucine	RP-Pos	0.283945	0.80447	0.870952	-0.199334
Asparaginyl-Valine	HILIC-Neg	0.925152	0.991045	0.99259	-0.0107309
asp-arg	HILIC-Pos	0.684812	0.926678	0.952765	-0.0698071
Aspartyl-Asparagine	HILIC-Neg	0.445133	0.851134	0.918239	-0.123058
Aspartyl-Glycine	RP-Neg	0.496291	0.859445	1.0379	0.0536743
Aspartylglycosamine	HILIC-Neg	0.654867	0.921493	0.953485	-0.0687173
Aspartyl-Leucine	RP-Pos	0.178659	0.766104	0.904844	-0.144259
Aspartyllysine	HILIC-Pos	0.108108	0.70227	1.13328	0.180503
Aspartylphenylalanine	RP-Neg	0.384822	0.82823	0.90367	-0.146132
Aspartyl-Tryptophan	RP-Pos	0.213597	0.787305	0.892026	-0.164842
asp-gln	RP-Neg	0.240091	0.787496	0.946365	-0.0795308
Asp-Glu	RP-Pos	0.875519	0.980659	1.01206	0.0172984
asp-his	HILIC-Pos	0.862365	0.976191	1.01207	0.01731
asp-ser	HILIC-Pos	0.963986	0.996751	0.996954	-0.00440145
Asp-tyr	RP-Pos	0.873344	0.980659	0.982159	-0.0259708
asp-val-lys	RP-Pos	0.631797	0.91474	1.02809	0.0399596
Aurin	RP-Pos	0.347925	0.818811	1.07339	0.102177
b-Ala-Lys	HILIC-Pos	0.420218	0.835431	0.922119	-0.116976
Benzaldehyde	RP-Pos	0.473319	0.858258	1.05625	0.0789543
Benzamide, 3-(3-((2-(3,4-dihydroxyphenyl)ethyl)amino)butyl)-	RP-Pos	0.143094	0.724801	1.0602	0.0843384
Benzenesulfonamide, 5-(2-((2-(2-ethoxyphenoxy)ethyl)amino)propyl)-2-methoxy-	RP-Pos	0.449845	0.852621	0.941359	-0.0871835
Benzenesulfonic acid	HILIC-Neg	0.173199	0.752064	1.09247	0.127588
Benzyl 2-methyl-3-oxobutanoate	HILIC-Neg	0.275938	0.80447	0.905891	-0.14259
Besipirdine	HILIC-Pos	0.953769	0.994592	1.00362	0.00521292
beta-Aspartylglutamic acid	HILIC-Neg	0.337264	0.818232	0.928567	-0.106922
Beta-Citryl-L-glutamic acid	RP-Pos	0.0916982	0.689676	1.17437	0.231887
beta-Cortol	RP-Pos	0.768746	0.95908	0.976793	-0.0338754
beta-D-Galactosamine	HILIC-Neg	0.248662	0.790027	1.08827	0.122031
beta-D-Glucopyranosylurea	HILIC-Pos	0.698233	0.932363	0.934619	-0.0975505
beta-Glycerophosphoric acid	RP-Pos	0.667656	0.924571	1.05736	0.0804672
Betaine	RP-Pos	0.915156	0.990256	0.994983	-0.0072567
Bicyclo[2.2.1]heptan-2-one, 1,7,7-trimethyl-3-(phenylmethylene)-	RP-Neg	0.649928	0.921163	0.979994	-0.0291551
Bilirubin	HILIC-Pos	0.0186613	0.520708	1.31081	0.390462
Biliverdin	RP-Pos	0.857865	0.975699	1.01702	0.0243472
Bis(2-ethylhexyl) hydrogen phosphate	HILIC-Neg	0.207113	0.779831	1.10185	0.139929
Bis(2-methoxyethyl) phthalate	HILIC-Pos	0.929946	0.99271	0.993463	-0.00946205
Bis(2-propylheptyl) phthalate	RP-Pos	0.738729	0.950004	0.974162	-0.0377667
Bis(7-methyloctyl) Cyclohexane-1,2-dicarboxylate	HILIC-Neg	0.444413	0.851134	0.959774	-0.059233
Butanedioic acid, octenyl-	RP-Neg	0.203253	0.778834	0.929146	-0.106023
Butanoic acid, 2,3-dihydroxypropyl ester	RP-Pos	0.45621	0.852621	0.939819	-0.0895457
Butanoyl (2S)-2-amino-5-(diaminomethylideneamino)pentanoate	HILIC-Pos	0.376773	0.82536	0.907739	-0.139651
Butenoylcarnitine	RP-Pos	0.298893	0.80447	1.0492	0.0692877
Butyl 3-(2-butoxy-2-oxoethyl)-3-hydroxy-4-oxo-2-oxetanecarboxylate	RP-Neg	0.309288	0.806368	1.04247	0.0600093
Butylone	RP-Pos	0.0383465	0.616829	1.13241	0.179395
Butyric acid	RP-Pos	0.515376	0.868605	0.937339	-0.0933576
Butyryl trihexyl citrate	HILIC-Neg	0.500199	0.863677	0.934961	-0.0970214
Butyrylcarnitine	RP-Pos	0.481461	0.858258	0.957625	-0.0624671
C12-Carnitine	HILIC-Pos	0.137965	0.724801	1.16192	0.216516
C18-Carnitine	HILIC-Pos	0.626547	0.91474	1.04417	0.0623555
Carbocysteine-lysine	HILIC-Neg	0.261385	0.801168	0.885976	-0.174661
Carboxyethylphosphoramide	HILIC-Neg	0.51815	0.870205	0.933368	-0.0994822
CDP-ethanolamine	RP-Pos	0.933319	0.992836	1.00762	0.0109519
CDP-ribitol	HILIC-Pos	0.496437	0.859445	1.06427	0.0898589
Cervonoyl ethanolamide	RP-Pos	0.973274	0.997212	1.00365	0.0052529
Cholesterol sulfate	RP-Neg	0.41143	0.834692	1.07458	0.103775
Choline	RP-Pos	0.264058	0.802812	0.949685	-0.0744791
Choline sulfate	RP-Neg	0.648156	0.921163	0.972588	-0.0400994
Cifostodine	HILIC-Neg	0.455594	0.852621	1.12701	0.172496
cis,cis-Muconic acid	HILIC-Neg	0.322183	0.811752	1.07544	0.104931
cis-2-Methylaconitate	HILIC-Neg	0.037876	0.613118	1.34499	0.427593
cis-3-Hexenyl phenylacetate	RP-Neg	0.202741	0.778834	0.879534	-0.185189
cis-4-Decenedioic acid	RP-Pos	0.371203	0.82536	1.05988	0.0838978
cis-4-Hydroxy-D-proline	HILIC-Neg	0.683751	0.926678	1.02516	0.0358522
cis-5-Tetradecenoylcarnitine	RP-Pos	0.225026	0.787305	1.09451	0.130287
cis-Ferulic acid	RP-Pos	0.359896	0.822588	0.903935	-0.145708
cis-Ferulic acid 4-sulfate	RP-Neg	0.503391	0.865333	0.93209	-0.101459
Citric acid	HILIC-Neg	0.646871	0.921163	1.02969	0.0422043
Corticosterone	RP-Pos	0.351533	0.819648	1.05086	0.0715684
Cortisol	RP-Pos	0.707522	0.934687	0.962446	-0.0552232
Cortisone	RP-Pos	0.442054	0.850164	0.931699	-0.102065
Cotinine	HILIC-Pos	0.485778	0.858258	1.09394	0.129536
Creatine	RP-Neg	0.315375	0.809083	0.918963	-0.121922
Creatinine	HILIC-Pos	0.41524	0.834692	0.905159	-0.143756
Crotonic acid	RP-Pos	0.239635	0.787496	0.933686	-0.0989907
Cuminaldehyde	RP-Pos	0.605392	0.904469	1.0305	0.0433399
Cyclic ADP-ribose	HILIC-Neg	0.0461376	0.649437	0.73301	-0.448096
cys-ala	HILIC-Neg	0.842522	0.971977	1.02586	0.0368296
Cys-pro	RP-Pos	0.907659	0.990256	1.00885	0.0127089
Cystathionine ketimine	HILIC-Neg	0.697755	0.932363	0.947973	-0.0770818
Cysteine isopropyl ester	RP-Pos	0.875746	0.980659	0.9842	-0.0229767
Cysteineglutathione disulfide	HILIC-Pos	0.214754	0.787305	1.20906	0.273889
Cysteine-S-sulfate	RP-Neg	0.671012	0.924571	0.935833	-0.0956776
Cysteinylglycine	HILIC-Neg	0.120483	0.710817	0.885728	-0.175064
Cystinylglycine	RP-Pos	0.280236	0.80447	1.07423	0.103309
Cytidine	HILIC-Neg	0.879157	0.981896	0.985087	-0.0216771
Cytidine 3'-monophosphate	RP-Neg	0.720008	0.939819	1.03741	0.0529873
Cytidine 5'-diphosphocholine	HILIC-Pos	0.342396	0.818232	1.14968	0.201229
Cytidine 5'-monophosphate (hydrate)	RP-Pos	0.857774	0.975699	0.985273	-0.0214051
Cytidylyl-(5'-3')-5'-inosinic acid homopolymer	RP-Neg	0.202862	0.778834	1.17277	0.229914
Cytosine	RP-Pos	0.367462	0.82536	0.95814	-0.0616917
Cytosine-5-carboxylic acid	HILIC-Neg	0.399685	0.833216	0.928545	-0.106956
D-(-)-2-Aminobutyric acid	RP-Pos	0.185245	0.778834	0.951947	-0.0710472
D-(−)-ampicillin	HILIC-Pos	0.919465	0.990256	1.00608	0.00874498
D-(-)-Arabinose	HILIC-Neg	0.421586	0.835431	0.931799	-0.10191
D-(-)-Aspartic acid	RP-Pos	0.434261	0.844397	0.955451	-0.0657458
D-(-)-Mannitol	HILIC-Neg	0.405967	0.833623	1.07139	0.0994779
D-(-)-Quinic acid	HILIC-Neg	0.987462	0.998105	0.997999	-0.00288961
D-(+)-Galactose	HILIC-Neg	0.85722	0.975699	1.01501	0.0214939
D-(+)-Glucose	HILIC-Neg	0.691778	0.930272	1.03823	0.0541316
D-(+)-Maltose	HILIC-Neg	0.376727	0.82536	0.947564	-0.0777041
D-(+)-Pipecolinic acid	HILIC-Pos	0.229015	0.787305	1.09182	0.126734
D-(+)-Proline	RP-Pos	0.890153	0.986519	1.00536	0.00770608
D-(+)-Pyroglutamic Acid	HILIC-Pos	0.515075	0.868605	0.961657	-0.0564057
D-(+)-Xylose	HILIC-Neg	0.845801	0.971977	0.983651	-0.0237809
D-4-PHOSPHOERYTHRONIC ACID	HILIC-Neg	0.0857309	0.682389	0.939383	-0.0902154
D-617	RP-Pos	0.0685465	0.682389	1.10477	0.14375
DA9185000	HILIC-Neg	0.536779	0.878501	1.06625	0.0925508
Dansylcadaverine	RP-Pos	0.412074	0.834692	1.03623	0.0513443
D-Cysteine	HILIC-Neg	0.0444145	0.646255	1.2288	0.297246
deaminohydroxyblasticidin S	HILIC-Neg	0.300413	0.80447	1.07377	0.102691
Decanoylcarnitine	RP-Pos	0.489824	0.859091	1.08871	0.122624
Decarbamoylsaxitoxin	RP-Neg	0.994142	0.999882	0.999581	-0.000604911
Decyl oleate	HILIC-Neg	0.801286	0.960925	1.01446	0.0207054
Deepoxy-deoxynivalenol	RP-Pos	0.784461	0.960925	0.977698	-0.0325394
Dehydroglycine	RP-Neg	0.840925	0.971977	0.98998	-0.0145291
dehypoxanthine futalosine	HILIC-Neg	0.267451	0.802812	0.857103	-0.22246
delta-CEHC	RP-Pos	0.482573	0.858258	0.929128	-0.106051
Demethylmenaquinone 8	HILIC-Pos	0.898929	0.989472	0.984882	-0.0219768
Demethylphosphinothricin	RP-Neg	0.199872	0.778834	1.1167	0.159242
Deoxycholic Acid	RP-Neg	0.491756	0.859105	1.14674	0.197534
Deoxypyridinoline	HILIC-Pos	0.780242	0.960925	1.01507	0.0215754
deoxyxylulose monophosphate	RP-Neg	0.822066	0.966521	1.01254	0.0179766
D-Erythritol 4-phosphate	HILIC-Neg	0.529275	0.875779	1.07026	0.0979611
D-Erythrose 4-phosphate	RP-Neg	0.414309	0.834692	0.946278	-0.0796636
Desaminosulfamethazine	RP-Pos	0.30407	0.804972	0.828296	-0.271781
DG(18:0/18:3(9Z,12Z,15Z)/0:0)	RP-Pos	0.60047	0.903231	1.06255	0.0875258
DG(20:0/14:1(9Z)/0:0)	RP-Pos	0.480669	0.858258	0.92772	-0.108239
D-gamma-Glutamyl-D-glutamic acid	RP-Neg	0.759265	0.954732	1.02338	0.0333483
D-Glucosamine	HILIC-Pos	0.406983	0.833623	0.929885	-0.104875
D-Glucose 6-phosphate	RP-Neg	0.479917	0.858258	1.06217	0.0870159
D-Glucosyl-beta-1,1-N-palmitoyl-D-erythro-sphingosine	RP-Neg	0.84091	0.971977	1.02209	0.0315285
D-Glycero-D-galacto-heptitol	HILIC-Neg	0.140415	0.724801	1.11148	0.152484
DIACETIN MONOPROPANOATE	RP-Neg	0.155569	0.735228	0.880837	-0.183052
Diallyl sulfone	HILIC-Pos	0.640553	0.920555	0.967229	-0.0480708
Diallyltetrasulfane	RP-Pos	0.51107	0.867963	0.975351	-0.036007
Dibutyl adipate	RP-Pos	0.523352	0.87059	1.04455	0.0628856
Dibutyl succinate	HILIC-Neg	0.163593	0.744648	1.06251	0.0874708
Dibutylamine	HILIC-Pos	0.798317	0.960925	1.06695	0.0934894
Dicarbamoyl (2S)-2-aminopentanedioate	HILIC-Neg	0.041012	0.621702	0.564631	-0.824619
Dichloromethane	HILIC-Neg	0.354864	0.81989	1.06745	0.0941637
Diethyl 1,4-dihydro-2,6-dimethyl-3,5-pyridinedicarboxylate	RP-Pos	0.171967	0.752064	1.0983	0.135269
diethyl oxalpropionate	HILIC-Neg	0.0347813	0.606196	0.923257	-0.115196
Diethyl sulfate	RP-Neg	0.769431	0.959112	0.970664	-0.0429562
Diethylene glycol dimethacrylate	HILIC-Neg	0.932871	0.992836	1.00371	0.00533644
Diethylthiocarbamic acid methyl ester	HILIC-Neg	0.5544	0.887612	0.960294	-0.0584523
Dihomo-?-Linolenic Acid	RP-Neg	0.180787	0.77267	1.07812	0.108524
Dihomo-γ-linolenoyl ethanolamide	RP-Pos	0.0508203	0.672795	1.15754	0.211057
Dihydro-2(3H)-thiophenone	HILIC-Neg	0.138845	0.724801	1.15713	0.210552
Dihydrodaidzein	RP-Neg	0.292987	0.80447	0.890625	-0.16711
Dihydroethidium	RP-Pos	0.545522	0.882504	1.03328	0.0472316
Dihydrojasmone	RP-Pos	0.805455	0.960925	1.01179	0.0169066
Dihydrorhodamine 123	HILIC-Pos	0.483136	0.858258	1.05026	0.0707498
Dihydrotestosterone propionate	RP-Neg	0.20581	0.779597	1.13925	0.188087
Dihydrothymine	RP-Pos	0.375245	0.82536	1.0555	0.0779239
Dihydroxy-2H-indole glucuronide	RP-Neg	0.012344	0.419133	0.715362	-0.483254
Dihydroxyethyldithiocarbamate	RP-Neg	0.213924	0.787305	1.13534	0.183129
Dihydrozeatin riboside monophosphate	HILIC-Pos	0.77633	0.959709	1.016	0.0228968
Dilinoleoylphosphatidylcholine	HILIC-Pos	0.0805281	0.682389	0.878462	-0.186948
Dimethyl [(E)-(1-methoxy-2-oxo-1,2-dihydro-3H-indol-3-ylidene)methyl]carbonodithioimidate	RP-Pos	0.286187	0.80447	1.15445	0.207201
Dimethyl suberimidate	HILIC-Pos	0.669028	0.924571	0.95416	-0.0676969
Dimethylguanidino valeric acid	HILIC-Pos	0.456401	0.852621	0.897926	-0.155331
Dimethylnitramine	RP-Neg	0.348492	0.818811	1.08385	0.116168
Dimethyloxalylglycine	RP-Pos	0.193709	0.778834	1.11665	0.159176
Dimethylphosphate	RP-Neg	0.791193	0.960925	0.965295	-0.0509575
Dimethylpropiothetin	HILIC-Neg	0.134977	0.724801	1.14334	0.19325
Dinorpropoxyphene	RP-Pos	0.93969	0.993218	1.005	0.00719615
Dioleoylphosphatidylserine	RP-Pos	0.918185	0.990256	1.01804	0.0257901
Diphenyl sulfone	RP-Pos	0.565026	0.891825	1.0145	0.0207621
Diphenylhydantoic acid	HILIC-Neg	0.506988	0.865588	0.963159	-0.0541542
Dipropyl disulfide	RP-Pos	0.875138	0.980659	1.00545	0.00783868
Distearoyl phosphatidylglycerol	HILIC-Pos	0.949169	0.994592	1.00586	0.00843322
Divinyl sulfone	RP-Pos	0.905583	0.990256	1.00421	0.00606205
DL-3-Aminoisobutyric acid	RP-Neg	0.895198	0.989472	1.00649	0.00932576
DL-4-Hydroxyphenyllactic acid	RP-Neg	0.853347	0.974931	0.991126	-0.0128596
DL-Alanine	RP-Pos	0.147276	0.724801	0.935057	-0.0968737
DL-Arginine	RP-Pos	0.690017	0.928387	0.982672	-0.0252185
DL-Dipalmitoylphosphatidylcholine	HILIC-Pos	0.385947	0.829546	1.09484	0.130719
DL-Dopa	RP-Pos	0.34088	0.818232	0.938522	-0.0915382
DL-Glutamine	RP-Pos	0.00244749	0.288137	0.806144	-0.31089
DL-Homocysteic acid	RP-Neg	0.0171199	0.487259	1.08351	0.115714
DL-Homoserine	RP-Pos	0.117937	0.710365	0.950233	-0.0736463
DL-Lanthionine	RP-Pos	0.255791	0.793413	1.08291	0.114914
DL-Lysine	RP-Pos	0.650744	0.921163	0.984203	-0.0229718
DL-Malic acid	HILIC-Neg	0.291414	0.80447	0.908584	-0.138308
DL-O-Phosphoserine	RP-Neg	0.898106	0.989472	1.01167	0.016738
DL-Serine	HILIC-Pos	0.355641	0.820222	1.05816	0.0815584
DL-Stachydrine	HILIC-Pos	0.864099	0.977285	0.973899	-0.0381553
DL-Tryptophan	RP-Neg	0.0845444	0.682389	0.883112	-0.179331
DL-α-Aminocaprylic acid	HILIC-Pos	0.470839	0.858258	0.956411	-0.0642967
D-Mannose 6-phosphate	HILIC-Neg	0.605858	0.904469	1.06655	0.0929573
DOA	RP-Pos	0.718749	0.939769	0.981968	-0.0262516
Docosahexaenoic acid	RP-Pos	0.0993003	0.698381	1.20903	0.273847
Docosahexaenoyl Ethanolamide	RP-Pos	0.19406	0.778834	1.13365	0.180981
Docosahexaenoyl PAF C-16	RP-Pos	0.522422	0.87059	0.943537	-0.0838486
Docosatrienoic acid	RP-Pos	0.101085	0.698381	1.10279	0.141154
Dodecanamide	RP-Pos	0.649317	0.921163	1.03321	0.0471299
Dodecanoic acid	RP-Pos	0.023853	0.553047	1.16276	0.217555
Dodecyl methacrylate	RP-Neg	0.131501	0.724801	1.14946	0.200957
Dopamine 3-O-sulfate	HILIC-Neg	0.806933	0.960925	1.01439	0.0206123
dribendazole	RP-Neg	0.555564	0.887669	1.02874	0.0408748
D-Ribose-1-phosphate	HILIC-Neg	0.966495	0.996751	1.00297	0.00427247
D-Ribulose 5-phosphate	RP-Neg	0.754191	0.953786	1.02292	0.0326919
DROMOSTANOLONE TETRAHYDROPYRANYL ETHER	RP-Pos	0.473462	0.858258	1.03878	0.0548961
D-Sedoheptulose 7-phosphate	RP-Neg	0.364454	0.82536	1.06486	0.0906642
d-Threo biopterin	HILIC-Neg	0.805312	0.960925	1.02807	0.0399323
Dulcitol	HILIC-Neg	0.309402	0.806368	1.07195	0.100234
D-Xylulose	HILIC-Neg	0.996241	0.999941	1.00022	0.000315254
D-Xylulose 5-phosphate	RP-Neg	0.0752953	0.682389	1.10075	0.138482
D-Xylulosonic acid	HILIC-Neg	0.0867913	0.682389	1.15705	0.21045
D-α-Hydroxyglutaric acid	RP-Neg	0.487885	0.859023	1.03367	0.0477809
D-α-Tocopherol	RP-Pos	0.0005436	0.156436	1.27488	0.350361
ent-Prostaglandin F2α	RP-Neg	0.479806	0.858258	1.06131	0.0858528
Epigalanthamin	RP-Pos	0.308707	0.806368	0.947179	-0.0782912
Epinephrine 3-sulfate	HILIC-Neg	0.275843	0.80447	0.909335	-0.137117
epsilon-(gamma-Glutamyl)-L-lysine	HILIC-Pos	0.229443	0.787305	1.09244	0.12756
Erythrono-1,4-lactone	RP-Pos	0.74299	0.950301	1.02452	0.0349529
Esculeogenin A	HILIC-Pos	0.136321	0.724801	1.14774	0.198798
Estradiol enanthate	HILIC-Pos	0.702306	0.934072	0.978528	-0.0313146
Ethinylestradiol sulfonate	HILIC-Pos	0.417293	0.834692	0.922423	-0.1165
Ethyl 1,2,5,6-tetrahydro-1-methyl-3-pyridinecarboxylate	RP-Pos	0.418955	0.835053	1.03826	0.0541632
Ethyl 3-hydroxytridecanoate	HILIC-Neg	0.130172	0.724801	1.04854	0.0683846
Ethyl 8-azido-5-methyl-6-oxo-4H-imidazo[1,5-a][1,4]benzodiazepine-3-carboxylate	HILIC-Pos	0.714721	0.939526	1.04747	0.0669126
Ethyl beta-D-glucopyranoside	RP-Neg	0.399108	0.833216	0.941845	-0.0864382
Ethyl butylacetylaminopropionate	RP-Pos	0.247795	0.790027	1.06263	0.087635
Ethyl lysine	HILIC-Pos	0.575242	0.896436	0.937886	-0.0925157
Ethylene glycol dinitrate	RP-Pos	0.75088	0.952096	0.99068	-0.0135094
Ethylenediaminetetraacetic acid	HILIC-Pos	0.295453	0.80447	0.86465	-0.209811
Ethylvanillin propylene glycol acetal	RP-Neg	0.0555573	0.680117	0.870109	-0.200731
FAD	HILIC-Pos	0.116731	0.709693	1.14252	0.192216
FENOTHIOCARB SULFOXIDE	RP-Neg	0.689885	0.928387	0.965967	-0.0499544
Flavin mononucleotide (FMN)	RP-Neg	0.369123	0.82536	0.922375	-0.116575
Flunisolide 21-acetate	HILIC-Pos	0.941731	0.993218	0.995555	-0.00642753
Fructoseglycine	RP-Pos	0.297392	0.80447	1.08859	0.122466
Fructosylvaline	RP-Pos	0.210299	0.782845	1.13421	0.181688
Fumaric acid	HILIC-Neg	0.921886	0.990256	0.993498	-0.00941038
Galactosylglycerol	HILIC-Neg	0.522985	0.87059	0.931549	-0.102296
gamma-Aminobutyric acid cetyl ester	RP-Pos	0.497348	0.859901	1.0283	0.0402629
gamma-Aminobutyryllysine	HILIC-Pos	0.63114	0.91474	0.968716	-0.0458544
gamma-Butyrolactone	HILIC-Pos	0.0116206	0.419133	1.16052	0.214774
gamma-Glutamyl-2-aminobutyric acid	HILIC-Neg	0.943543	0.993218	1.01021	0.0146484
gamma-Glutamyl-3-[(1E)-1-propen-1-ylsulfinyl]alanine	RP-Neg	0.619589	0.910315	0.958201	-0.0615999
gamma-Glutamylcysteine	HILIC-Pos	0.225664	0.787305	1.12031	0.163903
gamma-Glutamyl-gamma-glutamyl-S-methylcysteine	RP-Pos	0.416068	0.834692	0.92753	-0.108534
gamma-Glutamylglycine	HILIC-Pos	0.581564	0.900221	1.06695	0.0934947
gamma-Glutamylisoleucine	RP-Pos	0.587159	0.901963	1.03761	0.0532615
gamma-Glutamylmethionine	RP-Pos	0.483894	0.858258	1.0573	0.0803844
gamma-Glutamylphenylalanine	HILIC-Pos	0.188529	0.778834	1.07883	0.109472
gamma-Glutamyl-S-(hydroxymethyl)cysteinylglycine	RP-Pos	0.633915	0.915694	0.950313	-0.0735251
gamma-Glutamylthreonine	HILIC-Pos	0.664593	0.924571	0.968673	-0.0459179
gamma-Glutamyltyrosine	RP-Pos	0.588519	0.901963	0.963694	-0.0533533
GDP-alpha-D-mannose	HILIC-Neg	0.678179	0.926493	0.919312	-0.121373
Genistein 7-glucuronide-4'-sulfate	RP-Neg	0.197191	0.778834	1.08717	0.120584
Gentisic acid	HILIC-Neg	0.746687	0.950686	0.963935	-0.0529917
GLK	HILIC-Pos	0.00114855	0.214315	1.21566	0.281743
gln-asn	HILIC-Neg	0.264796	0.802812	0.854201	-0.227352
gln-asp	HILIC-Neg	0.10088	0.698381	0.842785	-0.246764
gln-his	HILIC-Neg	0.834328	0.971977	0.970174	-0.0436841
Gln-His-Ser	HILIC-Pos	0.90387	0.990256	0.991925	-0.011697
gln-phe	RP-Pos	0.131998	0.724801	0.84697	-0.239618
gln-ser	HILIC-Pos	0.170526	0.752064	0.896467	-0.157678
gln-trp	RP-Pos	0.748071	0.950686	0.977985	-0.0321158
glu-asp	HILIC-Pos	0.161082	0.739721	0.890088	-0.16798
Glucaric acid	RP-Neg	0.90042	0.98985	1.00584	0.00840198
Glucoheptonic acid	RP-Neg	0.217898	0.787305	0.909184	-0.137357
Gluconic acid	HILIC-Neg	0.728157	0.945074	0.975974	-0.0350857
Gluconolactone	RP-Pos	0.751384	0.952096	0.962205	-0.0555838
Glucosamine 6-phosphate	RP-Neg	0.392693	0.832786	0.90462	-0.144617
Glucosamine 6-sulfate	HILIC-Neg	0.00574108	0.378449	1.35818	0.44168
Glucose 1-phosphate	HILIC-Neg	0.59167	0.901963	1.05336	0.0749937
glucosylmannitol	HILIC-Neg	0.851479	0.974807	0.987019	-0.0188506
Glucuronamide	RP-Pos	0.0148796	0.442968	0.816138	-0.293115
glu-gly-arg	RP-Pos	0.798493	0.960925	0.976491	-0.0343219
glu-leu-arg	RP-Pos	0.0521853	0.672795	0.814384	-0.296218
glu-pro	RP-Pos	0.430896	0.842539	0.962246	-0.0555219
glu-pro-arg	HILIC-Pos	0.817536	0.965239	1.01344	0.0192586
glu-ser-lys	RP-Pos	0.391884	0.832786	1.11839	0.161428
Glutaminyl-4-hydroxyproline	RP-Pos	0.805963	0.960925	0.985704	-0.0207741
Glutaminylglutamine	HILIC-Pos	0.520262	0.870464	0.947391	-0.0779681
Glutaminylisoleucine	RP-Pos	0.228227	0.787305	0.861005	-0.215906
Glutaminylproline	HILIC-Pos	0.599042	0.90257	1.0496	0.0698464
Glutamylarginine	HILIC-Pos	0.971842	0.997212	1.0039	0.00561609
Glutaric acid	RP-Neg	0.790186	0.960925	1.01489	0.0213259
Glutaric anhydride	RP-Pos	0.141209	0.724801	0.932952	-0.100125
Glutarylcarnitine	HILIC-Pos	0.384683	0.82823	0.929334	-0.105731
Glutarylglycine	RP-Pos	0.207805	0.779831	1.10991	0.150437
Glutaurine	HILIC-Pos	0.0549454	0.680117	1.24882	0.320566
Gly-Arg	HILIC-Pos	0.868792	0.979863	1.01887	0.0269735
Glyceraldehyde 3-phosphate	RP-Pos	0.187597	0.778834	1.07441	0.103549
Glyceric acid	HILIC-Neg	0.5583	0.88875	1.01515	0.0216902
Glycerol 3-phosphate	HILIC-Neg	0.970415	0.996751	1.00497	0.00714677
Glycerol 5-hydroxydodecanoate	RP-Pos	0.332219	0.818093	1.07136	0.0994426
Glycerone sulfate	RP-Neg	0.00699836	0.390223	1.21901	0.285707
Glycerophosphocholine	HILIC-Pos	0.138068	0.724801	0.774133	-0.369347
Glycerophosphoglycerol	RP-Pos	0.91539	0.990256	1.00867	0.0124573
Glycerophosphoinositol	RP-Pos	0.0694126	0.682389	1.08562	0.118521
Glycerophospho-N-Arachidonoyl Ethanolamine	HILIC-Pos	0.199416	0.778834	0.898241	-0.154826
Glycerylphosphorylethanolamine	RP-Pos	0.014577	0.442968	0.80184	-0.318614
glycidyl oleate	RP-Pos	0.378299	0.82554	0.962218	-0.0555642
Glycinamide, glycyl-L-prolyl-	HILIC-Neg	0.00922692	0.390223	1.14323	0.193121
Glycine	RP-Neg	0.732775	0.94569	1.01691	0.0241976
Glycine anhydride	RP-Pos	0.841185	0.971977	1.01381	0.01979
Glycine, L-g-glutamyl-L-cysteinyl-, 3-methyl ester	RP-Pos	0.907679	0.990256	0.994646	-0.00774482
glyco-beta-muricholic acid	RP-Pos	0.981322	0.998105	0.998671	-0.00191928
Glycochenodeoxycholic acid	RP-Neg	0.745366	0.950686	1.03071	0.0436444
Glycocholic acid	RP-Neg	0.76717	0.95896	1.02705	0.0385103
Glycodeoxycholic acid	RP-Neg	0.731915	0.94569	0.9665	-0.0491583
Glycolic acid	HILIC-Neg	0.524036	0.870592	1.02352	0.0335368
Glycylglutamine	HILIC-Pos	0.203279	0.778834	0.849027	-0.236118
Glycylglycine	HILIC-Neg	0.819328	0.965889	0.979477	-0.0299169
Glycyl-L-asparaginyl-D-leucine	HILIC-Pos	0.389255	0.831825	0.93483	-0.0972236
Glycyl-l-histidyl-l-lysine	RP-Pos	0.682754	0.926678	0.96474	-0.0517878
Glycyl-L-leucine	HILIC-Pos	0.913075	0.990256	0.994632	-0.0077648
Glycyl-Methionine	RP-Pos	0.98366	0.998105	1.00172	0.00248543
Glycyl-Phenylalanine	RP-Pos	0.323923	0.812159	0.823437	-0.28027
Glycylproline	RP-Pos	0.926263	0.991741	1.00437	0.00629176
Glycylprolylarginine	HILIC-Pos	0.952395	0.994592	1.00456	0.0065704
Glycyl-prolyl-arginyl-valyl-valyl-glutamic acid	HILIC-Neg	0.448366	0.852621	0.95264	-0.0699968
Glycyl-prolyl-glutamic acid	HILIC-Pos	0.0454566	0.649437	1.24474	0.315845
Glycyltyrosine	RP-Pos	0.923213	0.990256	0.988959	-0.016017
Glycyl-tyrosyl-glycine	RP-Pos	0.269935	0.803983	0.922084	-0.11703
Glycylvaline	HILIC-Pos	0.946717	0.994303	0.992201	-0.0112958
Glyoxylic acid	HILIC-Neg	0.598164	0.902234	0.983607	-0.0238466
Glyphosine	HILIC-Pos	0.588407	0.901963	1.03298	0.0468088
Gly-Pro-Asp	HILIC-Pos	0.483275	0.858258	0.944289	-0.0827002
glyprothiazol	HILIC-Neg	0.328617	0.81621	1.1178	0.160664
gly-val-arg	HILIC-Pos	0.831254	0.970297	0.989041	-0.0158975
goralatide	RP-Neg	0.216301	0.787305	1.10945	0.149843
GPK	HILIC-Pos	0.00850098	0.390223	1.20952	0.274435
Graveoline	RP-Pos	0.634909	0.916575	1.02453	0.0349617
Guanidineacetic acid	HILIC-Neg	0.234478	0.787496	1.06846	0.0955314
Guanidinosuccinic acid	RP-Neg	0.0340859	0.606196	0.876584	-0.190035
Guanine	RP-Neg	0.00325048	0.331352	1.5204	0.604455
Guanosine	RP-Neg	0.291992	0.80447	1.16006	0.214201
Guanosine 5'-diphosphate (GDP)	HILIC-Pos	0.370151	0.82536	0.900373	-0.151405
Guanosine 5'-diphospho-D-mannose	RP-Neg	0.334341	0.818093	0.885693	-0.175122
Guanosine 5'-diphospho-ß-L-fucose	HILIC-Neg	0.137695	0.724801	0.89799	-0.155229
Guanosine monophosphate (GMP)	RP-Neg	0.293775	0.80447	1.29932	0.377752
HD8315000	HILIC-Pos	0.510713	0.867963	1.02974	0.042286
Heptadecanoyl carnitine	RP-Pos	0.0956342	0.696046	1.11597	0.158298
Heptanoylcarnitine	RP-Neg	0.262759	0.802531	1.07895	0.109631
Heptenoylcarnitine	RP-Pos	0.51379	0.868605	0.973441	-0.0388351
Heptopyranosides	RP-Neg	0.819954	0.966171	1.01897	0.0271061
Hexacosanoic acid	HILIC-Neg	0.192046	0.778834	0.842457	-0.247325
Hexadecasphinganine	RP-Pos	0.758672	0.954732	0.979668	-0.0296349
Hexaethylene glycol	HILIC-Pos	0.707062	0.934687	1.06118	0.0856749
Hexamine	HILIC-Pos	0.0551723	0.680117	1.15193	0.204048
Hexanesulfonic acid	RP-Pos	0.259067	0.798791	0.895002	-0.160038
Hexanoic acid	HILIC-Neg	0.781116	0.960925	1.0234	0.0333726
Hexanoylcarnitine	RP-Pos	0.237439	0.787496	1.09712	0.133722
Hexapropylene glycol	HILIC-Pos	0.807708	0.960925	1.07389	0.102849
Hexyl 2-furoate	HILIC-Pos	0.357844	0.822376	1.04061	0.0574267
Hippuric acid	RP-Pos	0.0378233	0.613118	0.733795	-0.446551
his-asp	RP-Neg	0.232531	0.787305	1.07957	0.110452
his-gln	HILIC-Neg	0.713449	0.93894	0.959701	-0.059343
Histamine	RP-Pos	0.649639	0.921163	1.05433	0.0763199
Histidylphenylalanine	HILIC-Pos	0.054671	0.680117	0.819016	-0.288037
Histidylproline	HILIC-Pos	0.922792	0.990256	1.00562	0.00808776
Histidyltryptophan	HILIC-Pos	0.857984	0.975699	1.01127	0.0161723
Histidyltyrosine	HILIC-Pos	0.391086	0.832786	0.89905	-0.153526
Histidylvaline	HILIC-Pos	0.162419	0.743225	0.871487	-0.198449
Homocitrulline	HILIC-Pos	0.970967	0.996751	0.996609	-0.00490065
Homocysteine	RP-Pos	0.737144	0.949379	1.01179	0.0169114
Homocysteine thiolactone	HILIC-Neg	0.328637	0.81621	0.867753	-0.204644
HP1760000	RP-Pos	0.878699	0.981896	1.00841	0.0120762
Hydantoin-5-propionic acid	RP-Neg	0.28375	0.80447	0.947727	-0.0774559
Hydrastine	HILIC-Pos	0.00419835	0.362457	1.12329	0.16773
Hydrocortisone hemisuccinate	RP-Pos	0.4538	0.852621	0.90473	-0.144441
Hydroxy-biphenyl benzenesulfinate	HILIC-Neg	0.647409	0.921163	0.969245	-0.0450671
hydroxycitric acid	RP-Neg	0.258704	0.798791	1.12895	0.174982
Hydroxycitronellal diethyl acetal	RP-Pos	0.85717	0.975699	1.01336	0.0191481
Hydroxypropanedioic acid	RP-Neg	0.34186	0.818232	1.06698	0.0935287
Hymenin	RP-Neg	0.660863	0.923718	1.0242	0.0345038
Hyodeoxycholic acid	RP-Pos	0.370171	0.82536	1.17194	0.228901
Hypotaurine	HILIC-Neg	0.116083	0.709693	1.14447	0.194683
Hypoxanthine	RP-Pos	0.738467	0.950004	0.968862	-0.0456368
Î²-D-Glucopyranose, 1-thio-, 1-[(3S)-3-hydroxy-3-methyl-N-(sulfooxy)pentanimidate]	RP-Neg	0.295242	0.80447	0.906938	-0.140924
ile-gly-ile	RP-Pos	0.390391	0.832786	0.929851	-0.104928
Imidazoleacetic acid	HILIC-Pos	0.0642183	0.682389	0.851965	-0.231134
Imidazolelactic acid	HILIC-Neg	0.742561	0.950301	1.03813	0.0539861
Indicine-N-oxide	RP-Pos	0.119514	0.710817	1.17643	0.234411
Indole	RP-Pos	0.0250435	0.553047	1.1346	0.182185
Indole-3-acetic acid	RP-Pos	0.143813	0.724801	0.872614	-0.196585
Indole-3-acetic-acid-O-glucuronide	RP-Neg	0.232848	0.787305	0.891523	-0.165655
Indole-3-carbinol	RP-Neg	0.0603321	0.682389	1.1586	0.212379
Indole-3-carboxylic acid	RP-Neg	0.33379	0.818093	0.926814	-0.109647
Indole-3-lactic acid	RP-Pos	0.284448	0.80447	0.917295	-0.124542
Indoleacrylic acid	RP-Neg	0.128975	0.724801	1.17341	0.230711
Indoline	HILIC-Pos	0.553053	0.887203	0.960878	-0.0575754
Indolylacryloylglycine	RP-Neg	0.167515	0.750629	0.785619	-0.348098
indolylmethylthiohydroximate	RP-Pos	0.375604	0.82536	0.934721	-0.0973928
Inosine	HILIC-Pos	0.740097	0.950301	1.06344	0.0887333
Inosine-5'-monophosphate (IMP)	RP-Pos	0.947084	0.994303	1.00775	0.0111338
Inosinic acid	RP-Neg	0.664036	0.924571	1.1023	0.140522
intercept	RP-Pos	0.707692	0.934687	1.03596	0.0509626
Iprovalicarb	RP-Pos	0.195795	0.778834	1.04945	0.0696396
Isobutyl 4-hydroxybenzoate	RP-Pos	0.563823	0.89138	1.07142	0.0995228
Isobutyramide	RP-Pos	0.830564	0.970297	1.01609	0.0230282
Isoleucyl-Methionine	RP-Pos	0.192146	0.778834	0.877522	-0.188492
Isoleucyl-Phenylalanine	RP-Pos	0.0709965	0.682389	0.8148	-0.295483
Isoleucyl-Threonine	RP-Pos	0.206187	0.779597	0.82667	-0.274617
Isoleucyl-Tryptophan	RP-Pos	0.196781	0.778834	0.913492	-0.130537
Isoleucyl-Tyrosine	RP-Pos	0.107436	0.70227	0.832049	-0.26526
Isoleucyl-Valine	RP-Pos	0.275493	0.80447	0.833591	-0.262589
Isonicotinamide	HILIC-Pos	0.487572	0.859023	0.937905	-0.092487
Isopilocarpinic acid	RP-Neg	0.30222	0.80447	1.03553	0.050363
Isopropyl 6-O-[(2R,3R,4R)-3,4-dihydroxy-4-(hydroxymethyl)tetrahydro-2-furanyl]-D-glucopyranoside	RP-Pos	0.387806	0.830825	0.901686	-0.149303
Isopropyl methylphosphonate	RP-Pos	0.728606	0.945074	0.976818	-0.0338382
Isovaleric acid	RP-Neg	0.230715	0.787305	1.05212	0.073305
Isovalerylurea	HILIC-Pos	0.600349	0.903231	1.02589	0.0368725
Isoxanthopterin	HILIC-Neg	0.299843	0.80447	0.896803	-0.157136
Jenamidine B	RP-Pos	0.478113	0.858258	0.929927	-0.10481
Kynurenic acid	RP-Pos	0.26754	0.802812	0.850267	-0.234012
L-(-)-Arabitol	HILIC-Neg	0.00808008	0.390223	1.1876	0.248051
L(-)-Carnitine	HILIC-Pos	0.687598	0.928211	1.049	0.069012
L-(-)-Methionine	RP-Pos	0.767908	0.95896	0.989791	-0.0148048
L(-)-Pipecolinic acid	RP-Pos	0.807871	0.960925	1.00838	0.0120442
L(+)-2-Aminobutyric acid	HILIC-Pos	0.944405	0.993218	1.00574	0.00825633
L-(+)-Citrulline	RP-Pos	0.421501	0.835431	1.04215	0.0595596
L-(+)-Lactic acid	RP-Neg	0.577498	0.89833	0.953924	-0.0680532
L(+)-Ornithine	RP-Pos	0.278895	0.80447	0.939933	-0.0893704
L-(+)-Tartaric acid	RP-Neg	0.416895	0.834692	0.956659	-0.0639235
L-2-Aminoadipic acid	RP-Pos	0.114647	0.709693	1.11173	0.152809
L-4-hydroxy-2-oxoglutaric acid	RP-Neg	0.232024	0.787305	1.07753	0.107731
Lactose-lysine	HILIC-Pos	0.960403	0.99627	0.996695	-0.00477556
L-Agaridoxin	HILIC-Pos	0.0214334	0.54445	0.902805	-0.147514
L-Alanyl-3-{[(2E)-4-amino-4-oxo-2-butenoyl]amino}-L-alanine	RP-Pos	0.869187	0.979863	0.992643	-0.0106529
L-Alanyl-L-proline	HILIC-Pos	0.978678	0.998105	0.997652	-0.00339203
L-Alloisoleucine	HILIC-Neg	0.472697	0.858258	1.03668	0.0519655
L-alpha-lysophosphatidylcholine	RP-Pos	0.953447	0.994592	1.0054	0.00776749
L-Anserine	HILIC-Neg	0.44229	0.850164	1.09596	0.1322
L-Ascorbic acid 2-sulfate	HILIC-Neg	0.665017	0.924571	0.931026	-0.103106
L-Aspartyl-4-phosphate	HILIC-Neg	0.246683	0.790027	0.954512	-0.0671646
Laudanosine	RP-Pos	0.0912816	0.689676	1.07629	0.106061
Lauroyl peroxide	RP-Pos	0.629482	0.91474	1.02203	0.0314384
Lauryldimethylamine oxide	HILIC-Pos	0.419047	0.835053	0.912253	-0.132495
L-Azaserine	RP-Pos	0.0962509	0.696046	1.06418	0.0897418
L-beta-aspartyl-L-aspartic acid	RP-Neg	0.189705	0.778834	1.11271	0.154082
L-Cystathionine	RP-Pos	0.855388	0.975699	1.02283	0.0325647
L-Cysteic acid	HILIC-Neg	0.374582	0.82536	1.07323	0.101963
L-Cysteine, N-acetyl-, ethyl ester	RP-Pos	0.909282	0.990256	0.993865	-0.00887842
L-Cysteine-S-sulfate	HILIC-Neg	0.544165	0.882504	0.888231	-0.170993
L-Cysteinesulfinic acid	HILIC-Neg	0.00378738	0.350332	1.28618	0.363097
L-Cystine	RP-Pos	0.689843	0.928387	0.926339	-0.110388
L-decyline	RP-Pos	0.120773	0.710817	1.09434	0.130063
L-dihydroanticapsin	HILIC-Neg	0.0656824	0.682389	1.20495	0.268971
Lenticin	HILIC-Pos	0.291926	0.80447	1.12253	0.166753
L-Ergothioneine	RP-Pos	0.0701963	0.682389	1.15325	0.2057
leu-asn-lys	RP-Pos	0.655264	0.921493	0.964948	-0.0514771
Leucine	HILIC-Pos	0.273069	0.80447	1.20931	0.274186
Leucocrystal violet	HILIC-Pos	0.0224619	0.551618	1.11325	0.154772
Leucylproline	RP-Pos	0.793592	0.960925	1.01801	0.0257526
Leu-Gly-Pro	RP-Pos	0.303026	0.804972	0.953185	-0.0691718
Leukotriene B4	HILIC-Neg	0.369375	0.82536	1.06111	0.0855678
Leu-Leu-Tyr	RP-Neg	0.0260527	0.553047	0.788035	-0.343669
[truncated: 593 more rows]

## Sheet: Data-3
Supplementary Data-3, associated to Figure 4A.
KNN	RF	SVM
0.25	0.3125	0.3125
1	1	1
0.3125	0.3125	0.625
0.5	0.4375	0.5625
0.875	0.8125	0.9375
0.4375	0.125	0.125
0.84375	0.75	0.875
0.625	0.78125	0.625
0.90625	0.875	0.9375
0.90625	0.875	0.9375
1	1	1
1	0.875	1
0.75	0.9375	0.625
0.90625	1	1
0.65625	0.875	0.75
1	0.75	0.8125
0.84375	0.8125	0.75
0.875	0.9375	0.9375
0.53125	0.625	0.8125
0.6875	1	0.8125
0.625	0.75	0.5
0.71875	0.5	0.8125
0.9375	0.625	0.8125
0.625	0.78125	0.75
0.8125	0.71875	0.875
0.9375	0.875	0.8125
0.625	0.5625	0.75
0.9375	0.875	0.9375
0.6875	0.75	0.875
0.8125	0.8125	0.875
1	1	1
0.4375	0.78125	0.5
0.375	0.5625	0.375
0.40625	0.75	0.875
0.6875	0.6875	0.5625
0.96875	1	1
0.75	0.625	0.8125
0.9375	0.9375	1
0.4375	0.5	0.5
0.75	0.625	0.9375
1	1	1
0.6875	0.6875	0.6875
0.90625	0.875	0.9375
0.71875	0.75	0.75
0.25	0.5	0.5
0.3125	0.6875	0.375
0.6875	0.625	0.6875
0.875	0.9375	1
0.40625	0.25	0.5
0.5625	0.5625	0.625
0.96875	0.875	1
0.875	0.75	0.875
0.90625	0.84375	0.875
0.90625	0.875	0.9375
1	1	1
0.625	0.5625	0.75
0.5625	0.6875	0.5625
0.84375	1	1
0.78125	0.84375	0.6875
0.8125	0.75	0.875
0.9375	0.875	0.75
0.90625	1	1
0.65625	0.5	0.75
0.6875	0.375	0.5625
0.65625	0.4375	0.625
0.875	0.875	0.9375
0.53125	0.6875	0.6875
0.71875	0.875	0.9375
0.9375	0.9375	1
0.84375	0.875	0.875
0.625	0.625	0.8125
0.65625	0.625	0.75
0.9375	0.9375	0.875
1	0.9375	1
0.34375	0.375	0.375
0.65625	0.6875	0.5
0.5	0.625	0.5
0.59375	0.375	0.8125
1	0.6875	1
0.75	1	0.875
0.71875	0.84375	0.875
0.71875	0.625	0.6875
0.625	0.75	0.75
0.90625	1	1
1	1	0.8125
0.71875	0.8125	0.875
1	1	1
0.875	1	0.8125
0.84375	0.875	0.8125
0.71875	0.65625	0.625
0.71875	0.625	0.5625
0.96875	0.9375	1
0.8125	0.59375	0.875
0.875	0.6875	0.6875
0.71875	0.75	0.75
0.78125	0.75	0.9375
0.75	0.75	0.8125
0.96875	0.9375	0.9375
0.8125	0.8125	0.6875
0.75	0.875	0.875

## Sheet: Data-4
Supplementary Data-4, associated to Figure 4B.
Number of Metabolites	AUROC
100	0.5378
75	0.5878
50	0.6378
40	0.6378
30	0.6378
25	0.6378
20	0.6378
19	0.6256
18	0.6878
17	0.6378
16	0.6878
15	0.6878
14	0.6878
13	0.6256
12	0.6878
11	0.6878
10	0.6878
9	0.6878
8	0.6878
7	0.6256
6	0.6378
5	0.6378
4	0.6512
3	0.6146
2	0.6134

## Sheet: Data-5
Supplementary Data-5, associated to Figure 4C.
Metabolite Name	Importance (SVM)
N(6),O(2)-Dimethyladenosine	75.0024
3-Methylglutaric acid	75.2451
PROPOFOL GLUCURONIDE	75.3689
Guanine	75.4744
S-(2-Carboxyethyl)-L-cysteine	75.5956
1,3-Dieicosapentaenoyl Glycerol	77.2848
1-arachidonoyl-sn-glycero-3-phosphocholine	78.3432
5,6-Dihydrothymidine	78.3909
Mesaconic acid	78.7749
L-Cysteinesulfinic acid	80.2655
N-Phenylacetylglutamine	80.3768
9,12,15,18,21-Tetracosapentaenoic acid	80.5556
N(4)-Oleylcytosine arabinoside	80.8503
1-(4Z,7Z,10Z,13Z,16Z,19Z-docosahexaenoyl)- n-glycero-3-phosphocholine	82.3735
2-Nonenal, 4-oxo-	83.4098
1,3,5-Heptatriene	83.4951
Prostaglandin K2	84.3288
2-Methylacetoacetic acid	85.5769
2,6-Diamino-5-hydroxyhexanoic acid	87.1619
3-Hydroxyglutaric acid	88.5039

## Sheet: Data-6
Supplementary Data-6, associated to Supplementary Figure 7A.
KNN	RF	SVM
0.969231	1	0.938462
0.769231	0.846154	0.8
0.930769	0.953846	0.938462
0.869231	0.892308	0.861538
0.823077	0.830769	0.769231
0.953846	0.938462	0.969231
1	1	1
0.915385	0.938462	0.846154
0.884615	0.861538	0.876923
0.9	0.953846	0.923077
0.984615	0.969231	0.969231
0.976923	1	1
0.961538	0.938462	0.876923
0.946154	0.876923	0.861538
0.876923	0.923077	0.923077
0.938462	0.930769	0.938462
0.892308	0.923077	0.861538
0.884615	0.953846	0.892308
0.938462	0.923077	0.923077
1	1	1
1	1	0.953846
0.892308	0.876923	0.830769
0.969231	0.938462	0.938462
0.876923	0.884615	0.815385
0.923077	1	1
0.938462	0.923077	0.923077
0.776923	0.761538	0.784615
0.992308	1	1
0.923077	1	0.892308
0.838462	0.907692	0.892308
0.946154	0.892308	0.846154
0.938462	0.969231	0.892308
0.907692	0.923077	0.938462
0.915385	0.815385	0.830769
0.815385	0.861538	0.861538
0.946154	0.876923	0.907692
0.915385	0.969231	0.938462
0.984615	1	0.938462
0.938462	1	0.953846
0.876923	0.907692	0.861538
0.984615	0.938462	0.923077
0.846154	0.815385	0.846154
1	0.907692	0.969231
0.976923	1	0.969231
0.938462	0.938462	0.892308
0.923077	0.876923	0.861538
0.984615	1	0.953846
1	1	0.984615
0.853846	0.761538	0.830769
0.946154	0.984615	0.923077
1	1	0.969231
0.992308	1	1
0.815385	0.923077	0.815385
0.923077	0.938462	0.923077
1	1	1
0.953846	0.923077	0.907692
0.946154	0.892308	0.892308
0.976923	0.984615	0.969231
0.930769	0.938462	0.907692
0.984615	1	1
0.815385	0.823077	0.8
0.930769	0.938462	0.907692
0.969231	0.938462	0.969231
0.838462	0.846154	0.861538
0.815385	0.861538	0.830769
0.961538	0.953846	0.969231
1	0.984615	0.923077
0.892308	0.915385	0.938462
0.969231	0.976923	0.8
0.969231	1	0.876923
1	1	1
0.923077	0.938462	0.923077
0.838462	0.907692	0.815385
0.884615	0.953846	0.923077
0.869231	0.969231	0.876923
0.907692	0.846154	0.830769
0.961538	0.892308	0.938462
0.992308	1	0.938462
0.876923	0.846154	0.8
0.869231	0.838462	0.861538
0.9	0.876923	0.938462
0.984615	0.992308	1
1	1	1
0.976923	0.938462	0.923077
0.884615	0.846154	0.876923
0.846154	0.846154	0.8
0.915385	0.815385	0.876923
1	1	0.984615
0.976923	0.969231	0.923077
0.953846	0.984615	0.907692
0.923077	0.953846	0.907692
1	1	1
1	1	0.938462
0.930769	0.923077	0.907692
1	1	0.969231
0.984615	1	0.953846
0.938462	0.953846	0.923077
0.992308	0.984615	0.892308
0.923077	0.923077	0.769231
0.938462	0.953846	1

## Sheet: Data-7
Supplementary Data-7, associated to Supplementary Figure 7B.
Number of Metabolites	AUROC
2	0.7756
3	0.766
4	0.8332
5	0.8504
6	0.8255
7	0.8504
8	0.8581
9	0.8504
10	0.8676
11	0.8504
12	0.8581
13	0.8676
14	0.8753
15	0.8676
16	0.8581
17	0.8658
18	0.883
19	0.883
20	0.9098
25	0.8485
30	0.8581
40	0.8313
50	0.8159
75	0.8581
100	0.8332

## Sheet: Data-8
Supplementary Data-8, associated to Supplementary Figure 7C.
Metabolite name	Importance (KNN)
Adipoylglycine	85.1891
S-Adenosylmethionine	85.3572
2'-O-Methylguanosine	85.4503
Glutaminylproline	86.6921
glu-pro	86.9314
9-(3-O-Methylpentofuranosyl)-1,9-dihydro-6H-purin-6-one	87.0016
trans-2-Hexacosenoic acid	87.8501
delta-CEHC	87.8529
Butanoic acid, 2,3-dihydroxypropyl ester	88.4647
O-{Hydroxy[(2R)-2-(icosanoyloxy)-3- (pentadecanoyloxy)propoxy]phosphoryl}-L-serine	89.1238
N-propyl-L-arginine	90.9542
4-Thiouridine	91.2515
Glycerophosphoinositol	92.0026
2-Arachidonoyl glycerol	92.676
9-(2-Deoxypentofuranosyl)-1,9-dihydro-6H-purin-6-one	93.3133
N-Acetylmuramate	93.6381
Monoelaidin	93.7737
O-Succinyl-L-homoserine	95.6911
1-Methylguanosine	97.7103
1,1-Dimethylurea	99.2322
