# Supplementary material for: Leveraging untargeted metabolomics in combination with machine learning to uncover novel insights into bladder cancer
Source: Cancer Metab. 2026 Apr 1;14:8. doi: 10.1186/s40170-026-00427-4 (PMC13040883; doi:10.1186/s40170-026-00427-4)
Supplement: Supplementary file 3 — Supplementary Tables (1-9) [file 40170_2026_427_MOESM3_ESM.xlsx]

## Sheet: Supp Table 1
Supplementary Table 1. Clinical information's of adjacent normal/benign, bladder cancer (BLCA) tissue specimens used in this study for metabolomics analysis. (Note: CHTN= Cooperative Human Tissue Network; UMB= University of Maryland, Baltimore; UTSW= University of Texas Southwestern).
Adjacent normal/benign and bladder cancer (BLCA) tissue specimens for metabolomics analysis
Pathological Stage	Adjacent normal/benign	Adjacent normal/benign (n=29)
	Bladder Cancer	Bladder Cancer (n=65)
	Stage	[Ta (n=6), T1 (n=4), T2 (n=11), T3 (n=16), T4 (n=14), unavailable (n=14)]
Cohort	CHTN	Adjacent normal/benign (n=21); bladder cancer (n=58)
	UMB	Adjacent normal/benign (n=6); bladder cancer (n=3)
	UTSW	Adjacent normal/benign (n=2); bladder cancer (n=4)

## Sheet: Supp Table 2
Supplementary Table 2. Hallmark Pathway Analysis obtained from metabolomics data (Top 10 pathways represented in Figure 2C) between adjacent normal/benign and BLCA patient tissues. Pathway analysis was performed using differentially expressed metabolite (FDR < 0.25)-mapped genes.
Gene set	FDR	#genes in universe	#Genes in Gene Set	#genes in comparison	#Genes in Overlap	Odds Ratio	Unadjusted p-value
FATTY ACID METABOLISM	4.61e-63	40755	157	1294	72	14.4437	1e-64
XENOBIOTIC METABOLISM	1.52e-59	40755	199	1294	76	12.0284	6.6e-61
GLYCOLYSIS	1.36e-54	40755	199	1294	72	11.3953	8.88e-56
OXIDATIVE PHOSPHORYLATION	8.91e-45	40755	200	1294	64	10.0785	7.75e-46
ADIPOGENESIS	1.33e-33	40755	200	1294	54	8.50375	1.44e-34
BILE ACID METABOLISM	2.24e-24	40755	112	1294	35	9.8423	2.92e-25
HYPOXIA	3.44e-18	40755	200	1294	38	5.98412	5.99e-19
MTORC1 SIGNALING	3.44e-18	40755	200	1294	38	5.98412	5.99e-19
PEROXISOME	7.62e-18	40755	104	1294	28	8.47952	1.49e-18
REACTIVE OXYGEN SPECIES PATHWAY	2e-14	40755	49	1294	18	11.5697	4.36e-15
UV RESPONSE UP	9.64e-10	40755	158	1294	24	4.78411	2.31e-10
HEME METABOLISM	5.14e-09	40755	200	1294	26	4.0944	1.34e-09
ESTROGEN RESPONSE LATE	1.99e-08	40755	199	1294	25	3.9567	5.63e-09
COMPLEMENT	6.06e-06	40755	200	1294	21	3.30701	1.84e-06
CHOLESTEROL HOMEOSTASIS	1.09e-05	40755	74	1294	12	5.10736	3.56e-06
ESTROGEN RESPONSE EARLY	1.83e-05	40755	200	1294	20	3.14954	6.76e-06
SPERMATOGENESIS	1.83e-05	40755	135	1294	16	3.73278	6.49e-06
APOPTOSIS	4.08e-05	40755	161	1294	17	3.3256	1.59e-05
ANDROGEN RESPONSE	0.000184042	40755	100	1294	12	3.77944	8e-05
P53 PATHWAY	0.000184042	40755	200	1294	18	2.83458	7.72e-05
DNA REPAIR	0.000187254	40755	149	1294	15	3.17067	8.55e-05
IL2 STAT5 SIGNALING	0.000472546	40755	199	1294	17	2.69056	0.000226
MYOGENESIS	0.000479642	40755	200	1294	17	2.67711	0.000239821
KRAS SIGNALING DN	0.00134459	40755	200	1294	16	2.51963	0.000701527
ANGIOGENESIS	0.00160412	40755	36	1294	6	5.24923	0.000871804
MYC TARGETS V1	0.0034107	40755	200	1294	15	2.36215	0.00192779
UV RESPONSE DN	0.00378356	40755	144	1294	12	2.62461	0.00222078
INTERFERON GAMMA RESPONSE	0.00815221	40755	200	1294	14	2.20468	0.00496222
MYC TARGETS V2	0.0159487	40755	58	1294	6	3.25814	0.0100546
INTERFERON ALPHA RESPONSE	0.0186187	40755	97	1294	8	2.59756	0.0121426
G2M CHECKPOINT	0.0383556	40755	200	1294	12	1.88972	0.0266822
EPITHELIAL MESENCHYMAL TRANSITION	0.0383556	40755	200	1294	12	1.88972	0.0266822

## Sheet: Suppl Table 3
Supplementary Table 3. KEGG Pathway Analysis obtained from metabolomics data (Top 10 pathways represented in Sup. Figure 5A) between adjacent normal/benign and BLCA patient tissues. Pathway analysis was performed using differentially expressed metabolite (FDR < 0.25)-mapped genes.
Gene set	FDR	#genes in universe	#Genes in Gene Set	#genes in comparison	#Genes in Overlap	Odds_Ratio	Unadjusted p-value
DRUG METABOLISM CYTOCHROME P450	1.23254e-69	40755	72	1294	57	24.9338	8.67984e-72
DRUG METABOLISM OTHER ENZYMES	2.6474e-64	40755	51	1294	47	29.0251	3.72874e-66
STEROID HORMONE BIOSYNTHESIS	4.00722e-63	40755	55	1294	48	27.4869	8.46596e-65
GLYCEROPHOSPHOLIPID METABOLISM	5.54976e-62	40755	76	1294	54	22.3783	1.56331e-63
ARGININE AND PROLINE METABOLISM	1.24531e-59	40755	54	1294	46	26.8294	4.48289e-61
METABOLISM OF XENOBIOTICS BY CYTOCHROME P450	1.24531e-59	40755	70	1294	51	22.9466	5.26189e-61
RETINOL METABOLISM	3.23949e-59	40755	64	1294	49	24.1136	1.59693e-60
GLYCOLYSIS GLUCONEOGENESIS	4.39696e-57	40755	61	1294	47	24.2669	2.47716e-58
STARCH AND SUCROSE METABOLISM	2.98211e-51	40755	51	1294	41	25.3198	1.89007e-52
TYROSINE METABOLISM	7.19011e-45	40755	42	1294	35	26.2461	5.06346e-46
CYSTEINE AND METHIONINE METABOLISM	1.77889e-42	40755	34	1294	31	28.7164	1.37801e-43
GLYCEROLIPID METABOLISM	1.21121e-40	40755	49	1294	35	22.4967	1.02356e-41
LINOLEIC ACID METABOLISM	2.58737e-40	40755	29	1294	28	30.4093	2.36872e-41
PYRUVATE METABOLISM	4.78262e-40	40755	40	1294	32	25.1963	4.71526e-41
ALANINE ASPARTATE AND GLUTAMATE METABOLISM	1.12166e-39	40755	32	1294	29	28.5427	1.18485e-40
FATTY ACID METABOLISM	7.53293e-39	40755	42	1294	32	23.9965	8.48781e-40
LYSINE DEGRADATION	9.56052e-38	40755	44	1294	32	22.9057	1.14457e-38
ASCORBATE AND ALDARATE METABOLISM	1.71231e-34	40755	25	1294	24	30.2355	2.17054e-35
PENTOSE AND GLUCURONATE INTERCONVERSIONS	6.2367e-34	40755	28	1294	25	28.1209	8.34488e-35
ARACHIDONIC ACID METABOLISM	1.40141e-33	40755	58	1294	33	17.9198	1.97382e-34
AMINO SUGAR AND NUCLEOTIDE SUGAR METABOLISM	9.05369e-33	40755	43	1294	29	21.2411	1.33893e-33
GLYCOSYLPHOSPHATIDYLINOSITOL GPI ANCHOR BIOSYNTHESIS	5.22676e-32	40755	25	1294	23	28.9757	8.09779e-33
LONG TERM DEPRESSION	1.68574e-31	40755	70	1294	34	15.2977	2.73043e-32
HISTIDINE METABOLISM	5.40215e-31	40755	29	1294	24	26.0651	9.13039e-32
ALZHEIMERS DISEASE	1.17613e-30	40755	165	1294	47	8.97141	2.07066e-31
GLYCINE SERINE AND THREONINE METABOLISM	1.03907e-29	40755	31	1294	24	24.3835	1.90253e-30
PARKINSONS DISEASE	5.77267e-29	40755	129	1294	41	10.0102	1.09762e-29
PURINE METABOLISM	2.50795e-28	40755	158	1294	44	8.77086	4.94526e-29
OXIDATIVE PHOSPHORYLATION	1.52474e-27	40755	131	1294	40	9.6169	3.11391e-28
GALACTOSE METABOLISM	1.55903e-27	40755	25	1294	21	26.4561	3.29372e-28
TRYPTOPHAN METABOLISM	3.25852e-27	40755	40	1294	25	19.6846	7.11366e-28
PYRIMIDINE METABOLISM	4.59816e-27	40755	97	1294	35	11.3643	1.0362e-27
SELENOAMINO ACID METABOLISM	7.15013e-27	40755	26	1294	21	25.4386	1.66165e-27
ETHER LIPID METABOLISM	8.18501e-27	40755	33	1294	23	21.9513	1.95979e-27
VALINE LEUCINE AND ISOLEUCINE DEGRADATION	8.95066e-26	40755	44	1294	25	17.8951	2.20615e-26
PORPHYRIN AND CHLOROPHYLL METABOLISM	3.19259e-25	40755	41	1294	24	18.4363	8.0939e-26
N GLYCAN BIOSYNTHESIS	3.92677e-25	40755	46	1294	25	17.117	1.02317e-25
HUNTINGTONS DISEASE	9.17082e-25	40755	181	1294	43	7.48232	2.45416e-25
VASCULAR SMOOTH MUSCLE CONTRACTION	2.91254e-24	40755	115	1294	35	9.58555	7.99923e-25
CITRATE CYCLE TCA CYCLE	3.41857e-24	40755	31	1294	21	21.3356	9.62978e-25
PPAR SIGNALING PATHWAY	1.40329e-23	40755	69	1294	28	12.7807	4.05175e-24
ALPHA LINOLENIC ACID METABOLISM	1.66475e-23	40755	19	1294	17	28.1801	4.92392e-24
FRUCTOSE AND MANNOSE METABOLISM	2.3946e-23	40755	33	1294	21	20.0425	7.25125e-24
PENTOSE PHOSPHATE PATHWAY	1.68974e-22	40755	27	1294	19	22.1634	5.23581e-23
PHOSPHATIDYLINOSITOL SIGNALING SYSTEM	3.06747e-22	40755	76	1294	28	11.6036	9.72084e-23
PHENYLALANINE METABOLISM	4.33599e-22	40755	18	1294	16	27.9959	1.40462e-22
PEROXISOME	6.77431e-22	40755	78	1294	28	11.306	2.2422e-22
BUTANOATE METABOLISM	2.53445e-21	40755	34	1294	20	18.5267	8.56714e-22
GLUTATHIONE METABOLISM	1.01101e-19	40755	50	1294	22	13.858	3.48869e-20
SPHINGOLIPID METABOLISM	1.0358e-19	40755	39	1294	20	16.1515	3.64719e-20
RIBOFLAVIN METABOLISM	3.11113e-19	40755	16	1294	14	27.5584	1.11738e-19
NICOTINATE AND NICOTINAMIDE METABOLISM	1.54047e-18	40755	24	1294	16	20.9969	5.64115e-19
GNRH SIGNALING PATHWAY	1.68914e-18	40755	101	1294	28	8.73139	6.30452e-19
FC EPSILON RI SIGNALING PATHWAY	3.55157e-18	40755	79	1294	25	9.96689	1.3506e-18
BETA ALANINE METABOLISM	1.10922e-17	40755	22	1294	15	21.4741	4.29627e-18
VEGF SIGNALING PATHWAY	1.76272e-17	40755	76	1294	24	9.9459	6.95155e-18
PANTOTHENATE AND COA BIOSYNTHESIS	4.01202e-17	40755	16	1294	13	25.59	1.61046e-17
PROPANOATE METABOLISM	1.67355e-15	40755	33	1294	16	15.2705	6.83563e-16
LONG TERM POTENTIATION	9.86208e-13	40755	70	1294	19	8.54874	4.09762e-13
CALCIUM SIGNALING PATHWAY	7.42619e-12	40755	178	1294	28	4.95433	3.13783e-12
FC GAMMA R MEDIATED PHAGOCYTOSIS	4.77156e-11	40755	96	1294	20	6.56153	2.04976e-11
LYSOSOME	5.56816e-10	40755	121	1294	21	5.46614	2.43117e-10
GLYOXYLATE AND DICARBOXYLATE METABOLISM	6.72926e-10	40755	16	1294	9	17.7161	2.98552e-10
INOSITOL PHOSPHATE METABOLISM	2.16985e-09	40755	54	1294	14	8.16546	9.77962e-10
GLYCOSAMINOGLYCAN BIOSYNTHESIS HEPARAN SULFATE	7.34277e-09	40755	26	1294	10	12.1136	3.36113e-09
TAURINE AND HYPOTAURINE METABOLISM	7.60091e-09	40755	10	1294	7	22.0468	3.53282e-09
GLYCOSAMINOGLYCAN BIOSYNTHESIS CHONDROITIN SULFATE	2.31581e-08	40755	22	1294	9	12.8845	1.09267e-08
PROXIMAL TUBULE BICARBONATE RECLAMATION	3.64258e-08	40755	23	1294	9	12.3243	1.74433e-08
BIOSYNTHESIS OF UNSATURATED FATTY ACIDS	4.47272e-07	40755	22	1294	8	11.4529	2.17336e-07
INSULIN SIGNALING PATHWAY	6.8873e-07	40755	136	1294	18	4.1685	3.39515e-07
VALINE LEUCINE AND ISOLEUCINE BIOSYNTHESIS	8.16086e-07	40755	11	1294	6	17.1793	4.08043e-07
MAPK SIGNALING PATHWAY	9.91953e-07	40755	267	1294	26	3.06696	5.02962e-07
AMYOTROPHIC LATERAL SCLEROSIS ALS	1.38149e-06	40755	53	1294	11	6.53677	7.10201e-07
NON SMALL CELL LUNG CANCER	1.66247e-06	40755	54	1294	11	6.41572	8.66356e-07
GLYCOSPHINGOLIPID BIOSYNTHESIS LACTO AND NEOLACTO SERIES	1.77161e-06	40755	26	1294	8	9.69088	9.48187e-07
GAP JUNCTION	1.77161e-06	40755	90	1294	14	4.89928	9.4033e-07
SULFUR METABOLISM	2.64604e-06	40755	13	1294	6	14.5363	1.43483e-06
GLYCOSAMINOGLYCAN DEGRADATION	4.58386e-06	40755	21	1294	7	10.4985	2.51789e-06
LEUKOCYTE TRANSENDOTHELIAL MIGRATION	7.6458e-06	40755	116	1294	15	4.07268	4.25365e-06
NITROGEN METABOLISM	8.91234e-06	40755	23	1294	7	9.58555	5.02103e-06
ADIPOCYTOKINE SIGNALING PATHWAY	1.20345e-05	40755	66	1294	11	5.24923	6.86474e-06
LIMONENE AND PINENE DEGRADATION	1.22312e-05	40755	10	1294	5	15.7477	7.0631e-06
ONE CARBON POOL BY FOLATE	1.58706e-05	40755	17	1294	6	11.116	9.27647e-06
TYPE II DIABETES MELLITUS	2.4765e-05	40755	47	1294	9	6.03103	1.46497e-05
NEUROACTIVE LIGAND RECEPTOR INTERACTION	0.000110894	40755	272	1294	22	2.54742	6.63802e-05
TIGHT JUNCTION	0.000126154	40755	131	1294	14	3.36592	7.64033e-05
MELANOGENESIS	0.000143981	40755	101	1294	12	3.74202	8.82137e-05
CHEMOKINE SIGNALING PATHWAY	0.000196208	40755	189	1294	17	2.83292	0.000121594
GLIOMA	0.000329	40755	65	1294	9	4.3609	0.000206204
BLADDER CANCER	0.000515046	40755	42	1294	7	5.24923	0.000326437
ERBB SIGNALING PATHWAY	0.000684989	40755	87	1294	10	3.62016	0.000438972
GLYCOSPHINGOLIPID BIOSYNTHESIS GLOBO SERIES	0.001211	40755	14	1294	4	8.99868	0.000784592
GLYCOSAMINOGLYCAN BIOSYNTHESIS KERATAN SULFATE	0.00159269	40755	15	1294	4	8.39876	0.0010431
PRIMARY BILE ACID BIOSYNTHESIS	0.00202686	40755	16	1294	4	7.87384	0.001356
OTHER GLYCAN DEGRADATION	0.00202686	40755	16	1294	4	7.87384	0.001356
NATURAL KILLER CELL MEDIATED CYTOTOXICITY	0.00215401	40755	137	1294	12	2.75872	0.00145623
RENAL CELL CARCINOMA	0.00244414	40755	70	1294	8	3.59947	0.00166959
STEROID BIOSYNTHESIS	0.00247986	40755	17	1294	4	7.41067	0.00172892
RENIN ANGIOTENSIN SYSTEM	0.00247986	40755	17	1294	4	7.41067	0.00172892
PATHWAYS IN CANCER	0.00259877	40755	325	1294	21	2.03509	0.00183012
ALDOSTERONE REGULATED SODIUM REABSORPTION	0.00280879	40755	42	1294	6	4.49934	0.0019978
BASE EXCISION REPAIR	0.00655546	40755	35	1294	5	4.49934	0.00470885
VIBRIO CHOLERAE INFECTION	0.00983761	40755	54	1294	6	3.49948	0.00713573
WNT SIGNALING PATHWAY	0.0117406	40755	150	1294	11	2.30966	0.00859874
B CELL RECEPTOR SIGNALING PATHWAY	0.0131883	40755	75	1294	7	2.93957	0.00975194
FOCAL ADHESION	0.0153717	40755	199	1294	13	2.05749	0.0114746
O GLYCAN BIOSYNTHESIS	0.0190649	40755	30	1294	4	4.19938	0.0143658
HEMATOPOIETIC CELL LINEAGE	0.027322	40755	87	1294	7	2.53411	0.0207801
PROSTATE CANCER	0.0302549	40755	89	1294	7	2.47716	0.0232238
PANCREATIC CANCER	0.0306219	40755	70	1294	6	2.6996	0.0237212
PATHOGENIC ESCHERICHIA COLI INFECTION	0.04123	40755	56	1294	5	2.81209	0.0322291

## Sheet: Suppl Table 4
Supplementary Table 4. Reactome Pathway Analysis obtained from metabolomics data (Top 10 pathways represented in Sup. Figure 5B) between adjacent normal/benign and BLCA patient tissues. Pathway analysis was performed using differentially expressed metabolite (FDR < 0.25)-mapped genes.
Gene set	FDR	#genes in universe	#Genes in Gene Set	#genes in comparison	#Genes in Overlap	Odds_Ratio	Unadjusted p-value
METABOLISM OF LIPIDS	4.16662e-154	40755	738	1294	225	9.60224	6.33226e-157
BIOLOGICAL OXIDATIONS	7.13598e-109	40755	221	1294	115	16.389	2.16899e-111
METABOLISM OF AMINO ACIDS AND DERIVATIVES	1.71681e-95	40755	374	1294	130	10.9476	7.8274e-98
GLYCEROPHOSPHOLIPID BIOSYNTHESIS	1.49867e-66	40755	127	1294	69	17.1117	9.11048e-69
METABOLISM OF CARBOHYDRATES	1.04905e-62	40755	292	1294	92	9.9232	7.97147e-65
PHOSPHOLIPID METABOLISM	6.29179e-62	40755	210	1294	80	11.9982	5.73719e-64
THE CITRIC ACID TCA CYCLE AND RESPIRATORY ELECTRON TRANSPORT	1.4934e-58	40755	175	1294	72	12.9581	1.58872e-60
PHASE II CONJUGATION OF COMPOUNDS	2.49668e-55	40755	109	1294	58	16.759	3.03548e-57
PHASE I FUNCTIONALIZATION OF COMPOUNDS	1.60808e-53	40755	105	1294	56	16.7975	2.1995e-55
METABOLISM OF NUCLEOTIDES	2.37859e-52	40755	99	1294	54	17.1793	3.61488e-54
FATTY ACID METABOLISM	1.94565e-50	40755	177	1294	66	11.744	3.25261e-52
COMPLEX I BIOGENESIS	1.01247e-40	40755	55	1294	37	21.1878	1.84645e-42
METABOLISM OF VITAMINS AND COFACTORS	8.75505e-39	40755	189	1294	58	9.66524	1.72972e-40
RESPIRATORY ELECTRON TRANSPORT	9.67959e-39	40755	100	1294	45	14.1729	2.05949e-40
DISEASES OF METABOLISM	4.72955e-36	40755	245	1294	62	7.97026	1.07816e-37
METABOLISM OF WATER SOLUBLE VITAMINS AND COFACTORS	6.12927e-34	40755	123	1294	45	11.5227	1.4904e-35
RESPIRATORY ELECTRON TRANSPORT ATP SYNTHESIS BY CHEMIOSMOTIC COUPLING AND HEAT PRODUCTION BY UNCOUPLING PROTEINS	8.78276e-34	40755	124	1294	45	11.4298	2.2691e-35
PYRUVATE METABOLISM AND CITRIC ACID TCA CYCLE	1.10403e-30	40755	55	1294	31	17.7519	3.02015e-32
CYTOCHROME P450 ARRANGED BY SUBSTRATE TYPE	1.05254e-27	40755	65	1294	31	15.0209	3.03924e-29
EFFECTS OF PIP2 HYDROLYSIS	1.99651e-27	40755	27	1294	22	25.6629	6.37183e-29
ACYL CHAIN REMODELLING OF PC	1.99651e-27	40755	27	1294	22	25.6629	6.37183e-29
GLUCOSE METABOLISM	2.31545e-27	40755	91	1294	35	12.1136	7.74161e-29
GLUCURONIDATION	9.4229e-27	40755	25	1294	21	26.4561	3.29372e-28
NUCLEOBASE CATABOLISM	2.13293e-26	40755	36	1294	24	20.9969	7.77968e-28
SYNTHESIS OF GLYCOSYLPHOSPHATIDYLINOSITOL GPI	2.52287e-26	40755	18	1294	18	31.4954	9.58536e-28
TRANSPORT OF SMALL MOLECULES	3.69128e-26	40755	729	1294	89	3.84511	1.45856e-27
DISEASE	1.07492e-23	40755	1579	1294	134	2.67282	4.41076e-25
XENOBIOTICS	2.57886e-23	40755	24	1294	19	24.9338	1.09739e-24
METABOLIC DISORDERS OF BIOLOGICAL OXIDATION ENZYMES	5.17517e-23	40755	36	1294	22	19.2472	2.28085e-24
SLC MEDIATED TRANSMEMBRANE TRANSPORT	1.95351e-22	40755	250	1294	48	6.04711	8.90658e-24
POST TRANSLATIONAL MODIFICATION SYNTHESIS OF GPI ANCHORED PROTEINS	5.23063e-22	40755	94	1294	31	10.3868	2.46428e-23
NUCLEOTIDE SALVAGE	5.70496e-22	40755	23	1294	18	24.6485	2.77445e-23
GLYOXYLATE METABOLISM AND GLYCINE DEGRADATION	1.13771e-21	40755	31	1294	20	20.3196	5.70585e-23
SPHINGOLIPID METABOLISM	1.16863e-21	40755	89	1294	30	10.6164	6.03849e-23
BIOSYNTHESIS OF THE N GLYCAN PRECURSOR DOLICHOL LIPID LINKED OLIGOSACCHARIDE LLO AND TRANSFER TO A NASCENT PROTEIN	2.78568e-21	40755	77	1294	28	11.4529	1.48175e-22
NEUTROPHIL DEGRANULATION	5.75031e-21	40755	479	1294	64	4.20815	3.20294e-22
GLYCOLYSIS	5.75031e-21	40755	72	1294	27	11.8108	3.23346e-22
ACYL CHAIN REMODELLING OF PE	7.70075e-21	40755	29	1294	19	20.6349	4.44724e-22
SYNTHESIS OF PA	1.79309e-20	40755	39	1294	21	16.959	1.06277e-21
TRNA MODIFICATION IN THE NUCLEUS AND CYTOSOL	2.61322e-19	40755	43	1294	21	15.3815	1.58858e-20
PLATELET ACTIVATION SIGNALING AND AGGREGATION	3.30266e-19	40755	261	1294	45	5.43024	2.05789e-20
ASPARAGINE N LINKED GLYCOSYLATION	7.9504e-19	40755	304	1294	48	4.97295	5.07472e-20
METABOLISM OF STEROIDS	2.38169e-18	40755	151	1294	34	7.09167	1.55643e-19
INNATE IMMUNE SYSTEM	6.10594e-18	40755	1114	1294	97	2.74241	4.083e-19
SYNTHESIS OF SUBSTRATES IN N GLYCAN BIOSYTHESIS	7.66545e-18	40755	62	1294	23	11.6838	5.24233e-19
PEROXISOMAL PROTEIN IMPORT	1.14579e-17	40755	63	1294	23	11.4983	8.01007e-19
METABOLISM OF STEROID HORMONES	3.64982e-17	40755	35	1294	18	16.1976	2.60701e-18
ACYL CHAIN REMODELLING OF PG	3.68029e-17	40755	18	1294	14	24.4964	2.68471e-18
ACYL CHAIN REMODELLING OF PS	5.65389e-17	40755	22	1294	15	21.4741	4.29627e-18
CITRIC ACID CYCLE TCA CYCLE	5.65389e-17	40755	22	1294	15	21.4741	4.29627e-18
CYP2E1 REACTIONS	4.09279e-16	40755	11	1294	11	31.4954	3.17223e-17
POST TRANSLATIONAL PROTEIN MODIFICATION	5.27843e-16	40755	1431	1294	109	2.39902	4.1714e-17
ARACHIDONIC ACID METABOLISM	5.99667e-16	40755	59	1294	21	11.2102	4.83014e-17
ACYL CHAIN REMODELLING OF PI	8.0967e-16	40755	17	1294	13	24.0847	6.6447e-17
METHYLATION	1.00695e-15	40755	14	1294	12	26.996	8.56976e-17
GLUTAMATE AND GLUTAMINE METABOLISM	1.00695e-15	40755	14	1294	12	26.996	8.56976e-17
TRANSMISSION ACROSS CHEMICAL SYNAPSES	1.10296e-15	40755	269	1294	41	4.80041	9.55451e-17
SYNTHESIS OF IP3 AND IP4 IN THE CYTOSOL	1.95959e-15	40755	26	1294	15	18.1704	1.72729e-16
GLYCOSAMINOGLYCAN METABOLISM	2.51512e-15	40755	124	1294	28	7.11186	2.2552e-16
PENTOSE PHOSPHATE PATHWAY	4.56264e-15	40755	15	1294	12	25.1963	4.16046e-16
GLYCOSPHINGOLIPID METABOLISM	7.8716e-15	40755	45	1294	18	12.5981	7.29738e-16
SULFUR AMINO ACID METABOLISM	8.36911e-15	40755	28	1294	15	16.8725	7.88579e-16
VITAMIN B5 PANTOTHENATE METABOLISM	5.57158e-14	40755	17	1294	12	22.232	5.33449e-15
NICOTINATE METABOLISM	5.85911e-14	40755	31	1294	15	15.2397	5.78787e-15
PYRUVATE METABOLISM	5.85911e-14	40755	31	1294	15	15.2397	5.78787e-15
DISEASES OF GLYCOSYLATION	1.09447e-13	40755	143	1294	28	6.16692	1.0978e-14
G ALPHA Q SIGNALLING EVENTS	1.46725e-13	40755	216	1294	34	4.9576	1.49401e-14
GLUCONEOGENESIS	1.82085e-13	40755	33	1294	15	14.3161	1.88173e-14
PROTEIN LOCALIZATION	4.79474e-13	40755	163	1294	29	5.60347	5.02791e-14
ETHANOL OXIDATION	5.80953e-13	40755	12	1294	10	26.2461	6.26864e-14
PYRIMIDINE CATABOLISM	5.80953e-13	40755	12	1294	10	26.2461	6.26864e-14
TRNA PROCESSING	7.8642e-13	40755	111	1294	24	6.80981	8.60521e-14
FATTY ACYL COA BIOSYNTHESIS	1.35922e-12	40755	37	1294	15	12.7684	1.50795e-13
HEMOSTASIS	3.95304e-12	40755	678	1294	61	2.83365	4.44567e-13
DISEASES ASSOCIATED WITH GLYCOSYLATION PRECURSOR BIOSYNTHESIS	7.12096e-12	40755	18	1294	11	19.2472	8.22481e-13
PURINE CATABOLISM	7.12096e-12	40755	18	1294	11	19.2472	8.22481e-13
INOSITOL PHOSPHATE METABOLISM	7.20792e-12	40755	48	1294	16	10.4985	8.4348e-13
TRIGLYCERIDE BIOSYNTHESIS	7.56767e-12	40755	14	1294	10	22.4967	8.97079e-13
DIGESTION	8.13635e-12	40755	23	1294	12	16.4324	9.76857e-13
SYNTHESIS OF EPOXY EET AND DIHYDROXYEICOSATRIENOIC ACIDS DHET	8.21582e-12	40755	8	1294	8	31.4954	1.01137e-12
BIOSYNTHESIS OF MARESINS	8.21582e-12	40755	8	1294	8	31.4954	1.01137e-12
PYRIMIDINE SALVAGE	1.32991e-11	40755	11	1294	9	25.7689	1.65734e-12
GLUTATHIONE CONJUGATION	1.54655e-11	40755	36	1294	14	12.2482	1.95082e-12
NEUROTRANSMITTER RELEASE CYCLE	1.92205e-11	40755	51	1294	16	9.8809	2.45368e-12
NUCLEOBASE BIOSYNTHESIS	2.0237e-11	40755	15	1294	10	20.9969	2.61421e-12
TRIGLYCERIDE METABOLISM	3.58269e-11	40755	38	1294	14	11.6036	4.68254e-12
PKMTS METHYLATE HISTONE LYSINES	4.57668e-11	40755	71	1294	18	7.98474	6.05123e-12
GLUTATHIONE SYNTHESIS AND RECYCLING	4.81633e-11	40755	12	1294	9	23.6215	6.4413e-12
BRANCHED CHAIN AMINO ACID CATABOLISM	6.17347e-11	40755	21	1294	11	16.4976	8.35013e-12
HYDROLYSIS OF LPC	6.46812e-11	40755	9	1294	8	27.9959	8.84697e-12
TRANSPORT OF INORGANIC CATIONS ANIONS AND AMINO ACIDS OLIGOPEPTIDES	1.29631e-10	40755	106	1294	21	6.23965	1.79276e-11
DIGESTION AND ABSORPTION	1.357e-10	40755	28	1294	12	13.498	1.89733e-11
PURINE SALVAGE	1.43915e-10	40755	13	1294	9	21.8045	2.03405e-11
PEROXISOMAL LIPID METABOLISM	2.2e-10	40755	29	1294	12	13.0326	3.14286e-11
ACYL CHAIN REMODELING OF DAG AND TAG	2.21789e-10	40755	7	1294	7	31.4954	3.20212e-11
SIGNALING BY RETINOIC ACID	2.24287e-10	40755	43	1294	14	10.2543	3.27227e-11
NEURONAL SYSTEM	2.45242e-10	40755	410	1294	42	3.22635	3.61527e-11
GLUCOCORTICOID BIOSYNTHESIS	2.88676e-10	40755	10	1294	8	25.1963	4.29943e-11
MITOCHONDRIAL FATTY ACID BETA OXIDATION	3.6589e-10	40755	37	1294	13	11.0659	5.50503e-11
NICOTINAMIDE SALVAGING	4.61913e-10	40755	19	1294	10	16.5765	7.16036e-11
AFLATOXIN ACTIVATION AND DETOXIFICATION	4.61913e-10	40755	19	1294	10	16.5765	7.16036e-11
BIOSYNTHESIS OF SPECIALIZED PRORESOLVING MEDIATORS SPMS	4.61913e-10	40755	19	1294	10	16.5765	7.16036e-11
FATTY ACIDS	8.505e-10	40755	15	1294	9	18.8972	1.34426e-10
N GLYCAN ANTENNAE ELONGATION	8.505e-10	40755	15	1294	9	18.8972	1.34426e-10
CREATINE METABOLISM	9.60218e-10	40755	11	1294	8	22.9057	1.53226e-10
N GLYCAN ANTENNAE ELONGATION IN THE MEDIAL TRANS GOLGI	9.81062e-10	40755	26	1294	11	13.325	1.58043e-10
SYNTHESIS OF PG	1.50368e-09	40755	8	1294	7	27.5584	2.4909e-10
METABOLISM OF INGESTED SEMET SEC MESEC INTO H2SE	1.50368e-09	40755	8	1294	7	27.5584	2.4909e-10
SYNTHESIS OF UDP N ACETYL GLUCOSAMINE	1.50368e-09	40755	8	1294	7	27.5584	2.4909e-10
CHROMATIN MODIFYING ENZYMES	1.72617e-09	40755	274	1294	32	3.67829	2.88569e-10
SYNTHESIS OF PC	2.45622e-09	40755	28	1294	11	12.3732	4.14348e-10
PURINE RIBONUCLEOSIDE MONOPHOSPHATE BIOSYNTHESIS	2.62493e-09	40755	12	1294	8	20.9969	4.46796e-10
TRANSPORT OF VITAMINS NUCLEOSIDES AND RELATED MOLECULES	3.79942e-09	40755	44	1294	13	9.30545	6.52484e-10
G ALPHA I SIGNALLING EVENTS	5.42825e-09	40755	403	1294	39	3.04794	9.40457e-10
BIOSYNTHESIS OF MARESIN LIKE SPMS	5.79651e-09	40755	6	1294	6	31.4954	1.01307e-09
SYNTHESIS OF 16 20 HYDROXYEICOSATETRAENOIC ACIDS HETE	6.12975e-09	40755	9	1294	7	24.4964	1.08994e-09
SERINE BIOSYNTHESIS	6.12975e-09	40755	9	1294	7	24.4964	1.08994e-09
HEME DEGRADATION	1.42799e-08	40755	14	1294	8	17.9974	2.56084e-09
ABACAVIR TRANSPORT AND METABOLISM	1.93716e-08	40755	10	1294	7	22.0468	3.53282e-09
MATURATION OF NUCLEOPROTEIN	1.93716e-08	40755	10	1294	7	22.0468	3.53282e-09
ORGANIC CATION ANION ZWITTERION TRANSPORT	2.90058e-08	40755	15	1294	8	16.7975	5.33388e-09
DIGESTION OF DIETARY LIPID	3.72112e-08	40755	7	1294	6	26.996	6.89935e-09
SPHINGOLIPID DE NOVO BIOSYNTHESIS	4.399e-08	40755	44	1294	12	8.58964	8.22305e-09
ANDROGEN BIOSYNTHESIS	4.97295e-08	40755	11	1294	7	20.0425	9.4471e-09
ASPARTATE AND ASPARAGINE METABOLISM	4.97295e-08	40755	11	1294	7	20.0425	9.4471e-09
ION TRANSPORT BY P TYPE ATPASES	6.88701e-08	40755	55	1294	13	7.44436	1.31879e-08
DISEASES ASSOCIATED WITH N GLYCOSYLATION OF PROTEINS	9.86396e-08	40755	17	1294	8	14.8213	1.90383e-08
LYSINE CATABOLISM	1.13338e-07	40755	12	1294	7	18.3723	2.20475e-08
PHOSPHATE BOND HYDROLYSIS BY NTPDASE PROTEINS	1.36956e-07	40755	8	1294	6	23.6215	2.68501e-08
SYNTHESIS OF VERY LONG CHAIN FATTY ACYL COAS	1.37271e-07	40755	24	1294	9	11.8108	2.71203e-08
SYNTHESIS OF PI	1.60867e-07	40755	5	1294	5	31.4954	3.20268e-08
METABOLISM OF AMINE DERIVED HORMONES	1.66048e-07	40755	18	1294	8	13.9979	3.33106e-08
AMINO ACID TRANSPORT ACROSS THE PLASMA MEMBRANE	2.36638e-07	40755	33	1294	10	9.54405	4.7831e-08
INTEGRATION OF ENERGY METABOLISM	2.71184e-07	40755	108	1294	17	4.9576	5.52258e-08
VEGFR2 MEDIATED CELL PROLIFERATION	2.72597e-07	40755	19	1294	8	13.2612	5.5928e-08
METABOLISM OF PORPHYRINS	2.96093e-07	40755	26	1294	9	10.9022	6.11985e-08
SIGNALING BY GPCR	3.24185e-07	40755	1183	1294	73	1.9435	6.74975e-08
BETA OXIDATION OF PRISTANOYL COA	3.7368e-07	40755	9	1294	6	20.9969	7.83705e-08
TRANSPORT OF BILE SALTS AND ORGANIC ACIDS METAL IONS AND AMINE COMPOUNDS	3.86981e-07	40755	86	1294	15	5.49338	8.17482e-08
DETOXIFICATION OF REACTIVE OXYGEN SPECIES	7.53655e-07	40755	37	1294	10	8.51226	1.60352e-07
GLYCOGEN BREAKDOWN GLYCOGENOLYSIS	7.68728e-07	40755	15	1294	7	14.6978	1.64727e-07
METHIONINE SALVAGE PATHWAY	8.49026e-07	40755	6	1294	5	26.2461	1.87095e-07
PROTEIN REPAIR	8.49026e-07	40755	6	1294	5	26.2461	1.87095e-07
SYNTHESIS OF WYBUTOSINE AT G37 OF TRNA PHE	8.49026e-07	40755	6	1294	5	26.2461	1.87095e-07
CHOLINE CATABOLISM	8.49026e-07	40755	6	1294	5	26.2461	1.87095e-07
NEUROTRANSMITTER CLEARANCE	8.59127e-07	40755	10	1294	6	18.8972	1.90627e-07
RA BIOSYNTHESIS PATHWAY	9.72839e-07	40755	22	1294	8	11.4529	2.17336e-07
SIGNALING BY VEGF	1.0892e-06	40755	106	1294	16	4.75402	2.44988e-07
LONG TERM POTENTIATION	1.43058e-06	40755	23	1294	8	10.9549	3.23946e-07
SIGNALING BY NUCLEAR RECEPTORS	1.5857e-06	40755	297	1294	28	2.96926	3.61482e-07
CHONDROITIN SULFATE DERMATAN SULFATE METABOLISM	1.65471e-06	40755	50	1294	11	6.92898	3.79728e-07
DIGESTION OF DIETARY CARBOHYDRATE	1.75485e-06	40755	11	1294	6	17.1793	4.08043e-07
FREE FATTY ACIDS REGULATE INSULIN SECRETION	1.75485e-06	40755	11	1294	6	17.1793	4.08043e-07
CYTOSOLIC SULFONATION OF SMALL MOLECULES	1.99239e-06	40755	24	1294	8	10.4985	4.72359e-07
GLUTAMATE NEUROTRANSMITTER RELEASE CYCLE	1.99239e-06	40755	24	1294	8	10.4985	4.72359e-07
HYALURONAN METABOLISM	1.99239e-06	40755	17	1294	7	12.9687	4.70806e-07
SARS COV INFECTIONS	2.22638e-06	40755	86	1294	14	5.12715	5.3122e-07
SIALIC ACID METABOLISM	2.57461e-06	40755	33	1294	9	8.58964	6.1822e-07
VISUAL PHOTOTRANSDUCTION	2.5992e-06	40755	100	1294	15	4.7243	6.28074e-07
ATTACHMENT OF GPI ANCHOR TO UPAR	2.60578e-06	40755	7	1294	5	22.4967	6.37585e-07
VITAMIN B2 RIBOFLAVIN METABOLISM	2.60578e-06	40755	7	1294	5	22.4967	6.37585e-07
BILE ACID AND BILE SALT METABOLISM	3.01504e-06	40755	43	1294	10	7.3245	7.42304e-07
MISCELLANEOUS SUBSTRATES	3.18584e-06	40755	12	1294	6	15.7477	7.94038e-07
REGULATION OF GLYCOLYSIS BY FRUCTOSE 2 6 BISPHOSPHATE METABOLISM	3.18584e-06	40755	12	1294	6	15.7477	7.94038e-07
REGULATION OF LIPID METABOLISM BY PPARALPHA	4.84655e-06	40755	119	1294	16	4.23467	1.21532e-06
ENDOGENOUS STEROLS	5.16102e-06	40755	27	1294	8	9.33196	1.30986e-06
GLYCOGEN METABOLISM	5.16102e-06	40755	27	1294	8	9.33196	1.30986e-06
SYNTHESIS OF PE	5.61974e-06	40755	13	1294	6	14.5363	1.43483e-06
COENZYME A BIOSYNTHESIS	6.40767e-06	40755	8	1294	5	19.6846	1.65548e-06
MRNA EDITING C TO U CONVERSION	6.40767e-06	40755	8	1294	5	19.6846	1.65548e-06
TRANSLATION OF STRUCTURAL PROTEINS	6.85979e-06	40755	28	1294	8	8.99868	1.78271e-06
SYNTHESIS OF LEUKOTRIENES LT AND EOXINS EX	9.57673e-06	40755	21	1294	7	10.4985	2.51789e-06
UNBLOCKING OF NMDA RECEPTORS GLUTAMATE BINDING AND ACTIVATION	9.57673e-06	40755	21	1294	7	10.4985	2.51789e-06
ABACAVIR TRANSMEMBRANE TRANSPORT	1.85387e-05	40755	5	1294	4	25.1963	4.93051e-06
GALACTOSE CATABOLISM	1.85387e-05	40755	5	1294	4	25.1963	4.93051e-06
REGULATION OF PYRUVATE DEHYDROGENASE PDH COMPLEX	2.30621e-05	40755	16	1294	6	11.8108	6.16859e-06
G PROTEIN MEDIATED EVENTS	2.50922e-05	40755	54	1294	10	5.83247	6.74973e-06
ACETYLCHOLINE REGULATES INSULIN SECRETION	2.53963e-05	40755	10	1294	5	15.7477	7.0631e-06
ROLE OF SECOND MESSENGERS IN NETRIN 1 SIGNALING	2.53963e-05	40755	10	1294	5	15.7477	7.0631e-06
ORGANIC CATION TRANSPORT	2.53963e-05	40755	10	1294	5	15.7477	7.0631e-06
RHO GTPASES ACTIVATE NADPH OXIDASES	2.53963e-05	40755	24	1294	7	9.18615	6.89402e-06
KETONE BODY METABOLISM	2.53963e-05	40755	10	1294	5	15.7477	7.0631e-06
MRNA EDITING	2.53963e-05	40755	10	1294	5	15.7477	7.0631e-06
ION CHANNEL TRANSPORT	2.56144e-05	40755	184	1294	19	3.25224	7.1627e-06
NEUROTRANSMITTER RECEPTORS AND POSTSYNAPTIC SIGNAL TRANSMISSION	3.47652e-05	40755	205	1294	20	3.07272	9.77441e-06
PHENYLALANINE AND TYROSINE METABOLISM	4.46059e-05	40755	11	1294	5	14.3161	1.2609e-05
PI METABOLISM	4.81966e-05	40755	84	1294	12	4.49934	1.36972e-05
METABOLISM OF RNA	4.89717e-05	40755	672	1294	43	2.01533	1.39919e-05
PLASMA LIPOPROTEIN ASSEMBLY REMODELING AND CLEARANCE	4.9301e-05	40755	71	1294	11	4.87956	1.41609e-05
TRANSPORT AND SYNTHESIS OF PAPS	4.94094e-05	40755	6	1294	4	20.9969	1.44173e-05
CONJUGATION OF BENZOATE WITH GLYCINE	4.94094e-05	40755	6	1294	4	20.9969	1.44173e-05
MINERALOCORTICOID BIOSYNTHESIS	4.94094e-05	40755	6	1294	4	20.9969	1.44173e-05
METABOLISM OF POLYAMINES	5.23322e-05	40755	59	1294	10	5.3382	1.53497e-05
SLC TRANSPORTER DISORDERS	5.24336e-05	40755	99	1294	13	4.13575	1.54591e-05
G ALPHA Z SIGNALLING EVENTS	5.9134e-05	40755	48	1294	9	5.90538	1.75245e-05
TRANSPORT OF ORGANIC ANIONS	7.06619e-05	40755	12	1294	5	13.1231	2.10482e-05
OPIOID SIGNALLING	9.31506e-05	40755	90	1294	12	4.19938	2.78885e-05
FRUCTOSE METABOLISM	0.000108422	40755	7	1294	4	17.9974	3.27904e-05
GLYCEROPHOSPHOLIPID CATABOLISM	0.000108422	40755	7	1294	4	17.9974	3.27904e-05
SYNAPTIC ADHESION LIKE MOLECULES	0.00011999	40755	21	1294	6	8.99868	3.64711e-05
DISEASES ASSOCIATED WITH GLYCOSAMINOGLYCAN METABOLISM	0.00012437	40755	41	1294	8	6.14544	3.79916e-05
DEFECTS IN VITAMIN AND COFACTOR METABOLISM	0.000158966	40755	22	1294	6	8.58964	4.8801e-05
CARNITINE METABOLISM	0.000162735	40755	14	1294	5	11.2483	5.04529e-05
TRYPTOPHAN CATABOLISM	0.000162735	40755	14	1294	5	11.2483	5.04529e-05
FCGAMMA RECEPTOR FCGR DEPENDENT PHAGOCYTOSIS	0.000171156	40755	143	1294	15	3.30371	5.33238e-05
PLASMA LIPOPROTEIN REMODELING	0.0001715	40755	32	1294	7	6.88961	5.36916e-05
HEPARAN SULFATE HEPARIN HS GAG METABOLISM	0.00017226	40755	55	1294	9	5.15379	5.44531e-05
TRANSCRIPTIONAL ACTIVATION OF MITOCHONDRIAL BIOGENESIS	0.00017226	40755	55	1294	9	5.15379	5.44531e-05
DEFECTS IN BIOTIN BTN METABOLISM	0.00019935	40755	8	1294	4	15.7477	6.39252e-05
FATTY ACIDS BOUND TO GPR40 FFAR1 REGULATE INSULIN SECRETION	0.00019935	40755	8	1294	4	15.7477	6.39252e-05
HISTIDINE CATABOLISM	0.00019935	40755	8	1294	4	15.7477	6.39252e-05
DISEASES OF CARBOHYDRATE METABOLISM	0.000205734	40755	33	1294	7	6.68083	6.62853e-05
RAF ACTIVATION	0.000250816	40755	34	1294	7	6.48434	8.1191e-05
SYNTHESIS OF BILE ACIDS AND BILE SALTS VIA 7ALPHA HYDROXYCHOLESTEROL	0.00025635	40755	24	1294	6	7.87384	8.33723e-05
RECYCLING OF BILE ACIDS AND SALTS	0.000319493	40755	16	1294	5	9.8423	0.000104394
AMINO ACID CONJUGATION	0.00034011	40755	9	1294	4	13.9979	0.000112164
TRNA MODIFICATION IN THE MITOCHONDRION	0.00034011	40755	9	1294	4	13.9979	0.000112164
METABOLISM OF FAT SOLUBLE VITAMINS	0.000372085	40755	48	1294	8	5.24923	0.000123274
TRAFFICKING OF GLUR2 CONTAINING AMPA RECEPTORS	0.000432735	40755	17	1294	5	9.26334	0.000144026
IRE1ALPHA ACTIVATES CHAPERONES	0.000493746	40755	50	1294	8	5.03926	0.000165833
SARS COV 1 INFECTION	0.000493746	40755	50	1294	8	5.03926	0.000165833
REGULATION OF INSULIN SECRETION	0.0005289	40755	78	1294	10	4.03787	0.000178443
HDL REMODELING	0.000537704	40755	10	1294	4	12.5981	0.000182231
METABOLISM OF ANGIOTENSINOGEN TO ANGIOTENSINS	0.000570499	40755	18	1294	5	8.74871	0.000194212
SIGNALING BY BRAF AND RAF FUSIONS	0.000603033	40755	65	1294	9	4.3609	0.000206204
MAP2K AND MAPK ACTIVATION	0.000694044	40755	40	1294	7	5.51169	0.00023838
INTERCONVERSION OF NUCLEOTIDE DI AND TRIPHOSPHATES	0.000738178	40755	29	1294	6	6.51628	0.000256904
GABA SYNTHESIS RELEASE REUPTAKE AND DEGRADATION	0.000738178	40755	19	1294	5	8.28825	0.000256697
METABOLISM OF COFACTORS	0.000738178	40755	19	1294	5	8.28825	0.000256697
ROLE OF PHOSPHOLIPIDS IN PHAGOCYTOSIS	0.000774317	40755	82	1294	10	3.8409	0.000270658
BIOTIN TRANSPORT AND METABOLISM	0.00079175	40755	11	1294	4	11.4529	0.000279158
MITOCHONDRIAL FATTY ACID BETA OXIDATION OF SATURATED FATTY ACIDS	0.00079175	40755	11	1294	4	11.4529	0.000279158
DISINHIBITION OF SNARE FORMATION	0.000831044	40755	5	1294	3	18.8972	0.000304379
SEROTONIN AND MELATONIN BIOSYNTHESIS	0.000831044	40755	5	1294	3	18.8972	0.000304379
HYALURONAN BIOSYNTHESIS AND EXPORT	0.000831044	40755	5	1294	3	18.8972	0.000304379
ABACAVIR METABOLISM	0.000831044	40755	5	1294	3	18.8972	0.000304379
ARACHIDONATE PRODUCTION FROM DAG	0.000831044	40755	5	1294	3	18.8972	0.000304379
SODIUM COUPLED SULPHATE DI AND TRI CARBOXYLATE TRANSPORTERS	0.000831044	40755	5	1294	3	18.8972	0.000304379
ORGANIC ANION TRANSPORT	0.000831044	40755	5	1294	3	18.8972	0.000304379
FORMATION OF XYLULOSE 5 PHOSPHATE	0.000831044	40755	5	1294	3	18.8972	0.000304379
TYROSINE CATABOLISM	0.000831044	40755	5	1294	3	18.8972	0.000304379
RESPONSE TO ELEVATED PLATELET CYTOSOLIC CA2	0.000837119	40755	132	1294	13	3.10182	0.000307877
ACTIVATION OF KAINATE RECEPTORS UPON GLUTAMATE BINDING	0.000846324	40755	30	1294	6	6.29907	0.000312548
SIGNALING BY RHO GTPASES	0.000916806	40755	454	1294	29	2.01182	0.000339971
NEGATIVE REGULATION OF MAPK PATHWAY	0.00101873	40755	43	1294	7	5.12715	0.000379313
SELENOAMINO ACID METABOLISM	0.00103297	40755	118	1294	12	3.20292	0.000386186
PLATELET HOMEOSTASIS	0.00106488	40755	86	1294	10	3.66225	0.000399734
HYALURONAN UPTAKE AND DEGRADATION	0.00108308	40755	12	1294	4	10.4985	0.000408213
NEGATIVE REGULATION OF NMDA RECEPTOR MEDIATED NEURONAL TRANSMISSION	0.00112603	40755	21	1294	5	7.4989	0.00042611
ASSEMBLY AND CELL SURFACE PRESENTATION OF NMDA RECEPTORS	0.00115497	40755	44	1294	7	5.01063	0.00043882
FLT3 SIGNALING	0.00124742	40755	292	1294	21	2.26508	0.000475841
SIGNALING BY MODERATE KINASE ACTIVITY BRAF MUTANTS	0.00132003	40755	45	1294	7	4.89928	0.000505545
RHO GTPASE CYCLE	0.00141439	40755	140	1294	13	2.92457	0.000543831
ERYTHROCYTES TAKE UP CARBON DIOXIDE AND RELEASE OXYGEN	0.00148915	40755	13	1294	4	9.69088	0.000574838
ESTROGEN BIOSYNTHESIS	0.00152764	40755	6	1294	3	15.7477	0.000594341
ALPHA OXIDATION OF PHYTANATE	0.00152764	40755	6	1294	3	15.7477	0.000594341
KERATAN SULFATE KERATIN METABOLISM	0.00162037	40755	34	1294	6	5.55801	0.000635345
SYNTHESIS OF BILE ACIDS AND BILE SALTS	0.00162037	40755	34	1294	6	5.55801	0.000635345
ACTIVATION OF NMDA RECEPTORS AND POSTSYNAPTIC EVENTS	0.00206548	40755	94	1294	10	3.35057	0.000813007
PURINERGIC SIGNALING IN LEISHMANIASIS INFECTION	0.00208127	40755	24	1294	5	6.56153	0.000822386
TRANSCRIPTIONAL REGULATION BY MECP2	0.00209774	40755	63	1294	8	3.99941	0.000832084
ROS AND RNS PRODUCTION IN PHAGOCYTES	0.00218949	40755	36	1294	6	5.24923	0.000871804
NETRIN 1 SIGNALING	0.00242653	40755	50	1294	7	4.40935	0.000969873
PP2A MEDIATED DEPHOSPHORYLATION OF KEY METABOLIC FACTORS	0.00250263	40755	7	1294	3	13.498	0.0010155
WAX AND PLASMALOGEN BIOSYNTHESIS	0.00250263	40755	7	1294	3	13.498	0.0010155
TYSND1 CLEAVES PEROXISOMAL PROTEINS	0.00250263	40755	7	1294	3	13.498	0.0010155
POTENTIAL THERAPEUTICS FOR SARS	0.00250263	40755	37	1294	6	5.10736	0.00101286
ONCOGENIC MAPK SIGNALING	0.00286389	40755	82	1294	9	3.45681	0.00117047
GENE AND PROTEIN EXPRESSION BY JAK STAT SIGNALING AFTER INTERLEUKIN 12 STIMULATION	0.00286389	40755	38	1294	6	4.97295	0.0011708
A TETRASACCHARIDE LINKER SEQUENCE IS REQUIRED FOR GAG SYNTHESIS	0.00294281	40755	26	1294	5	6.0568	0.00120754
SPRY REGULATION OF FGF SIGNALING	0.00329243	40755	16	1294	4	7.87384	0.001356
VEGFR2 MEDIATED VASCULAR PERMEABILITY	0.00347936	40755	27	1294	5	5.83247	0.00144357
INFECTION WITH MYCOBACTERIUM TUBERCULOSIS	0.00347936	40755	27	1294	5	5.83247	0.00144357
DISORDERS OF TRANSMEMBRANE TRANSPORTERS	0.00373125	40755	176	1294	14	2.50531	0.00155374
CHREBP ACTIVATES METABOLIC GENE EXPRESSION	0.00374152	40755	8	1294	3	11.8108	0.00158645
UBIQUINOL BIOSYNTHESIS	0.00374152	40755	8	1294	3	11.8108	0.00158645
SYNTHESIS OF KETONE BODIES	0.00374152	40755	8	1294	3	11.8108	0.00158645
TRANSPORT OF FATTY ACIDS	0.00374152	40755	8	1294	3	11.8108	0.00158645
SIGNALING BY MRAS COMPLEX MUTANTS	0.00374152	40755	8	1294	3	11.8108	0.00158645
KERATAN SULFATE BIOSYNTHESIS	0.0040229	40755	28	1294	5	5.62417	0.00171187
DAG AND IP3 SIGNALING	0.00411902	40755	41	1294	6	4.60908	0.00175903
LEISHMANIA INFECTION	0.004738	40755	306	1294	20	2.05852	0.00203057
NOREPINEPHRINE NEUROTRANSMITTER RELEASE CYCLE	0.00502166	40755	18	1294	4	6.99897	0.0021674
MECP2 REGULATES NEURONAL RECEPTORS AND CHANNELS	0.00502166	40755	18	1294	4	6.99897	0.0021674
TRANSPORT OF NUCLEOTIDE SUGARS	0.00536465	40755	9	1294	3	10.4985	0.0023236
EPIGENETIC REGULATION OF GENE EXPRESSION	0.00541303	40755	145	1294	12	2.60651	0.00235278
TRANSPORT TO THE GOLGI AND SUBSEQUENT MODIFICATION	0.0059525	40755	186	1294	14	2.37062	0.0025963
UNFOLDED PROTEIN RESPONSE UPR	0.00598881	40755	92	1294	9	3.08107	0.00262124
REGULATION OF TP53 ACTIVITY THROUGH METHYLATION	0.00609487	40755	19	1294	4	6.6306	0.00267692
TRAFFICKING OF AMPA RECEPTORS	0.0062077	40755	31	1294	5	5.0799	0.00273592
MITOCHONDRIAL BIOGENESIS	0.00686202	40755	94	1294	9	3.01551	0.00303472
ORGANIC ANION TRANSPORTERS	0.00725439	40755	10	1294	3	9.44861	0.00324132
IONOTROPIC ACTIVITY OF KAINATE RECEPTORS	0.00725439	40755	10	1294	3	9.44861	0.00324132
UREA CYCLE	0.00725439	40755	10	1294	3	9.44861	0.00324132
CHONDROITIN SULFATE BIOSYNTHESIS	0.00727775	40755	20	1294	4	6.29907	0.00326282
INTERLEUKIN 12 SIGNALING	0.0079231	40755	47	1294	6	4.02068	0.00357623
NR1H2 AND NR1H3 MEDIATED SIGNALING	0.0079231	40755	47	1294	6	4.02068	0.00357623
PLASMA LIPOPROTEIN CLEARANCE	0.00800858	40755	33	1294	5	4.77202	0.00362698
ANTIMICROBIAL PEPTIDES	0.0082514	40755	97	1294	9	2.92225	0.0037495
MITOCHONDRIAL TRNA AMINOACYLATION	0.00859178	40755	21	1294	4	5.99912	0.00393028
PRESYNAPTIC FUNCTION OF KAINATE RECEPTORS	0.00859178	40755	21	1294	4	5.99912	0.00393028
THE PHOTOTRANSDUCTION CASCADE	0.00902633	40755	34	1294	5	4.63167	0.00414278
CYTOKINE SIGNALING IN IMMUNE SYSTEM	0.00906906	40755	884	1294	43	1.53201	0.00417618
MAPK FAMILY SIGNALING CASCADES	0.0093106	40755	327	1294	20	1.92632	0.00430155
SYNTHESIS OF PIPS AT THE LATE ENDOSOME MEMBRANE	0.00932803	40755	11	1294	3	8.58964	0.00435214
MUCOPOLYSACCHARIDOSES	0.00932803	40755	11	1294	3	8.58964	0.00435214
BETA OXIDATION OF VERY LONG CHAIN FATTY ACIDS	0.00932803	40755	11	1294	3	8.58964	0.00435214
SHC1 EVENTS IN ERBB2 SIGNALING	0.0100074	40755	22	1294	4	5.72643	0.00468433
GPVI MEDIATED ACTIVATION CASCADE	0.0100273	40755	35	1294	5	4.49934	0.00470885
INFECTIOUS DISEASE	0.0102663	40755	866	1294	42	1.52749	0.00483673
SIGNALING BY ERBB2	0.0103015	40755	50	1294	6	3.77944	0.00488461
HDMS DEMETHYLATE HISTONES	0.0103015	40755	50	1294	6	3.77944	0.00488461
THE CANONICAL RETINOID CYCLE IN RODS TWILIGHT VISION	0.0115879	40755	23	1294	4	5.47745	0.00552978
RESPONSE OF MTB TO PHAGOCYTOSIS	0.0115879	40755	23	1294	4	5.47745	0.00552978
PREGNENOLONE BIOSYNTHESIS	0.0117998	40755	12	1294	3	7.87384	0.00566678
EICOSANOIDS	0.0117998	40755	12	1294	3	7.87384	0.00566678
TRIGLYCERIDE CATABOLISM	0.0134325	40755	24	1294	4	5.24923	0.00647126
SYNTHESIS OF PIPS AT THE PLASMA MEMBRANE	0.0134789	40755	53	1294	6	3.56551	0.0065141
CIRCADIAN CLOCK	0.0139109	40755	70	1294	7	3.14954	0.00674403
ALPHA LINOLENIC OMEGA3 AND LINOLEIC OMEGA6 ACID METABOLISM	0.0147934	40755	13	1294	3	7.26816	0.00719436
BASIGIN INTERACTIONS	0.0154008	40755	25	1294	4	5.03926	0.00751316
SIGNALING BY FGFR3	0.0171262	40755	40	1294	5	3.93692	0.00838093
NEUREXINS AND NEUROLIGINS	0.0173275	40755	56	1294	6	3.3745	0.00850575
DEGRADATION OF CYSTEINE AND HOMOCYSTEINE	0.0181051	40755	14	1294	3	6.74901	0.00894248
HEME BIOSYNTHESIS	0.0181051	40755	14	1294	3	6.74901	0.00894248
INTERLEUKIN 12 FAMILY SIGNALING	0.0186846	40755	57	1294	6	3.3153	0.0092571
SIGNALING BY FGFR4	0.018715	40755	41	1294	5	3.8409	0.00930063
ACTIVATION OF RAS IN B CELLS	0.0187855	40755	5	1294	2	12.5981	0.00944985
ACYL CHAIN REMODELING OF CL	0.0187855	40755	5	1294	2	12.5981	0.00944985
SYNTHESIS OF GDP MANNOSE	0.0187855	40755	5	1294	2	12.5981	0.00944985
FRUCTOSE CATABOLISM	0.0187855	40755	5	1294	2	12.5981	0.00944985
GAMMA CARBOXYLATION HYPUSINE FORMATION AND ARYLSULFATASE ACTIVATION	0.0202065	40755	42	1294	5	3.74945	0.0102875
ACTIVATION OF GENE EXPRESSION BY SREBF SREBP	0.0202065	40755	42	1294	5	3.74945	0.0102875
AMINE LIGAND BINDING RECEPTORS	0.0202065	40755	42	1294	5	3.74945	0.0102875
EPHB MEDIATED FORWARD SIGNALING	0.0202065	40755	42	1294	5	3.74945	0.0102875
SYNTHESIS OF BILE ACIDS AND BILE SALTS VIA 27 HYDROXYCHOLESTEROL	0.0213163	40755	15	1294	3	6.29907	0.0109173
WNT5A DEPENDENT INTERNALIZATION OF FZD4	0.0213163	40755	15	1294	3	6.29907	0.0109173
TRP CHANNELS	0.0219626	40755	28	1294	4	4.49934	0.0112817
DAP12 SIGNALING	0.0246304	40755	29	1294	4	4.34419	0.0127644
NEGATIVE REGULATION OF FGFR3 SIGNALING	0.0246304	40755	29	1294	4	4.34419	0.0127644
FOXO MEDIATED TRANSCRIPTION OF OXIDATIVE STRESS METABOLIC AND NEURONAL GENES	0.0246304	40755	29	1294	4	4.34419	0.0127644
ELEVATION OF CYTOSOLIC CA2 LEVELS	0.0250303	40755	16	1294	3	5.90538	0.0131238
GLYCOGEN SYNTHESIS	0.0250303	40755	16	1294	3	5.90538	0.0131238
RAP1 SIGNALLING	0.0250303	40755	16	1294	3	5.90538	0.0131238
SUMOYLATION OF DNA METHYLATION PROTEINS	0.0250303	40755	16	1294	3	5.90538	0.0131238
SYNTHESIS OF 15 EICOSATETRAENOIC ACID DERIVATIVES	0.0257951	40755	6	1294	2	10.4985	0.0138776
DAP12 INTERACTIONS	0.0257951	40755	45	1294	5	3.49948	0.0136726
G ALPHA 12 13 SIGNALLING EVENTS	0.0257951	40755	80	1294	7	2.75584	0.013637
TNFR1 MEDIATED CERAMIDE PRODUCTION	0.0257951	40755	6	1294	2	10.4985	0.0138776
NEGATIVE FEEDBACK REGULATION OF MAPK PATHWAY	0.0257951	40755	6	1294	2	10.4985	0.0138776
MITOCHONDRIAL FATTY ACID BETA OXIDATION OF UNSATURATED FATTY ACIDS	0.0257951	40755	6	1294	2	10.4985	0.0138776
PHENYLALANINE METABOLISM	0.0257951	40755	6	1294	2	10.4985	0.0138776
BIOSYNTHESIS OF EPA DERIVED SPMS	0.0257951	40755	6	1294	2	10.4985	0.0138776
O LINKED GLYCOSYLATION OF MUCINS	0.0257951	40755	62	1294	6	3.04794	0.0137349
SUMOYLATION OF INTRACELLULAR RECEPTORS	0.0266273	40755	30	1294	4	4.19938	0.0143658
PLATELET SENSITIZATION BY LDL	0.02877	40755	17	1294	3	5.55801	0.0155655
NEGATIVE REGULATION OF FGFR4 SIGNALING	0.0296537	40755	31	1294	4	4.06392	0.0160887
INTRACELLULAR SIGNALING BY SECOND MESSENGERS	0.0332998	40755	304	1294	17	1.76125	0.0181175
RORA ACTIVATES GENE EXPRESSION	0.033441	40755	18	1294	3	5.24923	0.0182452
PHOSPHATE BOND HYDROLYSIS BY NUDT PROTEINS	0.0344815	40755	7	1294	2	8.99868	0.0190224
ERYTHROPOIETIN ACTIVATES PHOSPHOLIPASE C GAMMA PLCG	0.0344815	40755	7	1294	2	8.99868	0.0190224
ACTIVATED NTRK2 SIGNALS THROUGH FYN	0.0344815	40755	7	1294	2	8.99868	0.0190224
LTC4 CYSLTR MEDIATED IL4 PRODUCTION	0.0344815	40755	7	1294	2	8.99868	0.0190224
COLLAGEN BIOSYNTHESIS AND MODIFYING ENZYMES	0.0353197	40755	67	1294	6	2.82048	0.0195385
SIGNAL AMPLIFICATION	0.0357935	40755	33	1294	4	3.81762	0.0199095
NEGATIVE REGULATION OF FGFR1 SIGNALING	0.0357935	40755	33	1294	4	3.81762	0.0199095
PROTEIN PROTEIN INTERACTIONS AT SYNAPSES	0.0372569	40755	87	1294	7	2.53411	0.0207801
SIGNALING BY FGFR1	0.0372736	40755	50	1294	5	3.14954	0.020846
NA CL DEPENDENT NEUROTRANSMITTER TRANSPORTERS	0.0375365	40755	19	1294	3	4.97295	0.0211642
ASSEMBLY OF ACTIVE LPL AND LIPC LIPASE COMPLEXES	0.0375365	40755	19	1294	3	4.97295	0.0211642
LDL CLEARANCE	0.0375365	40755	19	1294	3	4.97295	0.0211642
SIGNALING BY WNT IN CANCER	0.0388303	40755	34	1294	4	3.70534	0.0220117
NEGATIVE REGULATION OF FGFR2 SIGNALING	0.0388303	40755	34	1294	4	3.70534	0.0220117
RAS ACTIVATION UPON CA2 INFLUX THROUGH NMDA RECEPTOR	0.0427934	40755	20	1294	3	4.7243	0.0243233
POLB DEPENDENT LONG PATCH BASE EXCISION REPAIR	0.0428899	40755	8	1294	2	7.87384	0.0248344
VITAMIN C ASCORBATE METABOLISM	0.0428899	40755	8	1294	2	7.87384	0.0248344
PEPTIDE HORMONE METABOLISM	0.0428899	40755	90	1294	7	2.44964	0.0245169
FORMYL PEPTIDE RECEPTORS BIND FORMYL PEPTIDES AND MANY OTHER LIGANDS	0.0428899	40755	8	1294	2	7.87384	0.0248344
HUR ELAVL1 BINDS AND STABILIZES MRNA	0.0428899	40755	8	1294	2	7.87384	0.0248344
RRNA MODIFICATION IN THE MITOCHONDRION	0.0428899	40755	8	1294	2	7.87384	0.0248344
DNA DAMAGE REVERSAL	0.0428899	40755	8	1294	2	7.87384	0.0248344
INTERLEUKIN 4 AND INTERLEUKIN 13 SIGNALING	0.0436262	40755	111	1294	8	2.26994	0.0253271
EPH EPHRIN SIGNALING	0.046815	40755	92	1294	7	2.39639	0.0272494
CTLA4 INHIBITORY SIGNALING	0.047503	40755	21	1294	3	4.49934	0.0277221
CA DEPENDENT EVENTS	0.049746	40755	37	1294	4	3.4049	0.0291067

## Sheet: Suppl Table 5
Supplementary Table 5. Gene Ontology (GO) Pathway Analysis obtained from metabolomics data (Top 10 pathways represented in Sup. Figure 5C) between adjacent normal/benign and BLCA patient tissues. Pathway analysis was performed using differentially expressed metabolite (FDR < 0.25)-mapped genes. (Note: FDR value of 0 was imputed for conversion to negative log10 FDR).
Gene set	FDR	#genes in universe	#Genes in Gene Set	#genes in comparison	#Genes in Overlap	Odds_Ratio	Unadjusted p-value
ORGANIC ACID METABOLIC PROCESS	0	40755	1179	1294	431	11.5136	0
OXIDATION REDUCTION PROCESS	9.0269e-305	40755	1010	1294	376	11.725	4.75601e-308
LIPID METABOLIC PROCESS	1.75682e-280	40755	1433	1294	409	8.98926	1.38843e-283
ORGANOPHOSPHATE METABOLIC PROCESS	5.82895e-257	40755	1053	1294	346	10.3489	6.1422e-260
CELLULAR LIPID METABOLIC PROCESS	3.29641e-244	40755	1094	1294	341	9.81711	4.34195e-247
CARBOHYDRATE DERIVATIVE METABOLIC PROCESS	1.2531e-219	40755	1119	1294	324	9.1193	1.98066e-222
MONOCARBOXYLIC ACID METABOLIC PROCESS	3.09323e-204	40755	670	1294	255	11.987	5.70405e-207
ORGANONITROGEN COMPOUND BIOSYNTHETIC PROCESS	1.65111e-199	40755	1821	1294	375	6.48587	3.47967e-202
SMALL MOLECULE CATABOLIC PROCESS	5.25026e-186	40755	452	1294	208	14.4934	1.24479e-188
SMALL MOLECULE BIOSYNTHETIC PROCESS	1.33579e-180	40755	721	1294	244	10.6586	3.51895e-183
LIPID BIOSYNTHETIC PROCESS	1.16752e-161	40755	730	1294	230	9.9232	3.38322e-164
ORGANOPHOSPHATE BIOSYNTHETIC PROCESS	1.34359e-158	40755	588	1294	209	11.1948	4.24739e-161
NUCLEOBASE CONTAINING SMALL MOLECULE METABOLIC PROCESS	9.65309e-149	40755	616	1294	205	10.4814	3.30585e-151
CARBOHYDRATE DERIVATIVE BIOSYNTHETIC PROCESS	1.45292e-133	40755	668	1294	199	9.3826	5.35849e-136
GLYCEROLIPID METABOLIC PROCESS	2.21683e-127	40755	432	1294	163	11.8837	8.75987e-130
CARBOHYDRATE METABOLIC PROCESS	2.5252e-126	40755	628	1294	188	9.42855	1.06436e-128
CELLULAR AMINO ACID METABOLIC PROCESS	3.47901e-122	40755	340	1294	145	13.4318	1.55804e-124
ORGANIC HYDROXY COMPOUND METABOLIC PROCESS	1.50955e-120	40755	562	1294	175	9.80728	7.15804e-123
GENERATION OF PRECURSOR METABOLITES AND ENERGY	4.78907e-118	40755	531	1294	169	10.0239	2.39706e-120
ALPHA AMINO ACID METABOLIC PROCESS	2.47583e-115	40755	202	1294	115	17.9305	1.30444e-117
LIPID CATABOLIC PROCESS	1.13619e-114	40755	343	1294	140	12.8553	6.28556e-117
ORGANIC ACID BIOSYNTHETIC PROCESS	1.20673e-108	40755	366	1294	139	11.9614	6.99371e-111
PHOSPHOLIPID METABOLIC PROCESS	2.51026e-108	40755	454	1294	151	10.4753	1.52097e-110
ORGANIC ACID CATABOLIC PROCESS	9.04802e-105	40755	282	1294	123	13.7373	5.72056e-107
FATTY ACID METABOLIC PROCESS	9.74845e-100	40755	394	1294	136	10.8715	6.42021e-102
GLYCEROLIPID BIOSYNTHETIC PROCESS	1.40945e-96	40755	269	1294	115	13.4646	9.65374e-99
GLYCEROPHOSPHOLIPID METABOLIC PROCESS	2.49624e-96	40755	342	1294	126	11.6036	1.77552e-98
CELLULAR MODIFIED AMINO ACID METABOLIC PROCESS	2.20845e-95	40755	190	1294	100	16.5765	1.62899e-97
SULFUR COMPOUND METABOLIC PROCESS	2.45799e-90	40755	369	1294	125	10.6692	1.87781e-92
ALCOHOL METABOLIC PROCESS	9.30252e-88	40755	385	1294	125	10.2258	7.35183e-90
RIBOSE PHOSPHATE METABOLIC PROCESS	1.70537e-86	40755	425	1294	129	9.55977	1.39269e-88
PURINE CONTAINING COMPOUND METABOLIC PROCESS	3.71509e-85	40755	468	1294	133	8.95061	3.13179e-87
METHYLATION	1.93501e-84	40755	368	1294	120	10.2702	1.68217e-86
PHOSPHOLIPID BIOSYNTHETIC PROCESS	7.09402e-83	40755	270	1294	105	12.2482	6.35397e-85
ORGANONITROGEN COMPOUND CATABOLIC PROCESS	7.01196e-80	40755	1327	1294	205	4.86552	6.46519e-82
CELLULAR LIPID CATABOLIC PROCESS	7.34595e-74	40755	236	1294	93	12.4113	6.96665e-76
ELECTRON TRANSPORT CHAIN	5.73336e-68	40755	182	1294	80	13.8441	5.58836e-70
CELLULAR AMINO ACID CATABOLIC PROCESS	9.22111e-68	40755	124	1294	69	17.5256	9.23083e-70
MONOSACCHARIDE METABOLIC PROCESS	6.19388e-66	40755	295	1294	95	10.1426	6.36358e-68
ORGANIC ANION TRANSPORT	1.34551e-64	40755	518	1294	119	7.23542	1.41782e-66
DICARBOXYLIC ACID METABOLIC PROCESS	1.59522e-64	40755	97	1294	61	19.8064	1.72297e-66
RESPONSE TO OXYGEN CONTAINING COMPOUND	5.40901e-63	40755	1712	1294	209	3.84494	5.98468e-65
CELLULAR AMIDE METABOLIC PROCESS	8.00245e-63	40755	1188	1294	173	4.58645	9.06495e-65
FATTY ACID DERIVATIVE METABOLIC PROCESS	1.52373e-61	40755	174	1294	74	13.3946	1.76618e-63
CELLULAR AMINO ACID BIOSYNTHETIC PROCESS	2.14618e-61	40755	84	1294	56	20.9969	2.5442e-63
NUCLEOSIDE PHOSPHATE BIOSYNTHETIC PROCESS	5.51357e-61	40755	266	1294	87	10.3011	6.68135e-63
ENERGY DERIVATION BY OXIDATION OF ORGANIC COMPOUNDS	1.90672e-59	40755	276	1294	87	9.92789	2.36079e-61
MEMBRANE LIPID METABOLIC PROCESS	4.11288e-59	40755	212	1294	78	11.5879	5.20069e-61
LONG CHAIN FATTY ACID METABOLIC PROCESS	4.17182e-59	40755	112	1294	61	17.1537	5.38512e-61
RNA MODIFICATION	4.75511e-59	40755	167	1294	71	13.3902	6.26332e-61
CELLULAR HORMONE METABOLIC PROCESS	1.10236e-58	40755	134	1294	65	15.2776	1.48104e-60
ALPHA AMINO ACID CATABOLIC PROCESS	1.26647e-58	40755	104	1294	59	17.8676	1.73488e-60
ANION TRANSPORT	1.1714e-57	40755	662	1294	125	5.94701	1.63551e-59
HORMONE METABOLIC PROCESS	1.53808e-57	40755	221	1294	78	11.116	2.18799e-59
RESPONSE TO XENOBIOTIC STIMULUS	7.50446e-57	40755	130	1294	63	15.2631	1.08732e-58
STEROID METABOLIC PROCESS	1.79413e-56	40755	331	1294	91	8.65885	2.64676e-58
CELLULAR RESPIRATION	2.0165e-56	40755	186	1294	72	12.1918	3.02794e-58
LIPID LOCALIZATION	8.96408e-56	40755	439	1294	102	7.31783	1.36964e-57
GLUTAMINE FAMILY AMINO ACID METABOLIC PROCESS	7.64329e-55	40755	75	1294	50	20.9969	1.18797e-56
REGULATION OF HORMONE LEVELS	6.75238e-52	40755	522	1294	106	6.39561	1.06729e-53
GLYCOSYL COMPOUND METABOLIC PROCESS	2.44009e-51	40755	129	1294	59	14.4049	3.92112e-53
ORGANOPHOSPHATE CATABOLIC PROCESS	8.21033e-51	40755	143	1294	61	13.4351	1.34099e-52
SULFUR COMPOUND BIOSYNTHETIC PROCESS	2.09532e-50	40755	191	1294	68	11.213	3.47747e-52
ATP METABOLIC PROCESS	2.18015e-49	40755	310	1294	82	8.33103	3.6757e-51
ALPHA AMINO ACID BIOSYNTHETIC PROCESS	3.17521e-48	40755	66	1294	44	20.9969	5.43701e-50
CARBOHYDRATE CATABOLIC PROCESS	7.94218e-48	40755	199	1294	67	10.604	1.38088e-49
ION TRANSPORT	5.8242e-47	40755	1693	1294	183	3.4044	1.02798e-48
SECRETION	1.0176e-46	40755	1617	1294	178	3.46702	1.82289e-48
RIBOSE PHOSPHATE BIOSYNTHETIC PROCESS	2.08648e-46	40755	193	1294	65	10.6072	3.7926e-48
PRIMARY ALCOHOL METABOLIC PROCESS	3.25486e-46	40755	94	1294	49	16.4178	6.00212e-48
MEMBRANE LIPID BIOSYNTHETIC PROCESS	5.75867e-46	40755	147	1294	58	12.4267	1.0771e-47
LIPOSACCHARIDE METABOLIC PROCESS	6.23291e-46	40755	111	1294	52	14.7546	1.18222e-47
NUCLEOSIDE BISPHOSPHATE METABOLIC PROCESS	2.1051e-45	40755	137	1294	56	12.874	4.04827e-47
MITOCHONDRIAL ELECTRON TRANSPORT NADH TO UBIQUINONE	1.97977e-44	40755	55	1294	39	22.3331	3.8594e-46
NEUTRAL LIPID METABOLIC PROCESS	4.45397e-44	40755	137	1294	55	12.6441	8.79999e-46
ISOPRENOID METABOLIC PROCESS	5.65681e-44	40755	144	1294	56	12.2482	1.13255e-45
RESPIRATORY ELECTRON TRANSPORT CHAIN	1.54459e-43	40755	115	1294	51	13.9675	3.13313e-45
NUCLEOSIDE METABOLIC PROCESS	1.92242e-43	40755	104	1294	49	14.8392	3.95018e-45
CELLULAR CARBOHYDRATE METABOLIC PROCESS	4.94579e-43	40755	293	1294	74	7.95446	1.02929e-44
MONOCARBOXYLIC ACID BIOSYNTHETIC PROCESS	2.05934e-42	40755	245	1294	68	8.74157	4.39428e-44
ORGANIC CYCLIC COMPOUND CATABOLIC PROCESS	2.05934e-42	40755	652	1294	106	5.12041	4.38956e-44
ICOSANOID METABOLIC PROCESS	3.54193e-42	40755	121	1294	51	13.2749	7.65117e-44
RESPONSE TO DRUG	1.52124e-41	40755	397	1294	83	6.58467	3.32621e-43
PYRUVATE METABOLIC PROCESS	3.25874e-41	40755	152	1294	55	11.3963	7.21111e-43
RESPONSE TO ORGANIC CYCLIC COMPOUND	3.32902e-41	40755	944	1294	126	4.20383	7.45433e-43
PHOSPHATIDYLCHOLINE METABOLIC PROCESS	1.76793e-40	40755	88	1294	44	15.7477	4.00533e-42
LIPID MODIFICATION	2.26053e-40	40755	271	1294	69	8.01911	5.18087e-42
GLYCOSYLATION	2.27032e-40	40755	262	1294	68	8.17437	5.26311e-42
MONOCARBOXYLIC ACID CATABOLIC PROCESS	4.98126e-40	40755	138	1294	52	11.8678	1.16789e-41
ORGANIC ACID TRANSPORT	6.46746e-40	40755	353	1294	77	6.87009	1.53338e-41
PURINE CONTAINING COMPOUND BIOSYNTHETIC PROCESS	7.10807e-40	40755	206	1294	61	9.3263	1.70399e-41
ASPARTATE FAMILY AMINO ACID METABOLIC PROCESS	1.36544e-39	40755	50	1294	35	22.0468	3.30929e-41
HOMEOSTATIC PROCESS	2.32213e-39	40755	1957	1294	185	2.97733	5.68909e-41
NADH DEHYDROGENASE COMPLEX ASSEMBLY	7.52905e-39	40755	64	1294	38	18.7004	1.86441e-40
PHOSPHATIDYLINOSITOL METABOLIC PROCESS	2.56337e-38	40755	185	1294	57	9.70398	6.41517e-40
CARBOHYDRATE DERIVATIVE CATABOLIC PROCESS	2.5648e-38	40755	193	1294	58	9.46493	6.48632e-40
CELLULAR MODIFIED AMINO ACID BIOSYNTHETIC PROCESS	2.92986e-38	40755	49	1294	34	21.8539	7.48674e-40
TERPENOID METABOLIC PROCESS	1.27143e-37	40755	124	1294	48	12.1918	3.2824e-39
UNSATURATED FATTY ACID METABOLIC PROCESS	3.26635e-36	40755	118	1294	46	12.2779	8.51866e-38
DRUG METABOLIC PROCESS	4.64908e-36	40755	46	1294	32	21.9098	1.22473e-37
RESPONSE TO OXIDATIVE STRESS	7.53702e-36	40755	458	1294	82	5.63891	2.00537e-37
ORGANIC HYDROXY COMPOUND BIOSYNTHETIC PROCESS	1.03637e-35	40755	258	1294	63	7.69073	2.78476e-37
GLYCOPROTEIN BIOSYNTHETIC PROCESS	1.38354e-35	40755	339	1294	71	6.59637	3.75408e-37
PHOSPHATIDIC ACID METABOLIC PROCESS	1.42607e-35	40755	51	1294	33	20.3794	3.90705e-37
ATP SYNTHESIS COUPLED ELECTRON TRANSPORT	2.24924e-35	40755	97	1294	42	13.6372	6.22156e-37
RESPONSE TO EXTRACELLULAR STIMULUS	4.22738e-35	40755	505	1294	85	5.3012	1.18046e-36
NUCLEOBASE CONTAINING SMALL MOLECULE CATABOLIC PROCESS	1.07426e-34	40755	49	1294	32	20.5684	3.02807e-36
GLUCOSE METABOLIC PROCESS	1.21558e-34	40755	213	1294	57	8.42834	3.45844e-36
ARACHIDONIC ACID METABOLIC PROCESS	1.6135e-34	40755	58	1294	34	18.4628	4.63307e-36
FATTY ACID DERIVATIVE BIOSYNTHETIC PROCESS	2.81108e-34	40755	102	1294	42	12.9687	8.14591e-36
GLYCOPROTEIN METABOLIC PROCESS	3.20088e-34	40755	411	1294	76	5.82396	9.35979e-36
NUCLEOSIDE MONOPHOSPHATE BIOSYNTHETIC PROCESS	6.78056e-34	40755	43	1294	30	21.9735	2.00059e-35
NUCLEOSIDE MONOPHOSPHATE METABOLIC PROCESS	1.83505e-33	40755	71	1294	36	15.9695	5.4626e-35
RESPONSE TO NITROGEN COMPOUND	2.40308e-33	40755	1143	1294	127	3.49948	7.21684e-35
CELLULAR BIOGENIC AMINE METABOLIC PROCESS	2.89534e-33	40755	57	1294	33	18.2342	8.77144e-35
TRNA MODIFICATION	4.00242e-33	40755	89	1294	39	13.8013	1.22308e-34
PHOSPHOLIPID CATABOLIC PROCESS	5.46305e-33	40755	49	1294	31	19.9256	1.68382e-34
GLYCOLIPID BIOSYNTHETIC PROCESS	6.3756e-32	40755	66	1294	34	16.2249	1.98188e-33
RNA METHYLATION	9.06075e-32	40755	83	1294	37	14.0401	2.84044e-33
CARBOHYDRATE BIOSYNTHETIC PROCESS	1.20485e-31	40755	212	1294	54	8.0224	3.80879e-33
THIOESTER METABOLIC PROCESS	1.83024e-31	40755	103	1294	40	12.2312	5.83403e-33
POLYOL METABOLIC PROCESS	2.81417e-31	40755	132	1294	44	10.4985	9.04449e-33
RIBONUCLEOSIDE MONOPHOSPHATE BIOSYNTHETIC PROCESS	3.81902e-31	40755	34	1294	26	24.0847	1.23746e-32
MITOCHONDRIAL RESPIRATORY CHAIN COMPLEX ASSEMBLY	1.43256e-30	40755	101	1294	39	12.1616	4.6796e-32
MONOSACCHARIDE CATABOLIC PROCESS	1.94255e-30	40755	66	1294	33	15.7477	6.39671e-32
RETINOL METABOLIC PROCESS	2.08138e-30	40755	47	1294	29	19.4333	6.90867e-32
SPHINGOLIPID METABOLIC PROCESS	3.35624e-30	40755	163	1294	47	9.08149	1.12287e-31
PYRIMIDINE CONTAINING COMPOUND METABOLIC PROCESS	3.5338e-30	40755	84	1294	36	13.498	1.19159e-31
RESPONSE TO LIPID	3.97643e-30	40755	909	1294	107	3.70737	1.35131e-31
AMINE METABOLIC PROCESS	4.65898e-30	40755	140	1294	44	9.89854	1.59554e-31
MONOCARBOXYLIC ACID TRANSPORT	7.02755e-30	40755	174	1294	48	8.68838	2.42521e-31
GPI ANCHOR METABOLIC PROCESS	8.61936e-30	40755	33	1294	25	23.8601	3.03778e-31
GLUTAMATE METABOLIC PROCESS	8.61936e-30	40755	33	1294	25	23.8601	3.03778e-31
GLYCEROLIPID CATABOLIC PROCESS	8.61936e-30	40755	74	1294	34	14.4708	3.04266e-31
NUCLEOBASE CONTAINING SMALL MOLECULE BIOSYNTHETIC PROCESS	1.18533e-29	40755	106	1294	39	11.5879	4.21549e-31
PEPTIDYL AMINO ACID MODIFICATION	2.16399e-29	40755	1290	1294	129	3.14954	7.75298e-31
CELLULAR METABOLIC COMPOUND SALVAGE	3.08454e-29	40755	34	1294	25	23.1584	1.11323e-30
DIACYLGLYCEROL METABOLIC PROCESS	5.30568e-29	40755	25	1294	22	27.7159	1.92883e-30
RIBONUCLEOSIDE MONOPHOSPHATE METABOLIC PROCESS	5.70572e-29	40755	51	1294	29	17.9091	2.08929e-30
OXIDATIVE PHOSPHORYLATION	6.19727e-29	40755	148	1294	44	9.36349	2.28561e-30
CELLULAR KETONE METABOLIC PROCESS	8.65359e-29	40755	260	1294	56	6.78362	3.21432e-30
PROTEIN ADP RIBOSYLATION	1.01038e-28	40755	35	1294	25	22.4967	3.77961e-30
STEROL METABOLIC PROCESS	2.194e-28	40755	169	1294	46	8.5727	8.26507e-30
STEROID BIOSYNTHETIC PROCESS	2.95597e-28	40755	197	1294	49	7.83387	1.12134e-29
PYRIMIDINE NUCLEOSIDE METABOLIC PROCESS	3.14129e-28	40755	36	1294	25	21.8718	1.19991e-29
RESPONSE TO NUTRIENT	3.79179e-28	40755	171	1294	46	8.47244	1.45838e-29
TRNA PROCESSING	4.0157e-28	40755	130	1294	41	9.93315	1.55508e-29
CELL ACTIVATION	4.67669e-28	40755	1475	1294	137	2.92533	1.82337e-29
PROTEIN METHYLATION	8.71067e-28	40755	183	1294	47	8.08897	3.4191e-29
NAD METABOLIC PROCESS	9.67484e-28	40755	50	1294	28	17.6374	3.82304e-29
PHOSPHATIDYLINOSITOL BIOSYNTHETIC PROCESS	1.22411e-27	40755	118	1294	39	10.4095	4.86935e-29
TRNA METABOLIC PROCESS	1.87738e-27	40755	186	1294	47	7.95851	7.51745e-29
CELLULAR NITROGEN COMPOUND CATABOLIC PROCESS	2.45691e-27	40755	602	1294	82	4.29007	9.9027e-29
MONOSACCHARIDE BIOSYNTHETIC PROCESS	3.27639e-27	40755	99	1294	36	11.4529	1.3292e-28
FATTY ACID CATABOLIC PROCESS	4.25594e-27	40755	114	1294	38	10.4985	1.73781e-28
FATTY ACID BIOSYNTHETIC PROCESS	5.37512e-27	40755	172	1294	45	8.24007	2.20895e-28
ORGANIC HYDROXY COMPOUND CATABOLIC PROCESS	1.33249e-26	40755	76	1294	32	13.2612	5.5111e-28
SULFUR AMINO ACID METABOLIC PROCESS	1.70908e-26	40755	40	1294	25	19.6846	7.11366e-28
LIPID OXIDATION	2.14444e-26	40755	111	1294	37	10.4985	8.98225e-28
HISTONE METHYLATION	2.53913e-26	40755	143	1294	41	9.03014	1.07023e-27
PHOSPHATIDYLCHOLINE ACYL CHAIN REMODELING	2.73361e-26	40755	29	1294	22	23.893	1.15941e-27
PHOSPHOLIPID TRANSPORT	3.49219e-26	40755	91	1294	34	11.7675	1.49034e-27
URONIC ACID METABOLIC PROCESS	3.53967e-26	40755	23	1294	20	27.3873	1.51993e-27
CHEMICAL HOMEOSTASIS	5.62526e-26	40755	1208	1294	118	3.07653	2.4303e-27
GLYCOSYL COMPOUND CATABOLIC PROCESS	9.74967e-26	40755	42	1294	25	18.7472	4.23787e-27
REGULATION OF LIPID METABOLIC PROCESS	9.94688e-26	40755	430	1294	67	4.90742	4.3498e-27
FATTY ACID TRANSPORT	1.18099e-25	40755	101	1294	35	10.9142	5.19559e-27
REACTIVE OXYGEN SPECIES METABOLIC PROCESS	1.41741e-25	40755	288	1294	55	6.01474	6.27306e-27
CELLULAR ALDEHYDE METABOLIC PROCESS	1.58419e-25	40755	63	1294	29	14.4979	7.05288e-27
RESPONSE TO HORMONE	1.8252e-25	40755	904	1294	99	3.44916	8.17398e-27
ORGANOPHOSPHATE ESTER TRANSPORT	2.44387e-25	40755	134	1294	39	9.16656	1.1009e-26
PREASSEMBLY OF GPI ANCHOR IN ER MEMBRANE	6.74862e-25	40755	17	1294	17	31.4954	3.05786e-26
DEMETHYLATION	8.14512e-25	40755	72	1294	30	13.1231	3.71208e-26
NUCLEOSIDE CATABOLIC PROCESS	9.49129e-25	40755	32	1294	22	21.6531	4.3756e-26
GLYCEROPHOSPHOLIPID CATABOLIC PROCESS	9.49129e-25	40755	32	1294	22	21.6531	4.3756e-26
PROTEIN N LINKED GLYCOSYLATION	1.3184e-24	40755	73	1294	30	12.9433	6.1127e-26
NUCLEOSIDE BISPHOSPHATE BIOSYNTHETIC PROCESS	1.3904e-24	40755	67	1294	29	13.6323	6.48315e-26
TRIGLYCERIDE METABOLIC PROCESS	2.18795e-24	40755	109	1294	35	10.1132	1.02596e-25
RESPONSE TO TOXIC SUBSTANCE	3.12679e-24	40755	250	1294	50	6.29907	1.47443e-25
DRUG CATABOLIC PROCESS	3.80568e-24	40755	26	1294	20	24.2272	1.80459e-25
PHOSPHATIDYLSERINE METABOLIC PROCESS	7.34131e-24	40755	34	1294	22	20.3794	3.50047e-25
GLYCOSYL COMPOUND BIOSYNTHETIC PROCESS	8.3892e-24	40755	43	1294	24	17.5788	4.02222e-25
CELLULAR GLUCURONIDATION	1.10793e-23	40755	18	1294	17	29.7456	5.34119e-25
REGULATION OF SMALL MOLECULE METABOLIC PROCESS	1.23045e-23	40755	454	1294	66	4.57862	5.96425e-25
GLUTAMINE FAMILY AMINO ACID CATABOLIC PROCESS	1.3857e-23	40755	27	1294	20	23.3299	6.75329e-25
CELLULAR RESPONSE TO OXYGEN CONTAINING COMPOUND	1.45648e-23	40755	1218	1294	114	2.94784	7.13659e-25
RIBONUCLEOSIDE METABOLIC PROCESS	1.64257e-23	40755	72	1294	29	12.6856	8.0917e-25
NUCLEOBASE METABOLIC PROCESS	1.8461e-23	40755	35	1294	22	19.7971	9.14295e-25
NCRNA METABOLIC PROCESS	3.49568e-23	40755	490	1294	68	4.37079	1.74047e-24
HEXOSE CATABOLIC PROCESS	4.63399e-23	40755	56	1294	26	14.6228	2.31944e-24
RESPONSE TO ABIOTIC STIMULUS	5.11528e-23	40755	1237	1294	114	2.90256	2.57381e-24
LONG CHAIN FATTY ACID TRANSPORT	6.49471e-23	40755	75	1294	29	12.1782	3.285e-24
NUCLEOSIDE DIPHOSPHATE METABOLIC PROCESS	8.34463e-23	40755	155	1294	39	7.92464	4.24266e-24
AMIDE BIOSYNTHETIC PROCESS	1.12046e-22	40755	901	1294	94	3.28586	5.72625e-24
MYELOID LEUKOCYTE ACTIVATION	1.18064e-22	40755	662	1294	79	3.75851	6.06493e-24
RETINOIC ACID METABOLIC PROCESS	1.40437e-22	40755	33	1294	21	20.0425	7.25125e-24
IMMUNE EFFECTOR PROCESS	1.58015e-22	40755	1291	1294	116	2.82995	8.20047e-24
VITAMIN METABOLIC PROCESS	1.67186e-22	40755	131	1294	36	8.65521	8.72046e-24
PHOSPHATIDYLETHANOLAMINE ACYL CHAIN REMODELING	3.04991e-22	40755	26	1294	19	23.0158	1.59887e-23
AMINO ACID BETAINE METABOLIC PROCESS	3.05229e-22	40755	17	1294	16	29.6427	1.60816e-23
CELL ACTIVATION INVOLVED IN IMMUNE RESPONSE	3.36136e-22	40755	720	1294	82	3.58697	1.77986e-23
PHOSPHATIDYLGLYCEROL METABOLIC PROCESS	3.45762e-22	40755	34	1294	21	19.453	1.83993e-23
EPOXYGENASE P450 PATHWAY	5.95663e-22	40755	20	1294	17	26.7711	3.18545e-23
DNA MODIFICATION	9.47441e-22	40755	120	1294	34	8.92369	5.09162e-23
TRNA METHYLATION	1.11737e-21	40755	40	1294	22	17.3224	6.03426e-23
NEUTRAL LIPID BIOSYNTHETIC PROCESS	1.6673e-21	40755	51	1294	24	14.8213	9.04805e-23
DNA METHYLATION OR DEMETHYLATION	1.88522e-21	40755	98	1294	31	9.96282	1.02803e-22
ASPARTATE FAMILY AMINO ACID BIOSYNTHETIC PROCESS	2.96172e-21	40755	21	1294	17	25.4962	1.62286e-22
CERAMIDE METABOLIC PROCESS	3.70666e-21	40755	100	1294	31	9.76356	2.04081e-22
NUCLEOTIDE SUGAR METABOLIC PROCESS	4.21413e-21	40755	37	1294	21	17.8757	2.33131e-22
NCRNA PROCESSING	6.22263e-21	40755	397	1294	58	4.60134	3.45884e-22
RESPONSE TO INORGANIC SUBSTANCE	6.8365e-21	40755	568	1294	70	3.88147	3.81807e-22
AEROBIC RESPIRATION	8.07819e-21	40755	87	1294	29	10.4985	4.53281e-22
MEMBRANE LIPID CATABOLIC PROCESS	8.92646e-21	40755	38	1294	21	17.4053	5.05582e-22
PYRIMIDINE CONTAINING COMPOUND CATABOLIC PROCESS	8.92646e-21	40755	38	1294	21	17.4053	5.05582e-22
EXOCYTOSIS	1.27515e-20	40755	913	1294	91	3.13919	7.25585e-22
TRICARBOXYLIC ACID CYCLE	1.49866e-20	40755	34	1294	20	18.5267	8.56714e-22
HORMONE BIOSYNTHETIC PROCESS	1.84634e-20	40755	68	1294	26	12.0423	1.06033e-21
MYELOID LEUKOCYTE MEDIATED IMMUNITY	3.63004e-20	40755	555	1294	68	3.85889	2.09425e-21
GLUTAMINE METABOLIC PROCESS	4.42741e-20	40755	23	1294	17	23.2792	2.5776e-21
PYRIMIDINE NUCLEOSIDE CATABOLIC PROCESS	4.42741e-20	40755	23	1294	17	23.2792	2.5776e-21
RESPONSE TO ENDOGENOUS STIMULUS	4.82931e-20	40755	1660	1294	130	2.4665	2.82431e-21
LIPOPROTEIN METABOLIC PROCESS	5.64415e-20	40755	135	1294	34	7.93217	3.33058e-21
NUCLEOTIDE PHOSPHORYLATION	5.64415e-20	40755	135	1294	34	7.93217	3.33058e-21
WATER SOLUBLE VITAMIN METABOLIC PROCESS	5.70661e-20	40755	85	1294	28	10.3749	3.38247e-21
ICOSANOID BIOSYNTHETIC PROCESS	6.86764e-20	40755	58	1294	24	13.0326	4.08874e-21
NADH METABOLIC PROCESS	7.21966e-20	40755	41	1294	21	16.1318	4.31734e-21
ESTROGEN METABOLIC PROCESS	1.17299e-19	40755	32	1294	19	18.7004	7.04535e-21
SECONDARY METABOLIC PROCESS	1.79202e-19	40755	60	1294	24	12.5981	1.08106e-20
ALCOHOL CATABOLIC PROCESS	3.34588e-19	40755	55	1294	23	13.1708	2.02727e-20
SPHINGOLIPID BIOSYNTHETIC PROCESS	4.06917e-19	40755	107	1294	30	8.83048	2.47623e-20
ALDITOL METABOLIC PROCESS	4.25526e-19	40755	25	1294	17	21.4168	2.60069e-20
MITOCHONDRION ORGANIZATION	6.63348e-19	40755	555	1294	66	3.74539	4.07166e-20
LEUKOCYTE MEDIATED IMMUNITY	7.75466e-19	40755	884	1294	86	3.06403	4.78027e-20
PHOSPHATIDYLETHANOLAMINE METABOLIC PROCESS	9.33069e-19	40755	30	1294	18	18.8972	5.77638e-20
NADP METABOLIC PROCESS	1.20988e-18	40755	35	1294	19	17.0975	7.5219e-20
OXIDATIVE DEMETHYLATION	1.71049e-18	40755	19	1294	15	24.8648	1.06793e-19
UDP N ACETYLGLUCOSAMINE METABOLIC PROCESS	1.77472e-18	40755	16	1294	14	27.5584	1.11738e-19
S ADENOSYLMETHIONINE METABOLIC PROCESS	1.77472e-18	40755	16	1294	14	27.5584	1.11738e-19
GLUCOSE CATABOLIC PROCESS	2.44455e-18	40755	36	1294	19	16.6226	1.54555e-19
REGULATION OF MEMBRANE LIPID DISTRIBUTION	2.61501e-18	40755	53	1294	22	13.0735	1.66021e-19
LIPID TRANSLOCATION	2.63409e-18	40755	47	1294	21	14.0724	1.67927e-19
COVALENT CHROMATIN MODIFICATION	3.16974e-18	40755	481	1294	60	3.92874	2.0291e-19
RESPONSE TO OXYGEN LEVELS	3.24377e-18	40755	395	1294	54	4.3057	2.08504e-19
GLUTATHIONE METABOLIC PROCESS	4.21127e-18	40755	54	1294	22	12.8314	2.71802e-19
RESPONSE TO CORTICOSTEROID	4.45669e-18	40755	164	1294	35	6.72157	2.8999e-19
ALCOHOL BIOSYNTHETIC PROCESS	4.45669e-18	40755	164	1294	35	6.72157	2.8999e-19
CELLULAR RESPONSE TO CHEMICAL STRESS	6.78869e-18	40755	360	1294	51	4.46184	4.43518e-19
PLATELET ACTIVATION	1.0852e-17	40755	158	1294	34	6.77748	7.11842e-19
GLYCOLYTIC PROCESS THROUGH FRUCTOSE 6 PHOSPHATE	1.68028e-17	40755	29	1294	17	18.4628	1.10661e-18
CELLULAR CARBOHYDRATE CATABOLIC PROCESS	2.11629e-17	40755	45	1294	20	13.9979	1.39934e-18
PHOSPHATIDYLSERINE ACYL CHAIN REMODELING	2.12158e-17	40755	21	1294	15	22.4967	1.40842e-18
GLUCOSE 6 PHOSPHATE METABOLIC PROCESS	2.28173e-17	40755	25	1294	16	20.157	1.52075e-18
PEPTIDYL LYSINE METHYLATION	2.5015e-17	40755	132	1294	31	7.39664	1.67382e-18
GLYCOSPHINGOLIPID METABOLIC PROCESS	2.71111e-17	40755	65	1294	23	11.1445	1.82122e-18
SERINE FAMILY AMINO ACID METABOLIC PROCESS	3.10186e-17	40755	40	1294	19	14.9603	2.09187e-18
PHOSPHATIDYLGLYCEROL ACYL CHAIN REMODELING	3.96543e-17	40755	18	1294	14	24.4964	2.68471e-18
LIPOPROTEIN BIOSYNTHETIC PROCESS	4.67039e-17	40755	98	1294	27	8.67729	3.17429e-18
AMINO SUGAR METABOLIC PROCESS	5.52275e-17	40755	41	1294	19	14.5954	3.78271e-18
PYRIDINE CONTAINING COMPOUND METABOLIC PROCESS	5.52275e-17	40755	41	1294	19	14.5954	3.78271e-18
NUCLEOTIDE SUGAR BIOSYNTHETIC PROCESS	6.24852e-17	40755	22	1294	15	21.4741	4.29627e-18
REGULATION OF BODY FLUID LEVELS	6.78823e-17	40755	513	1294	60	3.68367	4.68524e-18
PHENOL CONTAINING COMPOUND METABOLIC PROCESS	8.42536e-17	40755	109	1294	28	8.09055	5.83738e-18
REPRODUCTION	1.27514e-16	40755	1500	1294	114	2.39365	8.86818e-18
NONRIBOSOMAL PEPTIDE BIOSYNTHETIC PROCESS	1.41854e-16	40755	19	1294	14	23.2071	9.90287e-18
REGULATION OF TRANSPORT	1.48851e-16	40755	1854	1294	131	2.2254	1.04306e-17
CELLULAR MODIFIED AMINO ACID CATABOLIC PROCESS	1.56112e-16	40755	32	1294	17	16.7319	1.10242e-17
ARACHIDONIC ACID SECRETION	1.56112e-16	40755	32	1294	17	16.7319	1.10242e-17
STEROID HORMONE BIOSYNTHETIC PROCESS	1.56112e-16	40755	49	1294	20	12.8553	1.10627e-17
AMINOGLYCAN METABOLIC PROCESS	1.63744e-16	40755	172	1294	34	6.22583	1.16467e-17
ASPARTATE FAMILY AMINO ACID CATABOLIC PROCESS	1.6731e-16	40755	23	1294	15	20.5405	1.19885e-17
AMINE CATABOLIC PROCESS	1.6731e-16	40755	23	1294	15	20.5405	1.19885e-17
CARNITINE METABOLIC PROCESS	1.74681e-16	40755	13	1294	12	29.0726	1.26087e-17
AMINO SUGAR BIOSYNTHETIC PROCESS	1.74681e-16	40755	13	1294	12	29.0726	1.26087e-17
METHIONINE METABOLIC PROCESS	2.22302e-16	40755	16	1294	13	25.59	1.61046e-17
FATTY ACID DERIVATIVE TRANSPORT	2.46045e-16	40755	50	1294	20	12.5981	1.78895e-17
PEROXISOMAL TRANSPORT	3.44925e-16	40755	72	1294	23	10.061	2.52606e-17
NUCLEOSIDE PHOSPHATE CATABOLIC PROCESS	3.44925e-16	40755	72	1294	23	10.061	2.52606e-17
XENOBIOTIC GLUCURONIDATION	4.30063e-16	40755	11	1294	11	31.4954	3.17223e-17
PROTEIN AUTO ADP RIBOSYLATION	4.30063e-16	40755	11	1294	11	31.4954	3.17223e-17
PURINE NUCLEOBASE METABOLIC PROCESS	4.32854e-16	40755	20	1294	14	22.0468	3.20422e-17
ANDROGEN METABOLIC PROCESS	6.03246e-16	40755	29	1294	16	17.3768	4.48144e-17
PURINE NUCLEOSIDE MONOPHOSPHATE METABOLIC PROCESS	7.51736e-16	40755	40	1294	18	14.1729	5.60436e-17
RESPONSE TO ALCOHOL	1.9722e-15	40755	234	1294	38	5.11463	1.47552e-16
PSEUDOURIDINE SYNTHESIS	3.08231e-15	40755	18	1294	13	22.7467	2.32229e-16
PHOSPHATIDYLINOSITOL ACYL CHAIN REMODELING	3.08231e-15	40755	18	1294	13	22.7467	2.32229e-16
ETHANOL METABOLIC PROCESS	3.27169e-15	40755	22	1294	14	20.0425	2.49083e-16
PURINE NUCLEOSIDE MONOPHOSPHATE BIOSYNTHETIC PROCESS	3.27169e-15	40755	22	1294	14	20.0425	2.49083e-16
RIBONUCLEOSIDE CATABOLIC PROCESS	3.27169e-15	40755	22	1294	14	20.0425	2.49083e-16
AGING	3.78943e-15	40755	318	1294	44	4.35785	2.90085e-16
RESPONSE TO STEROID HORMONE	3.78943e-15	40755	346	1294	46	4.18724	2.90497e-16
PIGMENT METABOLIC PROCESS	4.70195e-15	40755	72	1294	22	9.62358	3.61689e-16
LONG CHAIN FATTY ACID BIOSYNTHETIC PROCESS	8.85599e-15	40755	33	1294	16	15.2705	6.83563e-16
FATTY ACID BETA OXIDATION	8.95379e-15	40755	74	1294	22	9.36349	6.9347e-16
RRNA MODIFICATION	1.03696e-14	40755	39	1294	17	13.7287	8.05856e-16
LIPID HOMEOSTASIS	1.0529e-14	40755	162	1294	31	6.02689	8.21018e-16
PEROXISOME ORGANIZATION	1.08598e-14	40755	83	1294	23	8.72763	8.52536e-16
REGULATION OF CELL DEATH	1.08598e-14	40755	1746	1294	121	2.18267	8.50966e-16
REGULATION OF NEUROTRANSMITTER LEVELS	1.13565e-14	40755	234	1294	37	4.98004	8.94515e-16
APOPTOTIC PROCESS	1.60544e-14	40755	1993	1294	132	2.08599	1.26879e-15
THIOESTER BIOSYNTHETIC PROCESS	1.61658e-14	40755	53	1294	19	11.2908	1.28185e-15
RESPONSE TO ETHANOL	1.65869e-14	40755	122	1294	27	6.97029	1.31961e-15
AROMATIC AMINO ACID FAMILY METABOLIC PROCESS	1.69829e-14	40755	40	1294	17	13.3855	1.36006e-15
PYRIMIDINE CONTAINING COMPOUND BIOSYNTHETIC PROCESS	1.69829e-14	40755	40	1294	17	13.3855	1.36006e-15
AMINE BIOSYNTHETIC PROCESS	1.7916e-14	40755	24	1294	14	18.3723	1.43951e-15
FLAVONOID METABOLIC PROCESS	1.99151e-14	40755	16	1294	12	23.6215	1.61587e-15
NUCLEOSIDE SALVAGE	1.99151e-14	40755	16	1294	12	23.6215	1.61587e-15
PYRIMIDINE NUCLEOSIDE BIOSYNTHETIC PROCESS	1.99151e-14	40755	16	1294	12	23.6215	1.61587e-15
PYRIDINE CONTAINING COMPOUND BIOSYNTHETIC PROCESS	2.75217e-14	40755	35	1294	16	14.3979	2.24031e-15
FATTY ACYL COA METABOLIC PROCESS	2.76101e-14	40755	41	1294	17	13.0591	2.25478e-15
SPHINGOMYELIN METABOLIC PROCESS	2.8483e-14	40755	13	1294	11	26.6499	2.33357e-15
RESPONSE TO BACTERIUM	3.23942e-14	40755	743	1294	69	2.92487	2.66253e-15
TRANSMEMBRANE TRANSPORT	3.53467e-14	40755	1606	1294	113	2.21605	2.91452e-15
NEUROTRANSMITTER METABOLIC PROCESS	3.72073e-14	40755	30	1294	15	15.7477	3.07774e-15
BRANCHED CHAIN AMINO ACID METABOLIC PROCESS	3.81497e-14	40755	25	1294	14	17.6374	3.17579e-15
AMMONIUM ION METABOLIC PROCESS	3.81497e-14	40755	25	1294	14	17.6374	3.17579e-15
RESPONSE TO PURINE CONTAINING COMPOUND	4.33284e-14	40755	148	1294	29	6.17139	3.61831e-15
CELLULAR RESPONSE TO NITROGEN COMPOUND	4.89772e-14	40755	714	1294	67	2.95545	4.10294e-15
SYNAPTIC SIGNALING	5.04552e-14	40755	750	1294	69	2.89757	4.24004e-15
SULFUR AMINO ACID BIOSYNTHETIC PROCESS	6.28873e-14	40755	17	1294	12	22.232	5.33449e-15
GLUTAMINE FAMILY AMINO ACID BIOSYNTHETIC PROCESS	6.28873e-14	40755	17	1294	12	22.232	5.33449e-15
DICARBOXYLIC ACID CATABOLIC PROCESS	6.28873e-14	40755	17	1294	12	22.232	5.33449e-15
TRIGLYCERIDE BIOSYNTHETIC PROCESS	6.93389e-14	40755	43	1294	17	12.4517	5.90002e-15
ORGANIC ACID TRANSMEMBRANE TRANSPORT	7.37172e-14	40755	151	1294	29	6.04878	6.29198e-15
IONOTROPIC GLUTAMATE RECEPTOR SIGNALING PATHWAY	7.8015e-14	40755	26	1294	14	16.959	6.67937e-15
POSITIVE REGULATION OF SMALL MOLECULE METABOLIC PROCESS	8.78254e-14	40755	152	1294	29	6.00898	7.54243e-15
POSITIVE REGULATION OF TRANSPORT	9.02628e-14	40755	944	1294	79	2.63573	7.77554e-15
SUPEROXIDE METABOLIC PROCESS	1.03668e-13	40755	74	1294	21	8.93787	8.95757e-15
GLUTAMATE RECEPTOR SIGNALING PATHWAY	1.04358e-13	40755	101	1294	24	7.48405	9.04473e-15
NUCLEOTIDE SALVAGE	1.21286e-13	40755	14	1294	11	24.7464	1.05757e-14
MEDIUM CHAIN FATTY ACID METABOLIC PROCESS	1.21286e-13	40755	14	1294	11	24.7464	1.05757e-14
UDP N ACETYLGLUCOSAMINE BIOSYNTHETIC PROCESS	1.22979e-13	40755	11	1294	10	28.6321	1.07558e-14
RESPONSE TO CYTOKINE	1.26653e-13	40755	1224	1294	93	2.39303	1.11105e-14
CERAMIDE BIOSYNTHETIC PROCESS	1.497e-13	40755	67	1294	20	9.4016	1.31717e-14
PYRIMIDINE NUCLEOTIDE METABOLIC PROCESS	1.64903e-13	40755	45	1294	17	11.8982	1.45528e-14
RESPONSE TO MOLECULE OF BACTERIAL ORIGIN	2.08849e-13	40755	356	1294	44	3.89269	1.84861e-14
PURINE NUCLEOSIDE METABOLIC PROCESS	2.8311e-13	40755	61	1294	19	9.81003	2.51339e-14
AROMATIC AMINO ACID FAMILY CATABOLIC PROCESS	2.92751e-13	40755	28	1294	14	15.7477	2.6144e-14
PEPTIDYL LYSINE MODIFICATION	2.92751e-13	40755	405	1294	47	3.65502	2.60763e-14
PEPTIDYL LYSINE DIMETHYLATION	2.98576e-13	40755	23	1294	13	17.8017	2.67428e-14
RESPONSE TO PEPTIDE	3.26519e-13	40755	535	1294	55	3.23784	2.93317e-14
FLAVONOID GLUCURONIDATION	3.54287e-13	40755	9	1294	9	31.4954	3.19194e-14
PHOSPHATIDYLCHOLINE CATABOLIC PROCESS	4.26247e-13	40755	15	1294	11	23.0966	3.85149e-14
REACTIVE OXYGEN SPECIES BIOSYNTHETIC PROCESS	4.29352e-13	40755	128	1294	26	6.3975	3.89086e-14
RESPONSE TO KETONE	6.09049e-13	40755	200	1294	32	5.03926	5.53535e-14
CARBOHYDRATE PHOSPHORYLATION	6.21477e-13	40755	24	1294	13	17.06	5.66467e-14
RESPONSE TO PEPTIDE HORMONE	6.68772e-13	40755	446	1294	49	3.46025	6.11338e-14
ETHANOL OXIDATION	6.83786e-13	40755	12	1294	10	26.2461	6.26864e-14
CELLULAR RESPONSE TO ORGANIC CYCLIC COMPOUND	6.89167e-13	40755	579	1294	57	3.10058	6.33613e-14
CELLULAR RESPONSE TO TOXIC SUBSTANCE	1.05194e-12	40755	122	1294	25	6.45397	9.69915e-14
RESPONSE TO ORGANOPHOSPHORUS	1.09299e-12	40755	133	1294	26	6.15699	1.01065e-13
INFLAMMATORY RESPONSE	1.1192e-12	40755	801	1294	69	2.71308	1.03783e-13
BENZENE CONTAINING COMPOUND METABOLIC PROCESS	1.23207e-12	40755	25	1294	13	16.3776	1.14574e-13
POLYAMINE METABOLIC PROCESS	1.28349e-12	40755	16	1294	11	21.6531	1.19693e-13
RESPONSE TO CAMP	1.38417e-12	40755	93	1294	22	7.45052	1.29447e-13
RESPONSE TO BIOTIC STIMULUS	1.43964e-12	40755	1614	1294	109	2.12701	1.35013e-13
REGULATION OF LIPID BIOSYNTHETIC PROCESS	1.57027e-12	40755	207	1294	32	4.86885	1.47679e-13
DEFENSE RESPONSE	1.68141e-12	40755	1814	1294	118	2.04876	1.58574e-13
CIRCULATORY SYSTEM PROCESS	1.73929e-12	40755	575	1294	56	3.06737	1.6449e-13
RESPONSE TO METAL ION	2.05556e-12	40755	365	1294	43	3.71041	1.94942e-13
CERAMIDE CATABOLIC PROCESS	2.3684e-12	40755	21	1294	12	17.9974	2.25235e-13
DETOXIFICATION	2.63083e-12	40755	138	1294	26	5.93391	2.50885e-13
IMP METABOLIC PROCESS	2.75929e-12	40755	13	1294	10	24.2272	2.63862e-13
PROTEIN CONTAINING COMPLEX REMODELING	2.84503e-12	40755	32	1294	14	13.7792	2.72811e-13
IMP BIOSYNTHETIC PROCESS	3.21659e-12	40755	10	1294	9	28.3458	3.10135e-13
ALDITOL PHOSPHATE METABOLIC PROCESS	3.21659e-12	40755	10	1294	9	28.3458	3.10135e-13
RESPONSE TO INSULIN	3.64252e-12	40755	282	1294	37	4.13237	3.52162e-13
PHOSPHATIDYLCHOLINE BIOSYNTHETIC PROCESS	3.93447e-12	40755	39	1294	15	12.1136	3.81424e-13
POSITIVE REGULATION OF LIPID METABOLIC PROCESS	3.97508e-12	40755	152	1294	27	5.59457	3.86407e-13
DICARBOXYLIC ACID TRANSPORT	4.19682e-12	40755	98	1294	22	7.07039	4.09069e-13
PROTEIN HYDROXYLATION	4.26196e-12	40755	27	1294	13	15.1644	4.16541e-13
CATECHOLAMINE METABOLIC PROCESS	4.84691e-12	40755	54	1294	17	9.91521	4.74987e-13
POSITIVE REGULATION OF MOLECULAR FUNCTION	5.02929e-12	40755	1823	1294	117	2.02137	4.94184e-13
ION TRANSMEMBRANE TRANSPORT	5.9341e-12	40755	1166	1294	86	2.32299	5.84656e-13
PROTEIN LIPID COMPLEX SUBUNIT ORGANIZATION	6.7537e-12	40755	55	1294	17	9.73493	6.67186e-13
GLAND DEVELOPMENT	7.15372e-12	40755	443	1294	47	3.34149	7.08588e-13
INOSITOL PHOSPHATE METABOLIC PROCESS	7.20595e-12	40755	72	1294	19	8.31128	7.15659e-13
DNA DEMETHYLATION	7.58079e-12	40755	28	1294	13	14.6228	7.54884e-13
DNA DEALKYLATION	7.60263e-12	40755	34	1294	14	12.9687	7.59062e-13
NADPH REGENERATION	8.19459e-12	40755	18	1294	11	19.2472	8.22481e-13
NUCLEOBASE BIOSYNTHETIC PROCESS	8.19459e-12	40755	18	1294	11	19.2472	8.22481e-13
DICARBOXYLIC ACID BIOSYNTHETIC PROCESS	8.89115e-12	40755	14	1294	10	22.4967	8.97079e-13
PYRIMIDINE RIBONUCLEOSIDE METABOLIC PROCESS	8.89115e-12	40755	14	1294	10	22.4967	8.97079e-13
SULFUR COMPOUND CATABOLIC PROCESS	9.19078e-12	40755	56	1294	17	9.56109	9.29731e-13
RESPONSE TO REACTIVE OXYGEN SPECIES	9.67692e-12	40755	235	1294	33	4.42275	9.81458e-13
GLYCEROL 3 PHOSPHATE METABOLIC PROCESS	9.92031e-12	40755	8	1294	8	31.4954	1.01137e-12
PROTEIN POLY ADP RIBOSYLATION	9.92031e-12	40755	8	1294	8	31.4954	1.01137e-12
DNA METHYLATION	1.19913e-11	40755	74	1294	19	8.08665	1.22566e-12
NAD BIOSYNTHETIC PROCESS	1.29626e-11	40755	29	1294	13	14.1186	1.32836e-12
PROTEIN CONTAINING COMPLEX SUBUNIT ORGANIZATION	1.33473e-11	40755	1964	1294	122	1.95643	1.3713e-12
CELL CELL SIGNALING	1.37432e-11	40755	1808	1294	115	2.0033	1.41559e-12
AMINOGLYCAN BIOSYNTHETIC PROCESS	1.55387e-11	40755	115	1294	23	6.29907	1.60463e-12
ANDROGEN BIOSYNTHETIC PROCESS	1.59272e-11	40755	11	1294	9	25.7689	1.65734e-12
PYRIMIDINE CONTAINING COMPOUND SALVAGE	1.59272e-11	40755	11	1294	9	25.7689	1.65734e-12
FATTY ACID BETA OXIDATION USING ACYL COA DEHYDROGENASE	1.59272e-11	40755	11	1294	9	25.7689	1.65734e-12
CELLULAR HOMEOSTASIS	1.60693e-11	40755	967	1294	75	2.44276	1.67635e-12
REGULATION OF PLASMA LIPOPROTEIN PARTICLE LEVELS	1.73533e-11	40755	105	1294	22	6.59903	1.81487e-12
GLUCOCORTICOID BIOSYNTHETIC PROCESS	1.80938e-11	40755	19	1294	11	18.2342	1.89708e-12
PYRIMIDINE NUCLEOTIDE BIOSYNTHETIC PROCESS	2.16522e-11	40755	30	1294	13	13.648	2.27588e-12
CELLULAR CARBOHYDRATE BIOSYNTHETIC PROCESS	2.22471e-11	40755	86	1294	20	7.3245	2.34427e-12
CELLULAR RESPONSE TO HORMONE STIMULUS	2.24338e-11	40755	632	1294	57	2.84056	2.36985e-12
PURINE CONTAINING COMPOUND CATABOLIC PROCESS	2.31696e-11	40755	51	1294	16	9.8809	2.45368e-12
PYRIMIDINE NUCLEOSIDE MONOPHOSPHATE METABOLIC PROCESS	2.45025e-11	40755	15	1294	10	20.9969	2.61421e-12
PENTOSE METABOLIC PROCESS	2.45025e-11	40755	15	1294	10	20.9969	2.61421e-12
PURINE CONTAINING COMPOUND SALVAGE	2.45025e-11	40755	15	1294	10	20.9969	2.61421e-12
POSITIVE REGULATION OF MULTICELLULAR ORGANISMAL PROCESS	2.81979e-11	40755	1852	1294	116	1.97271	3.0159e-12
MULTI ORGANISM PROCESS	3.0677e-11	40755	1122	1294	82	2.3018	3.28913e-12
NUCLEOSIDE TRIPHOSPHATE METABOLIC PROCESS	3.07651e-11	40755	108	1294	22	6.41572	3.30668e-12
C4 DICARBOXYLATE TRANSPORT	3.27979e-11	40755	25	1294	12	15.1178	3.54244e-12
ETHER METABOLIC PROCESS	3.27979e-11	40755	25	1294	12	15.1178	3.54244e-12
PEPTIDYL ASPARAGINE MODIFICATION	3.51467e-11	40755	31	1294	13	13.2077	3.80539e-12
HISTONE H3 K9 METHYLATION	4.3143e-11	40755	38	1294	14	11.6036	4.68254e-12
AMINO ACID TRANSPORT	4.40368e-11	40755	156	1294	26	5.24923	4.79114e-12
FATTY ACYL COA BIOSYNTHETIC PROCESS	5.69164e-11	40755	32	1294	13	12.795	6.22242e-12
REGULATION OF TRANS SYNAPTIC SIGNALING	5.69164e-11	40755	454	1294	46	3.19116	6.21675e-12
METHIONINE BIOSYNTHETIC PROCESS	5.87768e-11	40755	12	1294	9	23.6215	6.4413e-12
MEMBRANE ORGANIZATION	5.99167e-11	40755	935	1294	72	2.42531	6.582e-12
2 OXOGLUTARATE METABOLIC PROCESS	6.13496e-11	40755	16	1294	10	19.6846	6.77173e-12
PRIMARY ALCOHOL CATABOLIC PROCESS	6.13496e-11	40755	16	1294	10	19.6846	6.77173e-12
MUCOPOLYSACCHARIDE METABOLIC PROCESS	7.7558e-11	40755	113	1294	22	6.13184	8.58123e-12
DIACYLGLYCEROL BIOSYNTHETIC PROCESS	7.95808e-11	40755	9	1294	8	27.9959	8.84697e-12
CHOLINE METABOLIC PROCESS	7.95808e-11	40755	9	1294	8	27.9959	8.84697e-12
RESPONSE TO ANTIBIOTIC	8.06327e-11	40755	47	1294	15	10.0517	8.98515e-12
STEROID CATABOLIC PROCESS	9.97269e-11	40755	27	1294	12	13.9979	1.11654e-11
RRNA METHYLATION	9.97269e-11	40755	27	1294	12	13.9979	1.11654e-11
COAGULATION	1.17199e-10	40755	349	1294	39	3.51954	1.31524e-11
REGULATION OF CELLULAR KETONE METABOLIC PROCESS	1.22831e-10	40755	189	1294	28	4.66598	1.38169e-11
BEHAVIOR	1.26094e-10	40755	606	1294	54	2.80652	1.42171e-11
MULTICELLULAR ORGANISMAL HOMEOSTASIS	1.4584e-10	40755	519	1294	49	2.97355	1.64819e-11
CIRCADIAN RHYTHM	1.55068e-10	40755	218	1294	30	4.33422	1.75657e-11
HISTONE H3 K9 MODIFICATION	1.55938e-10	40755	49	1294	15	9.64144	1.77464e-11
SULFUR COMPOUND TRANSPORT	1.55938e-10	40755	49	1294	15	9.64144	1.77464e-11
PROTEIN KINASE C ACTIVATING G PROTEIN COUPLED RECEPTOR SIGNALING PATHWAY	1.66334e-10	40755	28	1294	12	13.498	1.89733e-11
RESPONSE TO ESTRADIOL	1.73418e-10	40755	141	1294	24	5.36091	1.9827e-11
POLYAMINE BIOSYNTHETIC PROCESS	1.775e-10	40755	13	1294	9	21.8045	2.03405e-11
ION HOMEOSTASIS	2.007e-10	40755	822	1294	65	2.49051	2.3052e-11
POSITIVE REGULATION OF CATALYTIC ACTIVITY	2.25138e-10	40755	1469	1294	96	2.05824	2.59182e-11
RESPONSE TO WOUNDING	2.74402e-10	40755	656	1294	56	2.68863	3.16618e-11
LIPID HYDROXYLATION	2.75006e-10	40755	7	1294	7	31.4954	3.20212e-11
MONOACYLGLYCEROL BIOSYNTHETIC PROCESS	2.75006e-10	40755	7	1294	7	31.4954	3.20212e-11
CDP CHOLINE PATHWAY	2.75006e-10	40755	7	1294	7	31.4954	3.20212e-11
ALKALOID METABOLIC PROCESS	2.75006e-10	40755	7	1294	7	31.4954	3.20212e-11
SERINE FAMILY AMINO ACID BIOSYNTHETIC PROCESS	2.99189e-10	40755	18	1294	10	17.4974	3.49159e-11
ORGANIC HYDROXY COMPOUND TRANSPORT	3.17869e-10	40755	268	1294	33	3.87816	3.71796e-11
REGULATION OF LIPID LOCALIZATION	3.46131e-10	40755	171	1294	26	4.78877	4.05765e-11
ANION TRANSMEMBRANE TRANSPORT	3.59104e-10	40755	315	1294	36	3.59947	4.21919e-11
PROLINE METABOLIC PROCESS	3.643e-10	40755	10	1294	8	25.1963	4.29943e-11
PYRIMIDINE RIBONUCLEOSIDE MONOPHOSPHATE METABOLIC PROCESS	3.643e-10	40755	10	1294	8	25.1963	4.29943e-11
KETONE BIOSYNTHETIC PROCESS	3.93894e-10	40755	44	1294	14	10.0213	4.65908e-11
POSITIVE REGULATION OF LIPID TRANSPORT	4.14577e-10	40755	70	1294	17	7.64887	4.91463e-11
PYRIMIDINE RIBONUCLEOTIDE METABOLIC PROCESS	4.54616e-10	40755	24	1294	11	14.4354	5.41324e-11
INDOLE CONTAINING COMPOUND METABOLIC PROCESS	4.54616e-10	40755	24	1294	11	14.4354	5.41324e-11
MONOACYLGLYCEROL METABOLIC PROCESS	4.63721e-10	40755	14	1294	9	20.247	5.53387e-11
CELLULAR RESPONSE TO ENDOGENOUS STIMULUS	4.97715e-10	40755	1404	1294	92	2.0638	5.95265e-11
DNA METABOLIC PROCESS	5.29199e-10	40755	942	1294	70	2.34042	6.34314e-11
RHYTHMIC PROCESS	5.821e-10	40755	305	1294	35	3.61422	6.99257e-11
SIGNAL RELEASE	6.27636e-10	40755	615	1294	53	2.71423	7.5561e-11
REGULATION OF SECRETION	6.41746e-10	40755	748	1294	60	2.52637	7.74288e-11
CELLULAR OXIDANT DETOXIFICATION	6.55241e-10	40755	103	1294	20	6.1156	7.92297e-11
LONG CHAIN FATTY ACYL COA METABOLIC PROCESS	7.74727e-10	40755	25	1294	11	13.858	9.38816e-11
POSITIVE REGULATION OF LIPID LOCALIZATION	9.3057e-10	40755	94	1294	19	6.36608	1.13012e-10
POLYOL BIOSYNTHETIC PROCESS	9.3116e-10	40755	64	1294	16	7.87384	1.13329e-10
TOXIN METABOLIC PROCESS	1.09974e-09	40755	15	1294	9	18.8972	1.34426e-10
COENZYME A METABOLIC PROCESS	1.09974e-09	40755	15	1294	9	18.8972	1.34426e-10
CELLULAR RESPONSE TO LIPID	1.11935e-09	40755	588	1294	51	2.73174	1.37117e-10
ARGININE METABOLIC PROCESS	1.12836e-09	40755	20	1294	10	15.7477	1.39113e-10
GLYCEROL ETHER METABOLIC PROCESS	1.12836e-09	40755	20	1294	10	15.7477	1.39113e-10
LEUKOTRIENE BIOSYNTHETIC PROCESS	1.12836e-09	40755	20	1294	10	15.7477	1.39113e-10
N ACETYLNEURAMINATE METABOLIC PROCESS	1.2323e-09	40755	11	1294	8	22.9057	1.53226e-10
CHROMATIN ORGANIZATION	1.2323e-09	40755	820	1294	63	2.41977	1.52434e-10
L ASPARTATE TRANSMEMBRANE TRANSPORT	1.2323e-09	40755	11	1294	8	22.9057	1.53226e-10
ETHER BIOSYNTHETIC PROCESS	1.2323e-09	40755	11	1294	8	22.9057	1.53226e-10
GLUCOCORTICOID METABOLIC PROCESS	1.26836e-09	40755	26	1294	11	13.325	1.58043e-10
WOUND HEALING	1.30547e-09	40755	536	1294	48	2.82048	1.63012e-10
DOPAMINE METABOLIC PROCESS	1.36005e-09	40755	40	1294	13	10.236	1.70185e-10
REGULATION OF CARBOHYDRATE METABOLIC PROCESS	1.38164e-09	40755	210	1294	28	4.19938	1.73979e-10
NEUTRAL LIPID CATABOLIC PROCESS	1.38164e-09	40755	48	1294	14	9.18615	1.7362e-10
CELLULAR RESPONSE TO PEPTIDE	1.38164e-09	40755	397	1294	40	3.17334	1.73526e-10
REGULATION OF PHOSPHORUS METABOLIC PROCESS	1.55645e-09	40755	1866	1294	111	1.87352	1.96401e-10
PROSTANOID METABOLIC PROCESS	1.86613e-09	40755	49	1294	14	8.99868	2.3597e-10
OXALOACETATE METABOLIC PROCESS	1.94157e-09	40755	8	1294	7	27.5584	2.4909e-10
MALATE METABOLIC PROCESS	1.94157e-09	40755	8	1294	7	27.5584	2.4909e-10
GLUTAMATE CATABOLIC PROCESS	1.94157e-09	40755	8	1294	7	27.5584	2.4909e-10
CREATINE METABOLIC PROCESS	1.94157e-09	40755	8	1294	7	27.5584	2.4909e-10
SPERMIDINE METABOLIC PROCESS	1.94157e-09	40755	8	1294	7	27.5584	2.4909e-10
PHENYLPROPANOID METABOLIC PROCESS	1.94157e-09	40755	8	1294	7	27.5584	2.4909e-10
ACYLGLYCEROL ACYL CHAIN REMODELING	1.94157e-09	40755	8	1294	7	27.5584	2.4909e-10
REGULATION OF REACTIVE OXYGEN SPECIES METABOLIC PROCESS	2.14704e-09	40755	200	1294	27	4.25187	2.76016e-10
LEUKOTRIENE METABOLIC PROCESS	2.22569e-09	40755	34	1294	12	11.116	2.86713e-10
PYRIMIDINE NUCLEOBASE METABOLIC PROCESS	2.31286e-09	40755	16	1294	9	17.7161	2.98552e-10
REGULATION OF LIPID TRANSPORT	2.49498e-09	40755	135	1294	22	5.13258	3.22717e-10
POLYSACCHARIDE METABOLIC PROCESS	2.49634e-09	40755	111	1294	20	5.67484	3.23551e-10
CARBOHYDRATE HOMEOSTASIS	2.51486e-09	40755	245	1294	30	3.85658	3.26613e-10
CENTRAL NERVOUS SYSTEM DEVELOPMENT	2.54265e-09	40755	1041	1294	73	2.20861	3.30893e-10
CELL REDOX HOMEOSTASIS	2.55917e-09	40755	59	1294	15	8.0073	3.33717e-10
PROTEOGLYCAN METABOLIC PROCESS	3.19458e-09	40755	90	1294	18	6.29907	4.17416e-10
FRUCTOSE 6 PHOSPHATE METABOLIC PROCESS	3.39887e-09	40755	12	1294	8	20.9969	4.46796e-10
CYTIDINE TO URIDINE EDITING	3.39887e-09	40755	12	1294	8	20.9969	4.46796e-10
ALDEHYDE CATABOLIC PROCESS	3.39887e-09	40755	12	1294	8	20.9969	4.46796e-10
LIPID STORAGE	3.5641e-09	40755	80	1294	17	6.69276	4.69455e-10
AMINO ACID TRANSMEMBRANE TRANSPORT	4.61641e-09	40755	92	1294	18	6.16214	6.09279e-10
INDOLALKYLAMINE METABOLIC PROCESS	4.64802e-09	40755	17	1294	9	16.674	6.16451e-10
GLYCOLIPID CATABOLIC PROCESS	4.64802e-09	40755	17	1294	9	16.674	6.16451e-10
SUPEROXIDE ANION GENERATION	4.64802e-09	40755	36	1294	12	10.4985	6.17123e-10
REGULATION OF RESPONSE TO STRESS	4.67486e-09	40755	1537	1294	95	1.94669	6.21918e-10
RESPONSE TO ALKALOID	5.23719e-09	40755	104	1294	19	5.75396	6.98108e-10
CARBOHYDRATE DERIVATIVE TRANSPORT	5.48964e-09	40755	93	1294	18	6.09588	7.33205e-10
OLIGOSACCHARIDE METABOLIC PROCESS	5.57589e-09	40755	53	1294	14	8.31953	7.46194e-10
RESPONSE TO LIGHT STIMULUS	6.38684e-09	40755	318	1294	34	3.36743	8.56402e-10
L AMINO ACID TRANSPORT	6.95965e-09	40755	73	1294	16	6.90309	9.35043e-10
MONOTERPENOID METABOLIC PROCESS	7.51095e-09	40755	6	1294	6	31.4954	1.01307e-09
PYRUVATE BIOSYNTHETIC PROCESS	7.51095e-09	40755	6	1294	6	31.4954	1.01307e-09
POSITIVE REGULATION OF CARBOHYDRATE METABOLIC PROCESS	7.75922e-09	40755	84	1294	17	6.37406	1.0486e-09
OMEGA HYDROXYLASE P450 PATHWAY	8.04944e-09	40755	9	1294	7	24.4964	1.08994e-09
REGULATION OF STEROID METABOLIC PROCESS	8.15404e-09	40755	131	1294	21	5.04888	1.10625e-09
LYSINE METABOLIC PROCESS	8.30651e-09	40755	13	1294	8	19.3818	1.12912e-09
HEPATICOBILIARY SYSTEM DEVELOPMENT	8.41855e-09	40755	144	1294	22	4.81179	1.14657e-09
PROTEOGLYCAN BIOSYNTHETIC PROCESS	8.42772e-09	40755	64	1294	15	7.38173	1.15004e-09
NEUROTRANSMITTER TRANSPORT	8.60818e-09	40755	228	1294	28	3.86785	1.17693e-09
ACETYL COA METABOLIC PROCESS	9.17138e-09	40755	38	1294	12	9.9459	1.25877e-09
SYNAPTIC TRANSMISSION GLUTAMATERGIC	9.17138e-09	40755	96	1294	18	5.90538	1.25869e-09
REGULATION OF CELL POPULATION PROLIFERATION	9.1997e-09	40755	1765	1294	104	1.85582	1.26508e-09
MRNA MODIFICATION	9.54484e-09	40755	24	1294	10	13.1231	1.31506e-09
ANIMAL ORGAN REGENERATION	1.03502e-08	40755	75	1294	16	6.71901	1.42874e-09
CELLULAR RESPONSE TO KETONE	1.08448e-08	40755	97	1294	18	5.8445	1.49988e-09
REGULATION OF BLOOD PRESSURE	1.10952e-08	40755	187	1294	25	4.21061	1.53742e-09
TEMPERATURE HOMEOSTASIS	1.23802e-08	40755	174	1294	24	4.34419	1.71875e-09
PROTEIN TETRAMERIZATION	1.33459e-08	40755	87	1294	17	6.15427	1.85633e-09
CELLULAR RESPONSE TO PEPTIDE HORMONE STIMULUS	1.48879e-08	40755	329	1294	34	3.25484	2.07474e-09
HYDROGEN PEROXIDE METABOLIC PROCESS	1.51669e-08	40755	57	1294	14	7.7357	2.12161e-09
HISTONE H3 K4 METHYLATION	1.51669e-08	40755	57	1294	14	7.7357	2.12161e-09
VASCULAR PROCESS IN CIRCULATORY SYSTEM	1.53337e-08	40755	190	1294	25	4.14413	2.14898e-09
N ACETYLGLUCOSAMINE METABOLIC PROCESS	1.57518e-08	40755	19	1294	9	14.9189	2.21173e-09
C21 STEROID HORMONE METABOLIC PROCESS	1.74119e-08	40755	40	1294	12	9.44861	2.4494e-09
PEPTIDYL THREONINE MODIFICATION	2.01194e-08	40755	125	1294	20	5.03926	2.83558e-09
HEAD DEVELOPMENT	2.09332e-08	40755	802	1294	59	2.31699	2.95579e-09
GLUCOSAMINE CONTAINING COMPOUND METABOLIC PROCESS	2.37595e-08	40755	26	1294	10	12.1136	3.36113e-09
REGULATION OF SYSTEM PROCESS	2.37998e-08	40755	626	1294	50	2.5156	3.3731e-09
PURINE NUCLEOBASE BIOSYNTHETIC PROCESS	2.47885e-08	40755	10	1294	7	22.0468	3.53282e-09
GLYOXYLATE METABOLIC PROCESS	2.47885e-08	40755	10	1294	7	22.0468	3.53282e-09
DNA CYTOSINE DEAMINATION	2.47885e-08	40755	10	1294	7	22.0468	3.53282e-09
TUBE DEVELOPMENT	2.93925e-08	40755	1148	1294	75	2.05762	4.19672e-09
PTERIDINE CONTAINING COMPOUND METABOLIC PROCESS	3.23935e-08	40755	34	1294	11	10.1897	4.63374e-09
PEPTIDYL ARGININE MODIFICATION	3.61205e-08	40755	27	1294	10	11.6649	5.18589e-09
MODIFIED AMINO ACID TRANSPORT	3.61205e-08	40755	27	1294	10	11.6649	5.18589e-09
FRUCTOSE METABOLIC PROCESS	3.69479e-08	40755	15	1294	8	16.7975	5.33388e-09
PHOSPHATIDYLETHANOLAMINE BIOSYNTHETIC PROCESS	3.69479e-08	40755	15	1294	8	16.7975	5.33388e-09
G PROTEIN COUPLED GLUTAMATE RECEPTOR SIGNALING PATHWAY	3.69479e-08	40755	15	1294	8	16.7975	5.33388e-09
ACIDIC AMINO ACID TRANSPORT	3.70376e-08	40755	71	1294	15	6.65395	5.35659e-09
NEURON DEATH	3.84069e-08	40755	359	1294	35	3.07058	5.56475e-09
REGULATION OF ANION TRANSPORT	3.88032e-08	40755	105	1294	18	5.39921	5.6324e-09
BASE CONVERSION OR SUBSTITUTION EDITING	4.56113e-08	40755	21	1294	9	13.498	6.64464e-09
LINOLEIC ACID METABOLIC PROCESS	4.56113e-08	40755	21	1294	9	13.498	6.64464e-09
PEPTIDE METABOLIC PROCESS	4.67677e-08	40755	904	1294	63	2.19492	6.89827e-09
AMINO ACID BETAINE BIOSYNTHETIC PROCESS	4.67677e-08	40755	7	1294	6	26.996	6.89935e-09
SPHINGOMYELIN CATABOLIC PROCESS	4.67677e-08	40755	7	1294	6	26.996	6.89935e-09
ALDITOL BIOSYNTHETIC PROCESS	4.67677e-08	40755	7	1294	6	26.996	6.89935e-09
PURINE NUCLEOTIDE SALVAGE	4.67677e-08	40755	7	1294	6	26.996	6.89935e-09
S ADENOSYLMETHIONINE CYCLE	4.67677e-08	40755	7	1294	6	26.996	6.89935e-09
AMINO ACID SALVAGE	4.67677e-08	40755	7	1294	6	26.996	6.89935e-09
L ALPHA AMINO ACID TRANSMEMBRANE TRANSPORT	4.67902e-08	40755	62	1294	14	7.11186	6.91499e-09
RESPONSE TO CARBOHYDRATE	5.06206e-08	40755	232	1294	27	3.66541	7.49441e-09
NEGATIVE REGULATION OF CELL DEATH	5.15084e-08	40755	1034	1294	69	2.10172	7.63942e-09
FOLIC ACID CONTAINING COMPOUND METABOLIC PROCESS	5.27452e-08	40755	28	1294	10	11.2483	7.83675e-09
PEPTIDYL LYSINE TRIMETHYLATION	5.44898e-08	40755	53	1294	13	7.72528	8.11031e-09
RIBONUCLEOSIDE TRIPHOSPHATE METABOLIC PROCESS	5.47472e-08	40755	84	1294	16	5.99912	8.16304e-09
CELLULAR RESPONSE TO OXYGEN LEVELS	6.03817e-08	40755	234	1294	27	3.63408	9.01907e-09
DISACCHARIDE METABOLIC PROCESS	6.29143e-08	40755	11	1294	7	20.0425	9.4471e-09
PEPTIDYL PROLINE HYDROXYLATION TO 4 HYDROXY L PROLINE	6.29143e-08	40755	11	1294	7	20.0425	9.4471e-09
NEUROTRANSMITTER CATABOLIC PROCESS	6.29143e-08	40755	11	1294	7	20.0425	9.4471e-09
REGULATION OF NUCLEOTIDE METABOLIC PROCESS	6.41759e-08	40755	121	1294	19	4.94555	9.65344e-09
GLYCINE METABOLIC PROCESS	6.85741e-08	40755	16	1294	8	15.7477	1.03692e-08
HISTONE H3 K36 METHYLATION	6.85741e-08	40755	16	1294	8	15.7477	1.03692e-08
NEGATIVE REGULATION OF SINGLE STRANDED VIRAL RNA REPLICATION VIA DOUBLE STRANDED DNA INTERMEDIATE	6.85741e-08	40755	16	1294	8	15.7477	1.03692e-08
REGULATION OF INTRACELLULAR SIGNAL TRANSDUCTION	7.01859e-08	40755	1862	1294	105	1.77605	1.06314e-08
POSITIVE REGULATION OF ION TRANSPORT	7.2055e-08	40755	284	1294	30	3.32697	1.09335e-08
SEXUAL REPRODUCTION	8.10746e-08	40755	876	1294	61	2.19317	1.23235e-08
POSITIVE REGULATION OF SIGNALING	8.74807e-08	40755	1894	1294	106	1.76268	1.33203e-08
RESPONSE TO RADIATION	1.04722e-07	40755	446	1294	39	2.75408	1.59732e-08
CELLULAR RESPONSE TO INSULIN STIMULUS	1.07165e-07	40755	225	1294	26	3.63946	1.63739e-08
POSITIVE REGULATION OF LIPID BIOSYNTHETIC PROCESS	1.07317e-07	40755	88	1294	16	5.72643	1.64255e-08
TRIGLYCERIDE CATABOLIC PROCESS	1.13127e-07	40755	38	1294	11	9.11708	1.73446e-08
PURINE NUCLEOSIDE BIOSYNTHETIC PROCESS	1.13382e-07	40755	23	1294	9	12.3243	1.74433e-08
CELLULAR POLYSACCHARIDE CATABOLIC PROCESS	1.13382e-07	40755	23	1294	9	12.3243	1.74433e-08
MULTI MULTICELLULAR ORGANISM PROCESS	1.16483e-07	40755	226	1294	26	3.62336	1.79512e-08
SHORT CHAIN FATTY ACID METABOLIC PROCESS	1.23117e-07	40755	17	1294	8	14.8213	1.90383e-08
HYDROGEN PEROXIDE BIOSYNTHETIC PROCESS	1.23117e-07	40755	17	1294	8	14.8213	1.90383e-08
DEPHOSPHORYLATION	1.37664e-07	40755	488	1294	41	2.64613	2.13241e-08
CYSTEINE METABOLIC PROCESS	1.41851e-07	40755	12	1294	7	18.3723	2.20475e-08
L SERINE METABOLIC PROCESS	1.41851e-07	40755	12	1294	7	18.3723	2.20475e-08
PORPHYRIN CONTAINING COMPOUND METABOLIC PROCESS	1.50715e-07	40755	39	1294	11	8.88331	2.34649e-08
BLOOD VESSEL MORPHOGENESIS	1.57219e-07	40755	706	1294	52	2.31977	2.45189e-08
POSITIVE REGULATION OF ANION TRANSPORT	1.68051e-07	40755	58	1294	13	7.05931	2.62524e-08
ASPARTATE METABOLIC PROCESS	1.70155e-07	40755	8	1294	6	23.6215	2.68501e-08
LEUCINE METABOLIC PROCESS	1.70155e-07	40755	8	1294	6	23.6215	2.68501e-08
DEOXYRIBONUCLEOSIDE METABOLIC PROCESS	1.70155e-07	40755	8	1294	6	23.6215	2.68501e-08
POLYPRENOL METABOLIC PROCESS	1.70155e-07	40755	8	1294	6	23.6215	2.68501e-08
GALACTOSE CATABOLIC PROCESS	1.70155e-07	40755	8	1294	6	23.6215	2.68501e-08
PLATELET ACTIVATING FACTOR METABOLIC PROCESS	1.70155e-07	40755	8	1294	6	23.6215	2.68501e-08
RESPONSE TO VITAMIN	1.70994e-07	40755	91	1294	16	5.53765	2.70275e-08
3 PHOSPHOADENOSINE 5 PHOSPHOSULFATE METABOLIC PROCESS	1.71011e-07	40755	24	1294	9	11.8108	2.71203e-08
DETECTION OF EXTERNAL BIOTIC STIMULUS	1.71011e-07	40755	24	1294	9	11.8108	2.71203e-08
POSITIVE REGULATION OF PHOSPHORUS METABOLIC PROCESS	1.74732e-07	40755	1179	1294	74	1.97681	2.77564e-08
PROTEIN COMPLEX OLIGOMERIZATION	1.77176e-07	40755	231	1294	26	3.54493	2.81913e-08
HETEROCHROMATIN ORGANIZATION	1.86666e-07	40755	80	1294	15	5.90538	2.97506e-08
ONE CARBON METABOLIC PROCESS	1.96918e-07	40755	40	1294	11	8.66122	3.14363e-08
PLATELET ACTIVATING FACTOR BIOSYNTHETIC PROCESS	1.9736e-07	40755	5	1294	5	31.4954	3.20268e-08
SPERMINE METABOLIC PROCESS	1.9736e-07	40755	5	1294	5	31.4954	3.20268e-08
PYRUVATE FAMILY AMINO ACID METABOLIC PROCESS	1.9736e-07	40755	5	1294	5	31.4954	3.20268e-08
GAMMA AMINOBUTYRIC ACID METABOLIC PROCESS	1.9736e-07	40755	5	1294	5	31.4954	3.20268e-08
TRNA PSEUDOURIDINE SYNTHESIS	1.9736e-07	40755	5	1294	5	31.4954	3.20268e-08
PEPTIDE MODIFICATION	1.9736e-07	40755	5	1294	5	31.4954	3.20268e-08
PYRIMIDINE NUCLEOTIDE SALVAGE	1.9736e-07	40755	5	1294	5	31.4954	3.20268e-08
VITAMIN B6 METABOLIC PROCESS	1.9736e-07	40755	5	1294	5	31.4954	3.20268e-08
ANTIGEN PROCESSING AND PRESENTATION ENDOGENOUS LIPID ANTIGEN VIA MHC CLASS IB	1.9736e-07	40755	5	1294	5	31.4954	3.20268e-08
MRNA PSEUDOURIDINE SYNTHESIS	1.9736e-07	40755	5	1294	5	31.4954	3.20268e-08
UNSATURATED FATTY ACID BIOSYNTHETIC PROCESS	2.00825e-07	40755	59	1294	13	6.93966	3.26949e-08
PROTEIN HOMOTETRAMERIZATION	2.00825e-07	40755	59	1294	13	6.93966	3.26949e-08
NEUROTRANSMITTER BIOSYNTHETIC PROCESS	2.04277e-07	40755	18	1294	8	13.9979	3.33106e-08
PEPTIDYL SERINE MODIFICATION	2.13e-07	40755	333	1294	32	3.02658	3.47892e-08
NUCLEOSIDE TRIPHOSPHATE BIOSYNTHETIC PROCESS	2.16318e-07	40755	81	1294	15	5.83247	3.54451e-08
STEROL BIOSYNTHETIC PROCESS	2.16318e-07	40755	81	1294	15	5.83247	3.54451e-08
PROTEIN O LINKED GLYCOSYLATION	2.18624e-07	40755	105	1294	17	5.09925	3.59382e-08
NEGATIVE REGULATION OF SMALL MOLECULE METABOLIC PROCESS	2.18624e-07	40755	105	1294	17	5.09925	3.59382e-08
POLYSACCHARIDE CATABOLIC PROCESS	2.50098e-07	40755	25	1294	9	11.3383	4.11778e-08
RESPONSE TO ACID CHEMICAL	2.50621e-07	40755	132	1294	19	4.53342	4.13301e-08
CIRCULATORY SYSTEM DEVELOPMENT	2.79186e-07	40755	1194	1294	74	1.95197	4.61142e-08
GALACTOSE METABOLIC PROCESS	2.7945e-07	40755	13	1294	7	16.959	4.64523e-08
ETHANOL CATABOLIC PROCESS	2.7945e-07	40755	13	1294	7	16.959	4.64523e-08
QUATERNARY AMMONIUM GROUP TRANSPORT	2.7945e-07	40755	13	1294	7	16.959	4.64523e-08
PHENOL CONTAINING COMPOUND CATABOLIC PROCESS	2.7945e-07	40755	13	1294	7	16.959	4.64523e-08
CELLULAR RESPONSE TO STEROID HORMONE STIMULUS	2.95508e-07	40755	206	1294	24	3.66936	4.91995e-08
TETRAPYRROLE METABOLIC PROCESS	2.99905e-07	40755	61	1294	13	6.71213	5.00105e-08
POSITIVE REGULATION OF PROTEIN METABOLIC PROCESS	3.19658e-07	40755	1731	1294	97	1.7649	5.33885e-08
RESPONSE TO MONOSACCHARIDE	3.22796e-07	40755	207	1294	24	3.65164	5.39977e-08
REGULATION OF CELLULAR CARBOHYDRATE METABOLIC PROCESS	3.23011e-07	40755	148	1294	20	4.25613	5.41188e-08
PYRIMIDINE NUCLEOSIDE TRIPHOSPHATE BIOSYNTHETIC PROCESS	3.32763e-07	40755	19	1294	8	13.2612	5.5928e-08
RESPONSE TO VITAMIN A	3.32763e-07	40755	19	1294	8	13.2612	5.5928e-08
CATION TRANSPORT	3.51043e-07	40755	1179	1294	73	1.95009	5.90929e-08
MULTICELLULAR ORGANISM REPRODUCTION	3.88141e-07	40755	875	1294	59	2.12369	6.544e-08
VERY LONG CHAIN FATTY ACID METABOLIC PROCESS	3.89844e-07	40755	34	1294	10	9.26334	6.58298e-08
REGULATION OF PHOSPHORYLATION	3.94708e-07	40755	1668	1294	94	1.77492	6.67551e-08
CHROMOSOME ORGANIZATION	4.28664e-07	40755	1253	1294	76	1.91033	7.26108e-08
REGULATION OF CHROMATIN ORGANIZATION	4.36099e-07	40755	195	1294	23	3.71484	7.39853e-08
PHOSPHATIDYLGLYCEROL BIOSYNTHETIC PROCESS	4.59806e-07	40755	9	1294	6	20.9969	7.83705e-08
PEPTIDYL ARGININE OMEGA N METHYLATION	4.59806e-07	40755	9	1294	6	20.9969	7.83705e-08
LEUKOTRIENE D4 METABOLIC PROCESS	4.59806e-07	40755	9	1294	6	20.9969	7.83705e-08
DNA METHYLATION DEPENDENT HETEROCHROMATIN ASSEMBLY	5.2753e-07	40755	20	1294	8	12.5981	9.06084e-08
SINGLE STRANDED VIRAL RNA REPLICATION VIA DOUBLE STRANDED DNA INTERMEDIATE	5.2753e-07	40755	20	1294	8	12.5981	9.06084e-08
DNA DEAMINATION	5.2753e-07	40755	14	1294	7	15.7477	9.03438e-08
HOMOCYSTEINE METABOLIC PROCESS	5.2753e-07	40755	14	1294	7	15.7477	9.03438e-08
TERTIARY ALCOHOL METABOLIC PROCESS	5.2753e-07	40755	20	1294	8	12.5981	9.06084e-08
CHONDROITIN SULFATE PROTEOGLYCAN METABOLIC PROCESS	5.39613e-07	40755	44	1294	11	7.87384	9.28259e-08
REGULATION OF CHOLESTEROL METABOLIC PROCESS	6.45355e-07	40755	65	1294	13	6.29907	1.11186e-07
GLUTAMATE SECRETION	6.90541e-07	40755	45	1294	11	7.69887	1.19335e-07
PHENOL CONTAINING COMPOUND BIOSYNTHETIC PROCESS	6.90541e-07	40755	45	1294	11	7.69887	1.19335e-07
QUINONE METABOLIC PROCESS	6.95892e-07	40755	36	1294	10	8.74871	1.20443e-07
STEROL HOMEOSTASIS	7.10011e-07	40755	101	1294	16	4.98936	1.23261e-07
REGULATION OF RESPONSE TO OXIDATIVE STRESS	7.10011e-07	40755	101	1294	16	4.98936	1.23261e-07
REGULATION OF INFLAMMATORY RESPONSE	7.14498e-07	40755	425	1294	36	2.66784	1.24228e-07
POSITIVE REGULATION OF CELL DEATH	7.76363e-07	40755	745	1294	52	2.19833	1.35393e-07
GROWTH	7.76363e-07	40755	981	1294	63	2.02264	1.35255e-07
REGULATION OF CHROMATIN ASSEMBLY	8.14613e-07	40755	21	1294	8	11.9982	1.42278e-07
REGULATION OF RESPONSE TO EXTERNAL STIMULUS	8.34104e-07	40755	1094	1294	68	1.95766	1.45902e-07
POLYSACCHARIDE BIOSYNTHETIC PROCESS	8.6608e-07	40755	78	1294	14	5.65301	1.51724e-07
MANNOSYLATION	9.13958e-07	40755	37	1294	10	8.51226	1.60352e-07
SULFUR AMINO ACID CATABOLIC PROCESS	9.36086e-07	40755	15	1294	7	14.6978	1.64727e-07
FATTY ACID BETA OXIDATION USING ACYL COA OXIDASE	9.36086e-07	40755	15	1294	7	14.6978	1.64727e-07
ENZYME DIRECTED RRNA PSEUDOURIDINE SYNTHESIS	1.0429e-06	40755	6	1294	5	26.2461	1.87095e-07
SUCCINATE METABOLIC PROCESS	1.0429e-06	40755	6	1294	5	26.2461	1.87095e-07
DE NOVO IMP BIOSYNTHETIC PROCESS	1.0429e-06	40755	6	1294	5	26.2461	1.87095e-07
SPHINGOMYELIN BIOSYNTHETIC PROCESS	1.0429e-06	40755	6	1294	5	26.2461	1.87095e-07
NUCLEOSIDE MONOPHOSPHATE CATABOLIC PROCESS	1.0429e-06	40755	6	1294	5	26.2461	1.87095e-07
ATTACHMENT OF GPI ANCHOR TO PROTEIN	1.0429e-06	40755	6	1294	5	26.2461	1.87095e-07
N ACETYLNEURAMINATE CATABOLIC PROCESS	1.0429e-06	40755	6	1294	5	26.2461	1.87095e-07
PENTOSE CATABOLIC PROCESS	1.0429e-06	40755	6	1294	5	26.2461	1.87095e-07
WATER SOLUBLE VITAMIN BIOSYNTHETIC PROCESS	1.0429e-06	40755	6	1294	5	26.2461	1.87095e-07
CHOLINE CATABOLIC PROCESS	1.0429e-06	40755	6	1294	5	26.2461	1.87095e-07
RESPONSE TO STARVATION	1.0429e-06	40755	205	1294	23	3.53363	1.85187e-07
NUCLEOBASE CATABOLIC PROCESS	1.0429e-06	40755	6	1294	5	26.2461	1.87095e-07
FLAVONE METABOLIC PROCESS	1.0429e-06	40755	6	1294	5	26.2461	1.87095e-07
PIGMENT BIOSYNTHETIC PROCESS	1.04894e-06	40755	57	1294	12	6.6306	1.88455e-07
COENZYME A BIOSYNTHETIC PROCESS	1.05792e-06	40755	10	1294	6	18.8972	1.90627e-07
CATECHOLAMINE CATABOLIC PROCESS	1.05792e-06	40755	10	1294	6	18.8972	1.90627e-07
RESPONSE TO AMINE	1.07059e-06	40755	47	1294	11	7.37126	1.93192e-07
HORMONE TRANSPORT	1.07277e-06	40755	323	1294	30	2.92527	1.93868e-07
STEROL TRANSPORT	1.14897e-06	40755	118	1294	17	4.53747	2.07941e-07
RESPONSE TO HYDROGEN PEROXIDE	1.16701e-06	40755	146	1294	19	4.09871	2.11513e-07
PYRIMIDINE NUCLEOSIDE TRIPHOSPHATE METABOLIC PROCESS	1.1974e-06	40755	22	1294	8	11.4529	2.17336e-07
POSITIVE REGULATION OF NUCLEOTIDE METABOLIC PROCESS	1.3393e-06	40755	48	1294	11	7.21769	2.43445e-07
METAL ION HOMEOSTASIS	1.34037e-06	40755	655	1294	47	2.25997	2.43993e-07
SINGLE FERTILIZATION	1.34267e-06	40755	162	1294	20	3.88832	2.44764e-07
PROSTANOID BIOSYNTHETIC PROCESS	1.36882e-06	40755	30	1294	9	9.44861	2.49893e-07
VASCULATURE DEVELOPMENT	1.48432e-06	40755	826	1294	55	2.09715	2.7137e-07
RIBONUCLEOSIDE TRIPHOSPHATE BIOSYNTHETIC PROCESS	1.51547e-06	40755	70	1294	13	5.84914	2.77464e-07
PEPTIDYL PROLINE HYDROXYLATION	1.55099e-06	40755	16	1294	7	13.7792	2.84784e-07
LOW DENSITY LIPOPROTEIN PARTICLE REMODELING	1.55099e-06	40755	16	1294	7	13.7792	2.84784e-07
ORGANIC CATION TRANSPORT	1.65829e-06	40755	49	1294	11	7.07039	3.04922e-07
UROGENITAL SYSTEM DEVELOPMENT	1.67021e-06	40755	330	1294	30	2.86321	3.07555e-07
BODY FLUID SECRETION	1.72055e-06	40755	95	1294	15	4.97295	3.17278e-07
L GLUTAMATE TRANSMEMBRANE TRANSPORT	1.75421e-06	40755	23	1294	8	10.9549	3.23946e-07
INOSITOL LIPID MEDIATED SIGNALING	1.82227e-06	40755	196	1294	22	3.53519	3.36996e-07
CHONDROITIN SULFATE PROTEOGLYCAN BIOSYNTHETIC PROCESS	1.84771e-06	40755	31	1294	9	9.14382	3.42187e-07
REGULATION OF DEFENSE RESPONSE	1.87658e-06	40755	747	1294	51	2.15029	3.48027e-07
RESPONSE TO LEUKEMIA INHIBITORY FACTOR	1.96566e-06	40755	96	1294	15	4.92115	3.65065e-07
INSULIN SECRETION	1.98442e-06	40755	213	1294	23	3.40091	3.69073e-07
LIPID PHOSPHORYLATION	2.09851e-06	40755	72	1294	13	5.68666	3.90844e-07
HISTONE ARGININE METHYLATION	2.18159e-06	40755	11	1294	6	17.1793	4.08043e-07
PEPTIDYL ARGININE N METHYLATION	2.18159e-06	40755	11	1294	6	17.1793	4.08043e-07
KYNURENINE METABOLIC PROCESS	2.18159e-06	40755	11	1294	6	17.1793	4.08043e-07
NEGATIVE REGULATION OF VIRAL GENOME REPLICATION	2.20467e-06	40755	61	1294	12	6.19581	4.12939e-07
POSITIVE REGULATION OF COLD INDUCED THERMOGENESIS	2.23523e-06	40755	97	1294	15	4.87042	4.19252e-07
ENERGY RESERVE METABOLIC PROCESS	2.43865e-06	40755	85	1294	14	5.18747	4.5805e-07
REGULATION OF MACROPHAGE DERIVED FOAM CELL DIFFERENTIATION	2.45287e-06	40755	32	1294	9	8.85807	4.62659e-07
RESPONSE TO MINERALOCORTICOID	2.45287e-06	40755	32	1294	9	8.85807	4.62659e-07
REGULATION OF SYNAPTIC TRANSMISSION GLUTAMATERGIC	2.45287e-06	40755	73	1294	13	5.60876	4.61766e-07
CARDIOLIPIN METABOLIC PROCESS	2.49258e-06	40755	17	1294	7	12.9687	4.70806e-07
REGULATION OF TRANSPOSITION	2.49732e-06	40755	24	1294	8	10.4985	4.72359e-07
POSITIVE REGULATION OF CELLULAR BIOSYNTHETIC PROCESS	2.57318e-06	40755	1964	1294	103	1.65174	4.87385e-07
CELLULAR RESPONSE TO CORTICOSTEROID STIMULUS	2.62187e-06	40755	62	1294	12	6.09588	4.97298e-07
REGULATION OF CHROMOSOME ORGANIZATION	2.64789e-06	40755	356	1294	31	2.74257	5.0363e-07
REGULATION OF HORMONE SECRETION	2.64789e-06	40755	267	1294	26	3.06696	5.02962e-07
COGNITION	2.66289e-06	40755	302	1294	28	2.9201	5.07184e-07
CELLULAR RESPONSE TO REACTIVE OXYGEN SPECIES	2.81159e-06	40755	170	1294	20	3.70534	5.36247e-07
ADAPTIVE THERMOGENESIS	2.83949e-06	40755	155	1294	19	3.86072	5.42315e-07
REGULATION OF CARBOHYDRATE BIOSYNTHETIC PROCESS	2.8752e-06	40755	99	1294	15	4.77202	5.49892e-07
MAINTENANCE OF LOCATION	3.04838e-06	40755	322	1294	29	2.83654	5.83817e-07
DIGESTION	3.05106e-06	40755	141	1294	18	4.02068	5.85135e-07
NEUROTRANSMITTER UPTAKE	3.05317e-06	40755	42	1294	10	7.4989	5.86344e-07
REACTIVE NITROGEN SPECIES METABOLIC PROCESS	3.19647e-06	40755	87	1294	14	5.06822	6.14706e-07
SULFUR AMINO ACID TRANSPORT	3.27507e-06	40755	7	1294	5	22.4967	6.37585e-07
PUTRESCINE METABOLIC PROCESS	3.27507e-06	40755	7	1294	5	22.4967	6.37585e-07
PANTOTHENATE METABOLIC PROCESS	3.27507e-06	40755	7	1294	5	22.4967	6.37585e-07
ALDITOL CATABOLIC PROCESS	3.27507e-06	40755	7	1294	5	22.4967	6.37585e-07
PROTEIN REPAIR	3.27507e-06	40755	7	1294	5	22.4967	6.37585e-07
PIGMENT CATABOLIC PROCESS	3.27507e-06	40755	7	1294	5	22.4967	6.37585e-07
GLYCOLIPID TRANSPORT	3.27507e-06	40755	7	1294	5	22.4967	6.37585e-07
ANTIGEN PROCESSING AND PRESENTATION OF LIPID ANTIGEN VIA MHC CLASS IB	3.27507e-06	40755	7	1294	5	22.4967	6.37585e-07
L KYNURENINE METABOLIC PROCESS	3.27507e-06	40755	7	1294	5	22.4967	6.37585e-07
RESPONSE TO CADMIUM ION	3.65834e-06	40755	64	1294	12	5.90538	7.13164e-07
REGULATION OF FATTY ACID METABOLIC PROCESS	3.66362e-06	40755	101	1294	15	4.67753	7.16123e-07
REGULATION OF LIPASE ACTIVITY	3.66362e-06	40755	101	1294	15	4.67753	7.16123e-07
GLYCOSYLCERAMIDE METABOLIC PROCESS	3.82259e-06	40755	18	1294	7	12.2482	7.49211e-07
HIGH DENSITY LIPOPROTEIN PARTICLE REMODELING	3.82259e-06	40755	18	1294	7	12.2482	7.49211e-07
TRYPTOPHAN METABOLIC PROCESS	4.04044e-06	40755	12	1294	6	15.7477	7.94038e-07
POSITIVE REGULATION OF SPHINGOLIPID BIOSYNTHETIC PROCESS	4.04044e-06	40755	12	1294	6	15.7477	7.94038e-07
REGULATION OF TUBE SIZE	4.06546e-06	40755	144	1294	18	3.93692	8.01096e-07
REGULATION OF POSTSYNAPTIC MEMBRANE POTENTIAL	4.06546e-06	40755	144	1294	18	3.93692	8.01096e-07
PEPTIDE HORMONE SECRETION	4.27658e-06	40755	257	1294	25	3.06375	8.43825e-07
REGULATION OF PROTEIN MODIFICATION PROCESS	4.30745e-06	40755	1914	1294	100	1.64553	8.5105e-07
REGULATION OF DNA METABOLIC PROCESS	4.34801e-06	40755	365	1294	31	2.67495	8.6021e-07
INTERMEMBRANE LIPID TRANSFER	4.71132e-06	40755	44	1294	10	7.15804	9.33327e-07
REGULATION OF CHROMATIN ASSEMBLY OR DISASSEMBLY	4.77363e-06	40755	26	1294	8	9.69088	9.48187e-07
POLYOL CATABOLIC PROCESS	4.77363e-06	40755	26	1294	8	9.69088	9.48187e-07
TUBE MORPHOGENESIS	5.18144e-06	40755	951	1294	59	1.95397	1.03055e-06
VIRAL RNA GENOME REPLICATION	5.36723e-06	40755	35	1294	9	8.09881	1.06892e-06
PROTEIN HOMOOLIGOMERIZATION	5.60522e-06	40755	178	1294	20	3.5388	1.1178e-06
DEVELOPMENTAL PROCESS INVOLVED IN REPRODUCTION	5.70245e-06	40755	999	1294	61	1.92314	1.14019e-06
NEURON APOPTOTIC PROCESS	5.70245e-06	40755	244	1294	24	3.0979	1.13918e-06
POSITIVE REGULATION OF MACROPHAGE DERIVED FOAM CELL DIFFERENTIATION	5.73189e-06	40755	19	1294	7	11.6036	1.15363e-06
LONG CHAIN FATTY ACYL COA BIOSYNTHETIC PROCESS	5.73189e-06	40755	19	1294	7	11.6036	1.15363e-06
TETRAHYDROFOLATE METABOLIC PROCESS	5.73189e-06	40755	19	1294	7	11.6036	1.15363e-06
REGULATION OF SPHINGOLIPID BIOSYNTHETIC PROCESS	5.73189e-06	40755	19	1294	7	11.6036	1.15363e-06
DETECTION OF OTHER ORGANISM	5.73189e-06	40755	19	1294	7	11.6036	1.15363e-06
REGULATION OF HISTONE METHYLATION	5.91985e-06	40755	67	1294	12	5.64096	1.19302e-06
SMALL GTPASE MEDIATED SIGNAL TRANSDUCTION	5.94187e-06	40755	507	1294	38	2.3606	1.19902e-06
REGULATION OF IMMUNE SYSTEM PROCESS	6.28043e-06	40755	1637	1294	88	1.69309	1.26899e-06
POSITIVE REGULATION OF SECRETION	6.35672e-06	40755	372	1294	31	2.62461	1.28608e-06
FERTILIZATION	6.55985e-06	40755	196	1294	21	3.3745	1.3289e-06
DETECTION OF BIOTIC STIMULUS	6.82827e-06	40755	36	1294	9	7.87384	1.38508e-06
AMINO SUGAR CATABOLIC PROCESS	7.06433e-06	40755	13	1294	6	14.5363	1.43483e-06
REGULATION OF INSULIN SECRETION	7.1539e-06	40755	181	1294	20	3.48015	1.4549e-06
REGULATION OF GLUCOSE METABOLIC PROCESS	7.47875e-06	40755	121	1294	16	4.16468	1.52294e-06
PEPTIDE SECRETION	7.90585e-06	40755	554	1294	40	2.27403	1.61199e-06
L SERINE BIOSYNTHETIC PROCESS	8.09819e-06	40755	8	1294	5	19.6846	1.65548e-06
FLAVIN CONTAINING COMPOUND METABOLIC PROCESS	8.09819e-06	40755	8	1294	5	19.6846	1.65548e-06
HYALURONAN METABOLIC PROCESS	8.67881e-06	40755	37	1294	9	7.66103	1.77874e-06
REGULATION OF SUPEROXIDE METABOLIC PROCESS	8.67881e-06	40755	37	1294	9	7.66103	1.77874e-06
REGULATION OF PROTEIN LOCALIZATION	9.4754e-06	40755	993	1294	60	1.90304	1.9445e-06
CELLULAR GLUCOSE HOMEOSTASIS	9.50231e-06	40755	153	1294	18	3.70534	1.95253e-06
REGULATION OF ION TRANSPORT	9.62698e-06	40755	706	1294	47	2.09672	1.98068e-06
POSITIVE REGULATION OF HYDROLASE ACTIVITY	9.64779e-06	40755	771	1294	50	2.0425	1.98751e-06
REGENERATION	9.68633e-06	40755	201	1294	21	3.29056	1.998e-06
REGULATION OF MAPK CASCADE	1.02649e-05	40755	751	1294	49	2.05496	2.12004e-06
BILE ACID METABOLIC PROCESS	1.06021e-05	40755	48	1294	10	6.56153	2.19247e-06
RESPONSE TO ACTIVITY	1.09315e-05	40755	71	1294	12	5.32316	2.26636e-06
FOAM CELL DIFFERENTIATION	1.09315e-05	40755	38	1294	9	7.45943	2.26515e-06
REGULATION OF HYDROLASE ACTIVITY	1.12833e-05	40755	1301	1294	73	1.76723	2.34227e-06
CELLULAR RESPONSE TO INORGANIC SUBSTANCE	1.14959e-05	40755	220	1294	22	3.14954	2.38942e-06
TRANSPOSITION	1.14998e-05	40755	29	1294	8	8.68838	2.39327e-06
HYALURONAN BIOSYNTHETIC PROCESS	1.16366e-05	40755	14	1294	6	13.498	2.44319e-06
NAD BIOSYNTHESIS VIA NICOTINAMIDE RIBOSIDE SALVAGE PATHWAY	1.16366e-05	40755	14	1294	6	13.498	2.44319e-06
CERAMIDE TRANSPORT	1.16366e-05	40755	14	1294	6	13.498	2.44319e-06
SPHINGOSINE BIOSYNTHETIC PROCESS	1.16366e-05	40755	14	1294	6	13.498	2.44319e-06
MACROMOLECULE DEACYLATION	1.16366e-05	40755	111	1294	15	4.25613	2.43484e-06
PRIMARY AMINO COMPOUND METABOLIC PROCESS	1.16366e-05	40755	14	1294	6	13.498	2.44319e-06
FATTY ACID DERIVATIVE CATABOLIC PROCESS	1.16366e-05	40755	14	1294	6	13.498	2.44319e-06
VITAMIN BIOSYNTHETIC PROCESS	1.19176e-05	40755	21	1294	7	10.4985	2.51789e-06
GLYCOSIDE METABOLIC PROCESS	1.19176e-05	40755	21	1294	7	10.4985	2.51789e-06
CATECHOLAMINE BIOSYNTHETIC PROCESS	1.19176e-05	40755	21	1294	7	10.4985	2.51789e-06
LIPID DIGESTION	1.19176e-05	40755	21	1294	7	10.4985	2.51789e-06
HISTONE H3 K4 TRIMETHYLATION	1.19176e-05	40755	21	1294	7	10.4985	2.51789e-06
REGULATION OF GLUCONEOGENESIS	1.26209e-05	40755	49	1294	10	6.42763	2.67646e-06
LACTATION	1.26209e-05	40755	49	1294	10	6.42763	2.67646e-06
POSITIVE REGULATION OF ATP METABOLIC PROCESS	1.26209e-05	40755	49	1294	10	6.42763	2.67646e-06
MUSCLE SYSTEM PROCESS	1.40125e-05	40755	466	1294	35	2.36553	2.97526e-06
CELLULAR GLUCAN METABOLIC PROCESS	1.4442e-05	40755	73	1294	12	5.17732	3.07026e-06
POSITIVE REGULATION OF INSULIN SECRETION	1.67213e-05	40755	74	1294	12	5.10736	3.55922e-06
ACETYL COA BIOSYNTHETIC PROCESS	1.68312e-05	40755	22	1294	7	10.0213	3.59149e-06
DIOL BIOSYNTHETIC PROCESS	1.68312e-05	40755	22	1294	7	10.0213	3.59149e-06
DITERPENOID BIOSYNTHETIC PROCESS	1.6872e-05	40755	9	1294	5	17.4974	3.62686e-06
SHORT CHAIN FATTY ACID CATABOLIC PROCESS	1.6872e-05	40755	9	1294	5	17.4974	3.62686e-06
POSITIVE REGULATION OF CELLULAR AMINE METABOLIC PROCESS	1.6872e-05	40755	9	1294	5	17.4974	3.62686e-06
ADENOSINE METABOLIC PROCESS	1.6872e-05	40755	9	1294	5	17.4974	3.62686e-06
EXCITATORY CHEMICAL SYNAPTIC TRANSMISSION	1.6872e-05	40755	9	1294	5	17.4974	3.62686e-06
MITOCHONDRIAL RNA MODIFICATION	1.6872e-05	40755	9	1294	5	17.4974	3.62686e-06
IRON ION HOMEOSTASIS	1.68786e-05	40755	87	1294	13	4.7062	3.63272e-06
ANION HOMEOSTASIS	1.69267e-05	40755	62	1294	11	5.58789	3.64753e-06
PEPTIDYL ARGININE METHYLATION	1.83419e-05	40755	15	1294	6	12.5981	3.96216e-06
AMP METABOLIC PROCESS	1.83419e-05	40755	15	1294	6	12.5981	3.96216e-06
RESPONSE TO OXYGEN RADICAL	1.92213e-05	40755	31	1294	8	8.12784	4.15719e-06
IMPORT INTO CELL	1.98109e-05	40755	228	1294	22	3.03903	4.28993e-06
REGULATION OF CELL ACTIVATION	2.19631e-05	40755	643	1294	43	2.10622	4.76176e-06
FRUCTOSE 2 6 BISPHOSPHATE METABOLIC PROCESS	2.23878e-05	40755	5	1294	4	25.1963	4.93051e-06
SUCCINYL COA METABOLIC PROCESS	2.23878e-05	40755	5	1294	4	25.1963	4.93051e-06
GLUTAMATE BIOSYNTHETIC PROCESS	2.23878e-05	40755	5	1294	4	25.1963	4.93051e-06
PHOSPHAGEN METABOLIC PROCESS	2.23878e-05	40755	5	1294	4	25.1963	4.93051e-06
ANDROGEN CATABOLIC PROCESS	2.23878e-05	40755	5	1294	4	25.1963	4.93051e-06
BRANCHED CHAIN AMINO ACID BIOSYNTHETIC PROCESS	2.23878e-05	40755	5	1294	4	25.1963	4.93051e-06
DOLICHOL METABOLIC PROCESS	2.23878e-05	40755	5	1294	4	25.1963	4.93051e-06
L METHIONINE SALVAGE FROM METHYLTHIOADENOSINE	2.23878e-05	40755	5	1294	4	25.1963	4.93051e-06
PEPTIDYL ARGININE METHYLATION TO ASYMMETRICAL DIMETHYL ARGININE	2.23878e-05	40755	5	1294	4	25.1963	4.93051e-06
DNA METHYLATION ON CYTOSINE	2.23878e-05	40755	5	1294	4	25.1963	4.93051e-06
CARNITINE BIOSYNTHETIC PROCESS	2.23878e-05	40755	5	1294	4	25.1963	4.93051e-06
PYRIMIDINE DEOXYRIBONUCLEOSIDE METABOLIC PROCESS	2.23878e-05	40755	5	1294	4	25.1963	4.93051e-06
QUINOLINATE METABOLIC PROCESS	2.23878e-05	40755	5	1294	4	25.1963	4.93051e-06
RESPONSE TO FATTY ACID	2.42343e-05	40755	90	1294	13	4.54933	5.34354e-06
VISUAL BEHAVIOR	2.56398e-05	40755	53	1294	10	5.94252	5.66021e-06
LOCOMOTORY BEHAVIOR	2.62695e-05	40755	198	1294	20	3.18135	5.80613e-06
POSITIVE REGULATION OF CHROMOSOME ORGANIZATION	2.76106e-05	40755	182	1294	19	3.28798	6.10983e-06
ACETYL COA BIOSYNTHETIC PROCESS FROM PYRUVATE	2.78099e-05	40755	16	1294	6	11.8108	6.16859e-06
PYRIMIDINE RIBONUCLEOSIDE TRIPHOSPHATE METABOLIC PROCESS	2.78099e-05	40755	16	1294	6	11.8108	6.16859e-06
POSITIVE REGULATION OF DNA METABOLIC PROCESS	3.04226e-05	40755	200	1294	20	3.14954	6.75613e-06
POSITIVE REGULATION OF CHROMATIN ORGANIZATION	3.08165e-05	40755	106	1294	14	4.15976	6.86795e-06
NEGATIVE REGULATION OF REACTIVE OXYGEN SPECIES METABOLIC PROCESS	3.08165e-05	40755	66	1294	11	5.24923	6.86474e-06
POSITIVE REGULATION OF REACTIVE OXYGEN SPECIES METABOLIC PROCESS	3.08165e-05	40755	106	1294	14	4.15976	6.86795e-06
POSITIVE REGULATION OF GLYCOLYTIC PROCESS	3.08605e-05	40755	24	1294	7	9.18615	6.89402e-06
POSITIVE REGULATION OF TRIGLYCERIDE METABOLIC PROCESS	3.08605e-05	40755	24	1294	7	9.18615	6.89402e-06
RESPONSE TO AMPHETAMINE	3.09191e-05	40755	33	1294	8	7.63524	6.91526e-06
POSITIVE REGULATION OF VASCULATURE DEVELOPMENT	3.11982e-05	40755	235	1294	22	2.9485	6.98589e-06
REGULATION OF VASCULATURE DEVELOPMENT	3.13167e-05	40755	444	1294	33	2.34087	7.02069e-06
PEPTIDYL LYSINE MONOMETHYLATION	3.13219e-05	40755	10	1294	5	15.7477	7.0631e-06
GALACTOLIPID METABOLIC PROCESS	3.13219e-05	40755	10	1294	5	15.7477	7.0631e-06
RRNA PSEUDOURIDINE SYNTHESIS	3.13219e-05	40755	10	1294	5	15.7477	7.0631e-06
INDOLE CONTAINING COMPOUND CATABOLIC PROCESS	3.13219e-05	40755	10	1294	5	15.7477	7.0631e-06
CELLULAR RESPONSE TO ALDEHYDE	3.13219e-05	40755	10	1294	5	15.7477	7.0631e-06
NEGATIVE REGULATION OF BIOSYNTHETIC PROCESS	3.13542e-05	40755	1760	1294	90	1.61056	7.07864e-06
REPRODUCTIVE SYSTEM DEVELOPMENT	3.40999e-05	40755	446	1294	33	2.33037	7.70752e-06
REGULATION OF ORGANIC ACID TRANSPORT	3.52592e-05	40755	67	1294	11	5.17088	7.97883e-06
REGULATION OF PHOSPHOLIPID METABOLIC PROCESS	3.8456e-05	40755	94	1294	13	4.35574	8.71238e-06
FATTY ACID HOMEOSTASIS	4.08984e-05	40755	17	1294	6	11.116	9.27647e-06
REGULATION OF ATP METABOLIC PROCESS	4.28715e-05	40755	124	1294	15	3.80992	9.7353e-06
CELLULAR PROTEIN CONTAINING COMPLEX ASSEMBLY	4.292e-05	40755	1117	1294	63	1.77637	9.75762e-06
POSITIVE REGULATION OF CATABOLIC PROCESS	4.46162e-05	40755	452	1294	33	2.29944	1.0155e-05
REGULATION OF PEPTIDE SECRETION	4.51217e-05	40755	432	1294	32	2.33299	1.0282e-05
CELL DEATH IN RESPONSE TO OXIDATIVE STRESS	5.41301e-05	40755	97	1294	13	4.22103	1.2349e-05
HEPARAN SULFATE PROTEOGLYCAN BIOSYNTHETIC PROCESS	5.42023e-05	40755	26	1294	7	8.47952	1.2394e-05
RESPONSE TO IMMOBILIZATION STRESS	5.42023e-05	40755	26	1294	7	8.47952	1.2394e-05
CHROMATIN SILENCING AT TELOMERE	5.47013e-05	40755	11	1294	5	14.3161	1.2609e-05
ARGININE CATABOLIC PROCESS	5.47013e-05	40755	11	1294	5	14.3161	1.2609e-05
L PHENYLALANINE METABOLIC PROCESS	5.47013e-05	40755	11	1294	5	14.3161	1.2609e-05
TYROSINE METABOLIC PROCESS	5.47013e-05	40755	11	1294	5	14.3161	1.2609e-05
GLUTATHIONE CATABOLIC PROCESS	5.47013e-05	40755	11	1294	5	14.3161	1.2609e-05
CORTISOL METABOLIC PROCESS	5.47013e-05	40755	11	1294	5	14.3161	1.2609e-05
HORMONE CATABOLIC PROCESS	5.47013e-05	40755	11	1294	5	14.3161	1.2609e-05
POSITIVE REGULATION OF EPITHELIAL CELL MIGRATION	5.65219e-05	40755	175	1294	18	3.23952	1.30435e-05
POSITIVE REGULATION OF DEVELOPMENTAL PROCESS	5.71307e-05	40755	1466	1294	77	1.65426	1.31991e-05
REGULATION OF STEROL TRANSPORT	6.12242e-05	40755	71	1294	11	4.87956	1.41609e-05
PEPTIDOGLYCAN METABOLIC PROCESS	6.18398e-05	40755	6	1294	4	20.9969	1.44173e-05
LEUCINE CATABOLIC PROCESS	6.18398e-05	40755	6	1294	4	20.9969	1.44173e-05
PROLINE BIOSYNTHETIC PROCESS	6.18398e-05	40755	6	1294	4	20.9969	1.44173e-05
HISTONE H4 R3 METHYLATION	6.18398e-05	40755	6	1294	4	20.9969	1.44173e-05
5 PHOSPHORIBOSE 1 DIPHOSPHATE METABOLIC PROCESS	6.18398e-05	40755	6	1294	4	20.9969	1.44173e-05
3 PHOSPHOADENOSINE 5 PHOSPHOSULFATE BIOSYNTHETIC PROCESS	6.18398e-05	40755	6	1294	4	20.9969	1.44173e-05
ENDOCANNABINOID SIGNALING PATHWAY	6.18398e-05	40755	6	1294	4	20.9969	1.44173e-05
POSITIVE REGULATION OF LIPID CATABOLIC PROCESS	6.97223e-05	40755	27	1294	7	8.16546	1.62734e-05
EMBRYO DEVELOPMENT	6.98469e-05	40755	1065	1294	60	1.77439	1.63209e-05
REGULATION OF MEMBRANE POTENTIAL	7.2592e-05	40755	443	1294	32	2.27506	1.69815e-05
REGULATION OF PEPTIDE HORMONE SECRETION	7.33627e-05	40755	213	1294	20	2.95731	1.71811e-05
NEGATIVE REGULATION OF VIRAL LIFE CYCLE	7.45885e-05	40755	86	1294	12	4.3947	1.74878e-05
RAS PROTEIN SIGNAL TRANSDUCTION	7.62346e-05	40755	344	1294	27	2.47202	1.78938e-05
SIGNAL TRANSDUCTION BY PROTEIN PHOSPHORYLATION	7.79159e-05	40755	952	1294	55	1.81959	1.8309e-05
POSITIVE REGULATION OF CELLULAR COMPONENT ORGANIZATION	8.7828e-05	40755	1217	1294	66	1.70805	2.06613e-05
NUCLEOSIDE TRIPHOSPHATE CATABOLIC PROCESS	8.90736e-05	40755	12	1294	5	13.1231	2.10482e-05
VASCULAR TRANSPORT	8.90736e-05	40755	12	1294	5	13.1231	2.10482e-05
XENOBIOTIC CATABOLIC PROCESS	8.90736e-05	40755	12	1294	5	13.1231	2.10482e-05
KETONE BODY METABOLIC PROCESS	8.90736e-05	40755	12	1294	5	13.1231	2.10482e-05
DIOL METABOLIC PROCESS	8.91096e-05	40755	28	1294	7	7.87384	2.11037e-05
CELLULAR RESPONSE TO OXYGEN RADICAL	8.91096e-05	40755	28	1294	7	7.87384	2.11037e-05
ANATOMICAL STRUCTURE HOMEOSTASIS	9.05075e-05	40755	469	1294	33	2.21609	2.14586e-05
REGULATION OF OXIDOREDUCTASE ACTIVITY	9.11313e-05	40755	117	1294	14	3.76868	2.16305e-05
MITOCHONDRIAL GENE EXPRESSION	9.24921e-05	40755	165	1294	17	3.24498	2.19778e-05
CELL MOTILITY	9.49914e-05	40755	1815	1294	90	1.56175	2.25967e-05
REGULATION OF HISTONE MODIFICATION	9.55524e-05	40755	149	1294	16	3.38205	2.27554e-05
POSITIVE REGULATION OF CELLULAR CARBOHYDRATE METABOLIC PROCESS	0.000101092	40755	62	1294	10	5.0799	2.41013e-05
REGULATION OF CELLULAR LOCALIZATION	0.000102414	40755	1009	1294	57	1.77922	2.44435e-05
HOMEOSTASIS OF NUMBER OF CELLS	0.000105154	40755	255	1294	22	2.71725	2.51251e-05
ANATOMICAL STRUCTURE FORMATION INVOLVED IN MORPHOGENESIS	0.00010588	40755	1201	1294	65	1.70458	2.53264e-05
POSITIVE REGULATION OF CELLULAR AMIDE METABOLIC PROCESS	0.000107293	40755	167	1294	17	3.20611	2.56927e-05
ACYLGLYCEROL HOMEOSTASIS	0.000107949	40755	39	1294	8	6.46059	2.58782e-05
NEGATIVE REGULATION OF VIRAL PROCESS	0.000110073	40755	104	1294	13	3.93692	2.64163e-05
DEFENSE RESPONSE TO OTHER ORGANISM	0.000110829	40755	1203	1294	65	1.70174	2.66271e-05
UBIQUINONE METABOLIC PROCESS	0.000111303	40755	20	1294	6	9.44861	2.67702e-05
POSITIVE REGULATION OF STEROL TRANSPORT	0.000112249	40755	29	1294	7	7.60233	2.7057e-05
REGULATION OF FERTILIZATION	0.000112249	40755	29	1294	7	7.60233	2.7057e-05
SECOND MESSENGER MEDIATED SIGNALING	0.000123928	40755	456	1294	32	2.2102	2.99047e-05
CELLULAR RESPONSE TO MOLECULE OF BACTERIAL ORIGIN	0.000129313	40755	222	1294	20	2.83742	3.12381e-05
REGULATION OF SYSTEMIC ARTERIAL BLOOD PRESSURE BY HORMONE	0.000129768	40755	40	1294	8	6.29907	3.14506e-05
POSITIVE REGULATION OF ORGANIC ACID TRANSPORT	0.000129768	40755	40	1294	8	6.29907	3.14506e-05
INTESTINAL ABSORPTION	0.000129768	40755	40	1294	8	6.29907	3.14506e-05
MEMORY	0.000130521	40755	121	1294	14	3.64409	3.16675e-05
GANGLIOSIDE CATABOLIC PROCESS	0.00013413	40755	7	1294	4	17.9974	3.27904e-05
ADENYLATE CYCLASE INHIBITING G PROTEIN COUPLED GLUTAMATE RECEPTOR SIGNALING PATHWAY	0.00013413	40755	7	1294	4	17.9974	3.27904e-05
CARDIOLIPIN BIOSYNTHETIC PROCESS	0.00013413	40755	7	1294	4	17.9974	3.27904e-05
DE NOVO NAD BIOSYNTHETIC PROCESS FROM TRYPTOPHAN	0.00013413	40755	7	1294	4	17.9974	3.27904e-05
CARDIOLIPIN ACYL CHAIN REMODELING	0.00013413	40755	7	1294	4	17.9974	3.27904e-05
D AMINO ACID TRANSPORT	0.00013413	40755	7	1294	4	17.9974	3.27904e-05
TESTOSTERONE BIOSYNTHETIC PROCESS	0.00013413	40755	7	1294	4	17.9974	3.27904e-05
POSITIVE REGULATION OF IMMUNE EFFECTOR PROCESS	0.000135518	40755	223	1294	20	2.8247	3.33082e-05
ESTROGEN BIOSYNTHETIC PROCESS	0.000135518	40755	13	1294	5	12.1136	3.33066e-05
MINERALOCORTICOID METABOLIC PROCESS	0.000135518	40755	13	1294	5	12.1136	3.33066e-05
OLIGOSACCHARIDE CATABOLIC PROCESS	0.000135518	40755	13	1294	5	12.1136	3.33066e-05
MITOCHONDRIAL TRNA PROCESSING	0.000135518	40755	13	1294	5	12.1136	3.33066e-05
CELLULAR ION HOMEOSTASIS	0.000136039	40755	675	1294	42	1.95971	3.34721e-05
IMMUNE SYSTEM DEVELOPMENT	0.000137651	40755	1021	1294	57	1.75831	3.3905e-05
REGULATION OF MITOCHONDRIAL GENE EXPRESSION	0.000139063	40755	30	1294	7	7.34892	3.43261e-05
CELLULAR RESPONSE TO CAMP	0.000139063	40755	52	1294	9	5.45112	3.431e-05
TISSUE HOMEOSTASIS	0.000144872	40755	261	1294	22	2.65478	3.5806e-05
NEUROMUSCULAR PROCESS	0.000144872	40755	107	1294	13	3.82654	3.58365e-05
OLIGOSACCHARIDE LIPID INTERMEDIATE BIOSYNTHETIC PROCESS	0.000146968	40755	21	1294	6	8.99868	3.64711e-05
SEROTONIN TRANSPORT	0.000146968	40755	21	1294	6	8.99868	3.64711e-05
SPHINGOID METABOLIC PROCESS	0.000146968	40755	21	1294	6	8.99868	3.64711e-05
NEGATIVE REGULATION OF MOLECULAR FUNCTION	0.00015611	40755	1194	1294	64	1.68819	3.87807e-05
POSITIVE REGULATION OF CELL POPULATION PROLIFERATION	0.000157196	40755	979	1294	55	1.7694	3.91334e-05
REGULATION OF CELL DIFFERENTIATION	0.000157196	40755	1945	1294	94	1.52214	3.91238e-05
CHROMATIN ORGANIZATION INVOLVED IN REGULATION OF TRANSCRIPTION	0.000160933	40755	156	1294	16	3.23029	4.01061e-05
POSITIVE REGULATION OF PEPTIDE SECRETION	0.000161434	40755	226	1294	20	2.7872	4.02734e-05
CIRCADIAN REGULATION OF GENE EXPRESSION	0.000168855	40755	66	1294	10	4.77202	4.21694e-05
PEPTIDE CATABOLIC PROCESS	0.000172501	40755	31	1294	7	7.11186	4.31254e-05
IN UTERO EMBRYONIC DEVELOPMENT	0.000180261	40755	383	1294	28	2.30253	4.51127e-05
RESPONSE TO PH	0.000182137	40755	42	1294	8	5.99912	4.56301e-05
REGULATION OF PEPTIDE TRANSPORT	0.000189116	40755	708	1294	43	1.91285	4.74285e-05
POSITIVE REGULATION OF MAPK CASCADE	0.000190423	40755	553	1294	36	2.05033	4.78065e-05
POSITIVE REGULATION OF ADAPTIVE IMMUNE RESPONSE	0.000191238	40755	110	1294	13	3.72218	4.80614e-05
REGULATION OF SYSTEMIC ARTERIAL BLOOD PRESSURE	0.00019126	40755	95	1294	12	3.97836	4.81342e-05
AMINOGLYCAN CATABOLIC PROCESS	0.00019126	40755	67	1294	10	4.7008	4.81677e-05
GANGLIOSIDE METABOLIC PROCESS	0.000193168	40755	22	1294	6	8.58964	4.8801e-05
TRNA WOBBLE BASE MODIFICATION	0.000193168	40755	22	1294	6	8.58964	4.8801e-05
POSITIVE REGULATION OF RESPONSE TO OXIDATIVE STRESS	0.000193168	40755	22	1294	6	8.58964	4.8801e-05
MAMMARY GLAND DEVELOPMENT	0.000194363	40755	142	1294	15	3.32697	4.91541e-05
ANTIGEN PROCESSING AND PRESENTATION VIA MHC CLASS IB	0.000197646	40755	14	1294	5	11.2483	5.04529e-05
REGULATION OF CELLULAR AMINE METABOLIC PROCESS	0.000197646	40755	81	1294	11	4.27715	5.02331e-05
REGULATION OF SULFUR METABOLIC PROCESS	0.000197646	40755	14	1294	5	11.2483	5.04529e-05
GMP METABOLIC PROCESS	0.000197646	40755	14	1294	5	11.2483	5.04529e-05
CDP DIACYLGLYCEROL METABOLIC PROCESS	0.000197646	40755	14	1294	5	11.2483	5.04529e-05
L GLUTAMATE IMPORT	0.000197646	40755	14	1294	5	11.2483	5.04529e-05
IMIDAZOLE CONTAINING COMPOUND METABOLIC PROCESS	0.000197646	40755	14	1294	5	11.2483	5.04529e-05
TRICARBOXYLIC ACID METABOLIC PROCESS	0.000197646	40755	14	1294	5	11.2483	5.04529e-05
REGULATION OF DNA METHYLATION DEPENDENT HETEROCHROMATIN ASSEMBLY	0.000197646	40755	14	1294	5	11.2483	5.04529e-05
POSITIVE REGULATION OF NF KAPPAB TRANSCRIPTION FACTOR ACTIVITY	0.0001979	40755	159	1294	16	3.16934	5.05699e-05
PROTEIN DEMETHYLATION	0.000208825	40755	32	1294	7	6.88961	5.36916e-05
HEPARAN SULFATE PROTEOGLYCAN METABOLIC PROCESS	0.000208825	40755	32	1294	7	6.88961	5.36916e-05
HEME METABOLIC PROCESS	0.000208825	40755	32	1294	7	6.88961	5.36916e-05
HYDROGEN PEROXIDE CATABOLIC PROCESS	0.000208825	40755	32	1294	7	6.88961	5.36916e-05
PROTEIN KINASE C SIGNALING	0.000208825	40755	32	1294	7	6.88961	5.36916e-05
NEUROTRANSMITTER REUPTAKE	0.000208825	40755	32	1294	7	6.88961	5.36916e-05
INTRINSIC APOPTOTIC SIGNALING PATHWAY IN RESPONSE TO OXIDATIVE STRESS	0.000211346	40755	43	1294	8	5.8596	5.45069e-05
NEUTRAL AMINO ACID TRANSPORT	0.000211346	40755	43	1294	8	5.8596	5.45069e-05
REGULATION OF TRIGLYCERIDE METABOLIC PROCESS	0.000211346	40755	43	1294	8	5.8596	5.45069e-05
REGULATION OF ORGANELLE ORGANIZATION	0.000220643	40755	1308	1294	68	1.63737	5.69625e-05
CHEMICAL SYNAPTIC TRANSMISSION POSTSYNAPTIC	0.000224807	40755	112	1294	13	3.65571	5.80969e-05
REGULATION OF IMMUNE RESPONSE	0.000227285	40755	1018	1294	56	1.73255	5.87971e-05
LEARNING	0.000241751	40755	145	1294	15	3.25814	6.26031e-05
CELLULAR RESPONSE TO EXTRACELLULAR STIMULUS	0.000242615	40755	252	1294	21	2.62461	6.28907e-05
POSITIVE REGULATION OF REPRODUCTIVE PROCESS	0.000243297	40755	83	1294	11	4.17408	6.31315e-05
PURINE NUCLEOSIDE CATABOLIC PROCESS	0.000244617	40755	8	1294	4	15.7477	6.39252e-05
PEPTIDYL LYSINE HYDROXYLATION	0.000244617	40755	8	1294	4	15.7477	6.39252e-05
PYRIMIDINE NUCLEOBASE BIOSYNTHETIC PROCESS	0.000244617	40755	8	1294	4	15.7477	6.39252e-05
NEGATIVE REGULATION OF GLIAL CELL APOPTOTIC PROCESS	0.000244617	40755	8	1294	4	15.7477	6.39252e-05
PEPTIDYL LYSINE DEACETYLATION	0.000244617	40755	8	1294	4	15.7477	6.39252e-05
GLYCOSYLCERAMIDE CATABOLIC PROCESS	0.000244617	40755	8	1294	4	15.7477	6.39252e-05
IMIDAZOLE CONTAINING COMPOUND CATABOLIC PROCESS	0.000244617	40755	8	1294	4	15.7477	6.39252e-05
REGULATION OF HISTONE H3 K9 METHYLATION	0.000245376	40755	23	1294	6	8.21618	6.42527e-05
FATTY ACID TRANSMEMBRANE TRANSPORT	0.000245376	40755	23	1294	6	8.21618	6.42527e-05
NEGATIVE REGULATION OF LIPID METABOLIC PROCESS	0.000249921	40755	98	1294	12	3.85658	6.55746e-05
REGULATION OF STEROID BIOSYNTHETIC PROCESS	0.000249921	40755	98	1294	12	3.85658	6.55746e-05
DEFENSE RESPONSE TO GRAM POSITIVE BACTERIUM	0.000275712	40755	99	1294	12	3.81762	7.24871e-05
POSITIVE REGULATION OF PEPTIDE HORMONE SECRETION	0.000275712	40755	99	1294	12	3.81762	7.24871e-05
CELLULAR RESPONSE TO FATTY ACID	0.000276603	40755	57	1294	9	4.97295	7.27942e-05
LACTATE METABOLIC PROCESS	0.00027809	40755	15	1294	5	10.4985	7.36983e-05
REGULATION OF G PROTEIN COUPLED RECEPTOR SIGNALING PATHWAY	0.00027809	40755	147	1294	15	3.21381	7.32666e-05
TERPENOID BIOSYNTHETIC PROCESS	0.00027809	40755	15	1294	5	10.4985	7.36983e-05
RETINAL METABOLIC PROCESS	0.00027809	40755	15	1294	5	10.4985	7.36983e-05
NEGATIVE REGULATION OF CIRCADIAN RHYTHM	0.00027809	40755	15	1294	5	10.4985	7.36983e-05
ALDEHYDE BIOSYNTHETIC PROCESS	0.00027809	40755	15	1294	5	10.4985	7.36983e-05
LEUKOCYTE PROLIFERATION	0.00027809	40755	313	1294	24	2.41498	7.36526e-05
POSITIVE REGULATION OF HORMONE SECRETION	0.000288011	40755	131	1294	14	3.36592	7.64033e-05
AMINO ACID IMPORT	0.000288464	40755	45	1294	8	5.59918	7.65995e-05
REGULATION OF CATABOLIC PROCESS	0.000293656	40755	1029	1294	56	1.71403	7.80555e-05
REGULATION OF NERVOUS SYSTEM PROCESS	0.000297261	40755	148	1294	15	3.1921	7.91703e-05
NEGATIVE REGULATION OF CHROMOSOME ORGANIZATION	0.000297261	40755	148	1294	15	3.1921	7.91703e-05
REGULATION OF VIRAL GENOME REPLICATION	0.000299852	40755	100	1294	12	3.77944	8.00184e-05
CELLULAR RESPONSE TO HYDROGEN PEROXIDE	0.000299852	40755	100	1294	12	3.77944	8.00184e-05
XENOBIOTIC TRANSPORT	0.000303946	40755	34	1294	7	6.48434	8.1191e-05
ANTIGEN PROCESSING AND PRESENTATION OF ENDOGENOUS ANTIGEN	0.000311497	40755	24	1294	6	7.87384	8.33723e-05
SECONDARY METABOLITE BIOSYNTHETIC PROCESS	0.000311497	40755	24	1294	6	7.87384	8.33723e-05
PROTEIN TARGETING	0.000314392	40755	439	1294	30	2.1523	8.42299e-05
POSITIVE REGULATION OF CELL DIFFERENTIATION	0.000322107	40755	1033	1294	56	1.7074	8.63818e-05
PURINE NUCLEOSIDE TRIPHOSPHATE METABOLIC PROCESS	0.000326915	40755	86	1294	11	4.02848	8.77573e-05
DIGESTIVE SYSTEM PROCESS	0.000361441	40755	102	1294	12	3.70534	9.71207e-05
NEGATIVE REGULATION OF PROTEIN MODIFICATION PROCESS	0.000362492	40755	640	1294	39	1.91925	9.74985e-05
REGULATION OF ADAPTIVE IMMUNE RESPONSE	0.000363024	40755	168	1294	16	2.99956	9.77373e-05
RESPONSE TO TUMOR NECROSIS FACTOR	0.000366517	40755	319	1294	24	2.36956	9.87742e-05
REGULATION OF PHOSPHOLIPASE ACTIVITY	0.000376783	40755	73	1294	10	4.31443	0.00010164
RESPONSE TO FOLLICLE STIMULATING HORMONE	0.00038586	40755	16	1294	5	9.8423	0.000104394
SODIUM INDEPENDENT ORGANIC ANION TRANSPORT	0.00038586	40755	16	1294	5	9.8423	0.000104394
POSITIVE REGULATION OF FERTILIZATION	0.00038586	40755	16	1294	5	9.8423	0.000104394
DEFENSE RESPONSE TO BACTERIUM	0.000397704	40755	341	1294	25	2.30904	0.000107703
RNA PROCESSING	0.000399327	40755	1437	1294	72	1.57806	0.000108248
PEPTIDE BIOSYNTHETIC PROCESS	0.000402711	40755	758	1294	44	1.82823	0.000109271
CELL GROWTH	0.000410447	40755	489	1294	32	2.06105	0.000111478
FATTY ACID ALPHA OXIDATION	0.000410583	40755	9	1294	4	13.9979	0.000112164
BIOTIN METABOLIC PROCESS	0.000410583	40755	9	1294	4	13.9979	0.000112164
CANNABINOID SIGNALING PATHWAY	0.000410583	40755	9	1294	4	13.9979	0.000112164
ETHANOLAMINE CONTAINING COMPOUND METABOLIC PROCESS	0.000410583	40755	9	1294	4	13.9979	0.000112164
HEPOXILIN METABOLIC PROCESS	0.000410583	40755	9	1294	4	13.9979	0.000112164
LIPID DROPLET FORMATION	0.000410583	40755	9	1294	4	13.9979	0.000112164
REGULATION OF REPRODUCTIVE PROCESS	0.000410902	40755	170	1294	16	2.96427	0.000112359
REGULATION OF MITOCHONDRIAL MEMBRANE POTENTIAL	0.000417266	40755	74	1294	10	4.25613	0.000114209
REGULATION OF PLATELET ACTIVATION	0.000435096	40755	36	1294	7	6.1241	0.000119204
CELL KILLING	0.0004389	40755	171	1294	16	2.94693	0.000120362
NEUROGENESIS	0.000449615	40755	1672	1294	81	1.52579	0.000123419
POSITIVE REGULATION OF CELL KILLING	0.000455944	40755	61	1294	9	4.64686	0.000125277
REGULATION OF INTRACELLULAR STEROID HORMONE RECEPTOR SIGNALING PATHWAY	0.000465655	40755	75	1294	10	4.19938	0.000128067
CELLULAR RESPONSE TO BIOTIC STIMULUS	0.000472839	40755	246	1294	20	2.5606	0.000130168
CELLULAR RESPONSE TO EXTERNAL STIMULUS	0.000476385	40755	325	1294	24	2.32581	0.00013127
REGULATION OF CARBOHYDRATE CATABOLIC PROCESS	0.000482237	40755	90	1294	11	3.84943	0.000133009
TRANSITION METAL ION HOMEOSTASIS	0.000485415	40755	138	1294	14	3.19518	0.000134013
LEUKOCYTE DIFFERENTIATION	0.000486454	40755	538	1294	34	1.99041	0.000134788
GLYCOSPHINGOLIPID BIOSYNTHETIC PROCESS	0.000486454	40755	26	1294	6	7.26816	0.000135069
C21 STEROID HORMONE BIOSYNTHETIC PROCESS	0.000486454	40755	26	1294	6	7.26816	0.000135069
CHONDROITIN SULFATE BIOSYNTHETIC PROCESS	0.000486454	40755	26	1294	6	7.26816	0.000135069
LIPID DROPLET ORGANIZATION	0.000486454	40755	26	1294	6	7.26816	0.000135069
TRANSEPITHELIAL TRANSPORT	0.000486454	40755	26	1294	6	7.26816	0.000135069
NEGATIVE REGULATION OF CATALYTIC ACTIVITY	0.000491741	40755	836	1294	47	1.77067	0.000136667
DEVELOPMENTAL MATURATION	0.000495195	40755	286	1294	22	2.42272	0.000137757
REGULATION OF SYNAPTIC PLASTICITY	0.0004958	40755	191	1294	17	2.80325	0.000138186
DNA BIOSYNTHETIC PROCESS	0.0004958	40755	191	1294	17	2.80325	0.000138186
POSITIVE REGULATION OF IMMUNE SYSTEM PROCESS	0.000498235	40755	1101	1294	58	1.65916	0.000138997
POSITIVE REGULATION OF CALCIUM ION TRANSPORT	0.000502658	40755	122	1294	13	3.35606	0.000140363
POSITIVE REGULATION OF INTRACELLULAR SIGNAL TRANSDUCTION	0.000506361	40755	1053	1294	56	1.67497	0.00014153
BILE ACID BIOSYNTHETIC PROCESS	0.000510832	40755	37	1294	7	5.95858	0.00014301
ASSOCIATIVE LEARNING	0.000510832	40755	76	1294	10	4.14413	0.000143318
POSITIVE REGULATION OF LIPASE ACTIVITY	0.000510832	40755	76	1294	10	4.14413	0.000143318
POSITIVE REGULATION OF PHOSPHOLIPID METABOLIC PROCESS	0.000510832	40755	49	1294	8	5.1421	0.000143257
MITOCHONDRIAL RNA PROCESSING	0.000510955	40755	17	1294	5	9.26334	0.000144026
REGULATION OF KETONE BIOSYNTHETIC PROCESS	0.000510955	40755	17	1294	5	9.26334	0.000144026
POSITIVE REGULATION OF MITOCHONDRIAL TRANSLATION	0.000510955	40755	17	1294	5	9.26334	0.000144026
TRNA THREONYLCARBAMOYLADENOSINE METABOLIC PROCESS	0.000510955	40755	17	1294	5	9.26334	0.000144026
LIPID IMPORT INTO CELL	0.000510955	40755	17	1294	5	9.26334	0.000144026
REGULATION OF APOPTOTIC SIGNALING PATHWAY	0.000577451	40755	413	1294	28	2.13528	0.000162922
CELLULAR RESPONSE TO ABIOTIC STIMULUS	0.000585238	40755	330	1294	24	2.29057	0.000165273
POSITIVE REGULATION OF T CELL MEDIATED IMMUNITY	0.000586128	40755	50	1294	8	5.03926	0.000165833
REGULATION OF SYSTEMIC ARTERIAL BLOOD PRESSURE MEDIATED BY A CHEMICAL SIGNAL	0.000586128	40755	50	1294	8	5.03926	0.000165833
CALCIUM ION TRANSMEMBRANE TRANSPORT	0.000591535	40755	310	1294	23	2.33675	0.000167519
NUCLEOBASE CONTAINING SMALL MOLECULE INTERCONVERSION	0.00059625	40755	27	1294	6	6.99897	0.000169011
APOPTOTIC SIGNALING PATHWAY	0.000598357	40755	612	1294	37	1.90413	0.000169766
POSITIVE REGULATION OF PROTEIN MODIFICATION PROCESS	0.000625007	40755	1260	1294	64	1.59976	0.000177492
DNA DEALKYLATION INVOLVED IN DNA REPAIR	0.000638145	40755	10	1294	4	12.5981	0.000182231
HISTIDINE METABOLIC PROCESS	0.000638145	40755	10	1294	4	12.5981	0.000182231
FOLIC ACID CONTAINING COMPOUND BIOSYNTHETIC PROCESS	0.000638145	40755	10	1294	4	12.5981	0.000182231
REGULATION OF GLIAL CELL APOPTOTIC PROCESS	0.000638145	40755	10	1294	4	12.5981	0.000182231
HISTONE H3 K36 DEMETHYLATION	0.000638145	40755	10	1294	4	12.5981	0.000182231
CELLULAR RESPONSE TO TESTOSTERONE STIMULUS	0.000638145	40755	10	1294	4	12.5981	0.000182231
NEGATIVE REGULATION OF APOPTOTIC SIGNALING PATHWAY	0.000638178	40755	233	1294	19	2.56829	0.000182409
REGULATION OF CYTOSOLIC CALCIUM ION CONCENTRATION	0.000672241	40755	354	1294	25	2.22425	0.000192322
ANATOMICAL STRUCTURE MATURATION	0.000673051	40755	234	1294	19	2.55732	0.000192731
PLASMA MEMBRANE PHOSPHOLIPID SCRAMBLING	0.000676358	40755	18	1294	5	8.74871	0.000194212
REGULATION OF ACROSOME REACTION	0.000676358	40755	18	1294	5	8.74871	0.000194212
REGULATION OF PROTEIN KINASE C SIGNALING	0.000676358	40755	18	1294	5	8.74871	0.000194212
POSITIVE REGULATION OF BLOOD VESSEL ENDOTHELIAL CELL MIGRATION	0.000690219	40755	79	1294	10	3.98675	0.000198556
REGULATION OF MULTI ORGANISM PROCESS	0.000690219	40755	79	1294	10	3.98675	0.000198556
RESPONSE TO CATECHOLAMINE	0.000696672	40755	110	1294	12	3.43586	0.000200596
ACROSOME REACTION	0.000700846	40755	39	1294	7	5.65301	0.000202167
GUANOSINE CONTAINING COMPOUND METABOLIC PROCESS	0.000700846	40755	39	1294	7	5.65301	0.000202167
RRNA METABOLIC PROCESS	0.000705035	40755	235	1294	19	2.54643	0.000203561
POSITIVE REGULATION OF T CELL MEDIATED CYTOTOXICITY	0.000723103	40755	28	1294	6	6.74901	0.000209349
ISOPRENOID BIOSYNTHETIC PROCESS	0.000723103	40755	28	1294	6	6.74901	0.000209349
RESPONSE TO ANGIOTENSIN	0.000723103	40755	28	1294	6	6.74901	0.000209349
VIRAL GENOME REPLICATION	0.000725357	40755	127	1294	13	3.22393	0.000210193
LYMPHOCYTE ACTIVATION	0.000735419	40755	758	1294	43	1.78668	0.000213302
REGULATION OF GENERATION OF PRECURSOR METABOLITES AND ENERGY	0.000749203	40755	162	1294	15	2.91624	0.000217498
REGULATION OF LIPID STORAGE	0.000756413	40755	52	1294	8	4.84544	0.00021979
POSITIVE REGULATION OF ESTABLISHMENT OF PROTEIN LOCALIZATION	0.000779001	40755	400	1294	27	2.12594	0.000226559
CELLULAR RESPONSE TO LIGHT STIMULUS	0.000780687	40755	128	1294	13	3.19875	0.000227255
REGULATION OF VESICLE MEDIATED TRANSPORT	0.000797462	40755	554	1294	34	1.93293	0.000232348
CYTOKINE PRODUCTION	0.000801489	40755	880	1294	48	1.71793	0.000233732
PLASMA MEMBRANE ORGANIZATION	0.000814532	40755	112	1294	12	3.3745	0.000237751
POSITIVE REGULATION OF MULTI ORGANISM PROCESS	0.000815951	40755	40	1294	7	5.51169	0.00023838
HORMONE MEDIATED SIGNALING PATHWAY	0.000820145	40755	200	1294	17	2.67711	0.000239821
POSITIVE REGULATION OF IMMUNE RESPONSE	0.000837579	40755	763	1294	43	1.77497	0.00024514
METAL ION TRANSPORT	0.000860336	40755	907	1294	49	1.70151	0.000252027
CHROMATIN ASSEMBLY OR DISASSEMBLY	0.000872291	40755	220	1294	18	2.57689	0.000255759
GROOMING BEHAVIOR	0.00087392	40755	19	1294	5	8.28825	0.000256697
INTESTINAL LIPID ABSORPTION	0.00087392	40755	19	1294	5	8.28825	0.000256697
MUSCLE CONTRACTION	0.000880573	40755	361	1294	25	2.18112	0.000258883
IRE1 MEDIATED UNFOLDED PROTEIN RESPONSE	0.000885778	40755	67	1294	9	4.23072	0.000260646
EPITHELIAL CELL DEVELOPMENT	0.000917868	40755	221	1294	18	2.56523	0.000270331
LEUKOCYTE MIGRATION	0.00092367	40755	514	1294	32	1.9608	0.000272283
CARNITINE SHUTTLE	0.00093938	40755	11	1294	4	11.4529	0.000279158
DEOXYRIBONUCLEOSIDE MONOPHOSPHATE METABOLIC PROCESS	0.00093938	40755	11	1294	4	11.4529	0.000279158
L ASCORBIC ACID METABOLIC PROCESS	0.00093938	40755	11	1294	4	11.4529	0.000279158
REGULATION OF NUCLEOTIDE BIOSYNTHETIC PROCESS	0.00093938	40755	41	1294	7	5.37726	0.000279636
RESPONSE TO TESTOSTERONE	0.00093938	40755	41	1294	7	5.37726	0.000279636
VERY LOW DENSITY LIPOPROTEIN PARTICLE REMODELING	0.00093938	40755	11	1294	4	11.4529	0.000279158
LONG CHAIN FATTY ACID CATABOLIC PROCESS	0.00093938	40755	11	1294	4	11.4529	0.000279158
NEGATIVE REGULATION OF HISTONE H3 K9 METHYLATION	0.00093938	40755	11	1294	4	11.4529	0.000279158
SEROTONIN UPTAKE	0.00093938	40755	11	1294	4	11.4529	0.000279158
RETROGRADE TRANS SYNAPTIC SIGNALING	0.00093938	40755	11	1294	4	11.4529	0.000279158
POSITIVE REGULATION OF PHOSPHOLIPID TRANSPORT	0.00093938	40755	11	1294	4	11.4529	0.000279158
VASCULAR ENDOTHELIAL GROWTH FACTOR RECEPTOR SIGNALING PATHWAY	0.000955291	40755	98	1294	11	3.53519	0.000284624
REGULATION OF SMALL GTPASE MEDIATED SIGNAL TRANSDUCTION	0.000970993	40755	322	1294	23	2.24967	0.000289558
INNATE IMMUNE RESPONSE	0.000983054	40755	986	1294	52	1.66101	0.000293414
MULTICELLULAR ORGANISM GROWTH	0.00100301	40755	149	1294	14	2.9593	0.000299633
PURINE RIBONUCLEOSIDE SALVAGE	0.00100384	40755	5	1294	3	18.8972	0.000304379
ARGININE BIOSYNTHETIC PROCESS	0.00100384	40755	5	1294	3	18.8972	0.000304379
ASPARAGINE METABOLIC PROCESS	0.00100384	40755	5	1294	3	18.8972	0.000304379
ISOLEUCINE METABOLIC PROCESS	0.00100384	40755	5	1294	3	18.8972	0.000304379
TYROSINE CATABOLIC PROCESS	0.00100384	40755	5	1294	3	18.8972	0.000304379
PUTRESCINE BIOSYNTHETIC PROCESS	0.00100384	40755	5	1294	3	18.8972	0.000304379
FATTY ACID OMEGA OXIDATION	0.00100384	40755	5	1294	3	18.8972	0.000304379
NEGATIVE REGULATION OF HETEROCHROMATIN ASSEMBLY	0.00100384	40755	5	1294	3	18.8972	0.000304379
REGULATION OF VACUOLE FUSION NON AUTOPHAGIC	0.00100384	40755	5	1294	3	18.8972	0.000304379
OXIDATIVE RNA DEMETHYLATION	0.00100384	40755	5	1294	3	18.8972	0.000304379
POSITIVE REGULATION OF ENDOTHELIAL CELL CHEMOTAXIS BY VEGF ACTIVATED VASCULAR ENDOTHELIAL GROWTH FACTOR RECEPTOR SIGNALING PATHWAY	0.00100384	40755	5	1294	3	18.8972	0.000304379
INDOLE CONTAINING COMPOUND BIOSYNTHETIC PROCESS	0.00100384	40755	5	1294	3	18.8972	0.000304379
XYLULOSE 5 PHOSPHATE METABOLIC PROCESS	0.00100384	40755	5	1294	3	18.8972	0.000304379
RETROGRADE TRANS SYNAPTIC SIGNALING BY LIPID	0.00100384	40755	5	1294	3	18.8972	0.000304379
REGULATION OF NADP METABOLIC PROCESS	0.00100384	40755	5	1294	3	18.8972	0.000304379
RESPONSE TO ALDOSTERONE	0.00100384	40755	5	1294	3	18.8972	0.000304379
XENOBIOTIC TRANSPORT ACROSS BLOOD BRAIN BARRIER	0.00100384	40755	5	1294	3	18.8972	0.000304379
REGULATION OF DNA METHYLATION	0.00102989	40755	30	1294	6	6.29907	0.000312548
POSITIVE REGULATION OF PROTEIN SERINE THREONINE KINASE ACTIVITY	0.00104921	40755	345	1294	24	2.19098	0.000318687
INTRACELLULAR STEROID HORMONE RECEPTOR SIGNALING PATHWAY	0.00108446	40755	116	1294	12	3.25814	0.000329832
ENDOCRINE PROCESS	0.00108446	40755	84	1294	10	3.74945	0.000329965
DNA METHYLATION INVOLVED IN GAMETE GENERATION	0.00109176	40755	20	1294	5	7.87384	0.000333339
DEOXYRIBOSE PHOSPHATE CATABOLIC PROCESS	0.00109176	40755	20	1294	5	7.87384	0.000333339
RESPONSE TO CORTICOSTERONE	0.00109176	40755	20	1294	5	7.87384	0.000333339
POSITIVE REGULATION OF FATTY ACID TRANSPORT	0.00109176	40755	20	1294	5	7.87384	0.000333339
POSITIVE REGULATION OF NUCLEOBASE CONTAINING COMPOUND METABOLIC PROCESS	0.00110923	40755	1858	1294	86	1.4578	0.000338963
DIVALENT INORGANIC CATION TRANSPORT	0.00111004	40755	476	1294	30	1.985	0.000339504
INTRACELLULAR RECEPTOR SIGNALING PATHWAY	0.00113548	40755	265	1294	20	2.37701	0.000347584
REGULATION OF DNA BINDING TRANSCRIPTION FACTOR ACTIVITY	0.00115011	40755	455	1294	29	2.0074	0.000352366
FOREBRAIN DEVELOPMENT	0.00120147	40755	391	1294	26	2.09432	0.000368417
RESPONSE TO ISOQUINOLINE ALKALOID	0.00122803	40755	31	1294	6	6.09588	0.00037721
CELLULAR RESPONSE TO DEXAMETHASONE STIMULUS	0.00122803	40755	31	1294	6	6.09588	0.00037721
T CELL MEDIATED CYTOTOXICITY	0.00123171	40755	43	1294	7	5.12715	0.000379313
SUBSTANTIA NIGRA DEVELOPMENT	0.00123171	40755	43	1294	7	5.12715	0.000379313
RESPONSE TO COPPER ION	0.00123171	40755	43	1294	7	5.12715	0.000379313
REGULATION OF TRANSFERASE ACTIVITY	0.00124318	40755	1022	1294	53	1.63332	0.000383171
EMBRYO DEVELOPMENT ENDING IN BIRTH OR EGG HATCHING	0.00125148	40755	662	1294	38	1.80789	0.000386061
POST EMBRYONIC DEVELOPMENT	0.0012936	40755	86	1294	10	3.66225	0.000399734
REGULATION OF LEUKOCYTE APOPTOTIC PROCESS	0.0012936	40755	86	1294	10	3.66225	0.000399734
PROTEIN LOCALIZATION TO ORGANELLE	0.00130209	40755	975	1294	51	1.64745	0.000402702
REGULATION OF ANGIOTENSIN LEVELS IN BLOOD	0.0013132	40755	12	1294	4	10.4985	0.000408213
SERINE FAMILY AMINO ACID CATABOLIC PROCESS	0.0013132	40755	12	1294	4	10.4985	0.000408213
KETONE CATABOLIC PROCESS	0.0013132	40755	12	1294	4	10.4985	0.000408213
DOPAMINE BIOSYNTHETIC PROCESS	0.0013132	40755	12	1294	4	10.4985	0.000408213
NEGATIVE REGULATION OF FATTY ACID OXIDATION	0.0013132	40755	12	1294	4	10.4985	0.000408213
URATE METABOLIC PROCESS	0.0013132	40755	12	1294	4	10.4985	0.000408213
POSITIVE REGULATION OF SYNAPTIC TRANSMISSION	0.00133356	40755	172	1294	15	2.74669	0.000414893
NEGATIVE REGULATION OF HISTONE METHYLATION	0.00136614	40755	21	1294	5	7.4989	0.00042611
REVERSE CHOLESTEROL TRANSPORT	0.00136614	40755	21	1294	5	7.4989	0.00042611
HISTONE H3 K27 METHYLATION	0.00136614	40755	21	1294	5	7.4989	0.00042611
RIBONUCLEOTIDE CATABOLIC PROCESS	0.00144628	40755	32	1294	6	5.90538	0.000451868
REGULATION OF FATTY ACID OXIDATION	0.00144628	40755	32	1294	6	5.90538	0.000451868
REGULATION OF TRANSPORTER ACTIVITY	0.00145486	40755	291	1294	21	2.27286	0.00045493
NEUROTRANSMITTER SECRETION	0.00149829	40755	174	1294	15	2.71512	0.000468905
NEGATIVE REGULATION OF NEURON DEATH	0.00150816	40755	212	1294	17	2.52557	0.000472392
POSITIVE REGULATION OF TRANSFERASE ACTIVITY	0.00156767	40755	694	1294	39	1.76991	0.000491444
RESPONSE TO ENDOPLASMIC RETICULUM STRESS	0.00158459	40755	293	1294	21	2.25735	0.000497584
PROTEIN MATURATION	0.00158459	40755	293	1294	21	2.25735	0.000497584
REGULATION OF T CELL MEDIATED IMMUNITY	0.0015896	40755	73	1294	9	3.88299	0.000499575
FAT SOLUBLE VITAMIN METABOLIC PROCESS	0.0016059	40755	45	1294	7	4.89928	0.000505545
INTRACELLULAR LIPID TRANSPORT	0.0016059	40755	45	1294	7	4.89928	0.000505545
STEROID HORMONE MEDIATED SIGNALING PATHWAY	0.00161183	40755	139	1294	13	2.94561	0.000507835
REGULATION OF CALCIUM ION TRANSPORT	0.00162646	40755	253	1294	19	2.36526	0.000512874
LIPOPOLYSACCHARIDE MEDIATED SIGNALING PATHWAY	0.00168761	40755	59	1294	8	4.27056	0.000532603
REGULATION OF SUPEROXIDE ANION GENERATION	0.00169756	40755	22	1294	5	7.15804	0.000537083
RESPONSE TO HYPEROXIA	0.00169756	40755	22	1294	5	7.15804	0.000537083
GLUTATHIONE DERIVATIVE METABOLIC PROCESS	0.00169756	40755	22	1294	5	7.15804	0.000537083
KERATAN SULFATE METABOLIC PROCESS	0.00169763	40755	33	1294	6	5.72643	0.000537553
NEGATIVE REGULATION OF SYNAPTIC TRANSMISSION	0.00174475	40755	74	1294	9	3.83052	0.000552933
UREA METABOLIC PROCESS	0.00180338	40755	13	1294	4	9.69088	0.000574838
REGULATION OF PHOSPHOLIPASE A2 ACTIVITY	0.00180338	40755	13	1294	4	9.69088	0.000574838
REGULATION OF NATURAL KILLER CELL DIFFERENTIATION	0.00180338	40755	13	1294	4	9.69088	0.000574838
PRIMARY ALCOHOL BIOSYNTHETIC PROCESS	0.00180338	40755	13	1294	4	9.69088	0.000574838
TRIGLYCERIDE RICH LIPOPROTEIN PARTICLE REMODELING	0.00180338	40755	13	1294	4	9.69088	0.000574838
MACROMOLECULE DEPALMITOYLATION	0.00180338	40755	13	1294	4	9.69088	0.000574838
POSITIVE REGULATION OF ACROSOME REACTION	0.00180338	40755	13	1294	4	9.69088	0.000574838
MITOCHONDRIAL RNA METABOLIC PROCESS	0.00181838	40755	46	1294	7	4.79277	0.000580101
HISTAMINE METABOLIC PROCESS	0.00183574	40755	6	1294	3	15.7477	0.000594341
THREONINE METABOLIC PROCESS	0.00183574	40755	6	1294	3	15.7477	0.000594341
PENTOSE PHOSPHATE SHUNT NON OXIDATIVE BRANCH	0.00183574	40755	6	1294	3	15.7477	0.000594341
COPPER ION IMPORT	0.00183574	40755	6	1294	3	15.7477	0.000594341
AMINO ACID BETAINE TRANSPORT	0.00183574	40755	6	1294	3	15.7477	0.000594341
PEPTIDYL GLUTAMINE METHYLATION	0.00183574	40755	6	1294	3	15.7477	0.000594341
GALACTOLIPID BIOSYNTHETIC PROCESS	0.00183574	40755	6	1294	3	15.7477	0.000594341
RESPONSE TO OLEIC ACID	0.00183574	40755	6	1294	3	15.7477	0.000594341
OXIDATIVE DNA DEMETHYLATION	0.00183574	40755	6	1294	3	15.7477	0.000594341
POLYSACCHARIDE DIGESTION	0.00183574	40755	6	1294	3	15.7477	0.000594341
HISTONE H3 K4 DIMETHYLATION	0.00183574	40755	6	1294	3	15.7477	0.000594341
POSITIVE REGULATION OF CATECHOLAMINE METABOLIC PROCESS	0.00183574	40755	6	1294	3	15.7477	0.000594341
MEDIUM CHAIN FATTY ACID BIOSYNTHETIC PROCESS	0.00183574	40755	6	1294	3	15.7477	0.000594341
RESPONSE TO FUNGICIDE	0.00183574	40755	6	1294	3	15.7477	0.000594341
MITOCHONDRIAL ACETYL COA BIOSYNTHETIC PROCESS FROM PYRUVATE	0.00183574	40755	6	1294	3	15.7477	0.000594341
OXYGEN METABOLIC PROCESS	0.00183574	40755	6	1294	3	15.7477	0.000594341
PRESYNAPTIC DENSE CORE VESICLE EXOCYTOSIS	0.00183574	40755	6	1294	3	15.7477	0.000594341
POSITIVE REGULATION OF HISTONE DEACETYLASE ACTIVITY	0.00183574	40755	6	1294	3	15.7477	0.000594341
PEPTIDYL PROLINE MODIFICATION	0.00184293	40755	60	1294	8	4.19938	0.00059764
REGULATION OF LIPID CATABOLIC PROCESS	0.00184293	40755	60	1294	8	4.19938	0.00059764
LEUKOCYTE MEDIATED CYTOTOXICITY	0.00187206	40755	107	1294	11	3.23784	0.000608075
REGULATION OF REACTIVE OXYGEN SPECIES BIOSYNTHETIC PROCESS	0.00187206	40755	107	1294	11	3.23784	0.000608075
REGULATION OF LEUKOCYTE MEDIATED CYTOTOXICITY	0.00187762	40755	75	1294	9	3.77944	0.00061087
REGULATION OF CELLULAR RESPONSE TO INSULIN STIMULUS	0.00187762	40755	75	1294	9	3.77944	0.00061087
DEOXYRIBONUCLEOTIDE METABOLIC PROCESS	0.00195127	40755	34	1294	6	5.55801	0.000635345
VIRAL LIFE CYCLE	0.00197401	40755	341	1294	23	2.12432	0.00064327
RENAL SYSTEM PROCESS	0.00199814	40755	125	1294	12	3.02355	0.000651659
LEUKOCYTE APOPTOTIC PROCESS	0.00201572	40755	108	1294	11	3.20786	0.000657923
NEGATIVE REGULATION OF BLOOD PRESSURE	0.00203003	40755	47	1294	7	4.6908	0.00066313
RESPONSE TO LEAD ION	0.00204295	40755	23	1294	5	6.84682	0.000668425
MALE GENITALIA DEVELOPMENT	0.00204295	40755	23	1294	5	6.84682	0.000668425
REGULATION OF CYSTEINE TYPE ENDOPEPTIDASE ACTIVITY	0.00209934	40755	239	1294	18	2.37204	0.000687427
REGULATION OF DNA BIOSYNTHETIC PROCESS	0.00216995	40755	109	1294	11	3.17843	0.000711123
DNA PACKAGING	0.00219836	40755	240	1294	18	2.36215	0.000721589
REGULATION OF LEUKOCYTE PROLIFERATION	0.00219836	40755	240	1294	18	2.36215	0.000721589
REGULATION OF GROWTH	0.00222788	40755	685	1294	38	1.74719	0.000731868
POSITIVE REGULATION OF ORGANELLE ORGANIZATION	0.00224151	40755	638	1294	36	1.77717	0.000736936
REGULATION OF OXIDATIVE STRESS INDUCED CELL DEATH	0.00225405	40755	77	1294	9	3.68128	0.000741652
REGULATION OF T CELL MEDIATED CYTOTOXICITY	0.00225926	40755	35	1294	6	5.39921	0.000746371
MULTICELLULAR ORGANISM AGING	0.00225926	40755	35	1294	6	5.39921	0.000746371
POSITIVE REGULATION OF PHOSPHOLIPASE ACTIVITY	0.00225926	40755	62	1294	8	4.06392	0.000746938
NEGATIVE REGULATION OF FATTY ACID METABOLIC PROCESS	0.00225926	40755	35	1294	6	5.39921	0.000746371
NEURAL NUCLEUS DEVELOPMENT	0.00225926	40755	62	1294	8	4.06392	0.000746938
NEGATIVE REGULATION OF CELLULAR RESPONSE TO INSULIN STIMULUS	0.00225926	40755	35	1294	6	5.39921	0.000746371
RESPONSE TO COCAINE	0.00227911	40755	48	1294	7	4.59307	0.0007553
REGULATION OF CELLULAR COMPONENT BIOGENESIS	0.00227911	40755	978	1294	50	1.61019	0.000754322
REGULATION OF TELOMERASE ACTIVITY	0.00227911	40755	48	1294	7	4.59307	0.0007553
CELLULAR RESPONSE TO CARBOHYDRATE STIMULUS	0.00228496	40755	145	1294	13	2.82372	0.000757841
ERK1 AND ERK2 CASCADE	0.00230074	40755	324	1294	22	2.13857	0.000763681
ANGIOTENSIN ACTIVATED SIGNALING PATHWAY	0.00235254	40755	14	1294	4	8.99868	0.000784592
POSITIVE REGULATION OF CHROMATIN ASSEMBLY OR DISASSEMBLY	0.00235254	40755	14	1294	4	8.99868	0.000784592
POSITIVE REGULATION OF MEIOTIC NUCLEAR DIVISION	0.00235254	40755	14	1294	4	8.99868	0.000784592
RESPONSE TO REDOX STATE	0.00235254	40755	14	1294	4	8.99868	0.000784592
CELLULAR RESPONSE TO ETHANOL	0.00235254	40755	14	1294	4	8.99868	0.000784592
GUANOSINE CONTAINING COMPOUND BIOSYNTHETIC PROCESS	0.00235254	40755	14	1294	4	8.99868	0.000784592
BONE MORPHOGENESIS	0.00243581	40755	94	1294	10	3.35057	0.000813007
RESPONSE TO VIRUS	0.00243834	40755	347	1294	23	2.08759	0.000814493
MITOCHONDRIAL DEPOLARIZATION	0.00246003	40755	24	1294	5	6.56153	0.000822386
ACUTE INFLAMMATORY RESPONSE	0.0024757	40755	111	1294	11	3.12116	0.000828277
PROTEIN PROCESSING	0.00249477	40755	223	1294	17	2.40099	0.000835314
AMINO ACID ACTIVATION	0.00255844	40755	49	1294	7	4.49934	0.000857308
REGULATION OF NMDA RECEPTOR ACTIVITY	0.00259966	40755	36	1294	6	5.24923	0.000871804
HISTONE DEACETYLATION	0.0026649	40755	79	1294	9	3.58808	0.000894386
CATION TRANSMEMBRANE TRANSPORT	0.00274393	40755	888	1294	46	1.63152	0.00092163
CHOLESTEROL EFFLUX	0.00274919	40755	64	1294	8	3.93692	0.000924845
NEGATIVE REGULATION OF CHROMATIN ORGANIZATION	0.00274919	40755	64	1294	8	3.93692	0.000924845
REGULATION OF TRANSMEMBRANE TRANSPORT	0.00284683	40755	577	1294	33	1.80129	0.000958444
REGULATION OF LYMPHOCYTE ACTIVATION	0.00287646	40755	508	1294	30	1.85996	0.000970692
RESPONSE TO INTERLEUKIN 12	0.00287646	40755	50	1294	7	4.40935	0.000969873
DIVALENT INORGANIC CATION HOMEOSTASIS	0.00287646	40755	508	1294	30	1.85996	0.000970692
NEGATIVE REGULATION OF NEURON APOPTOTIC PROCESS	0.00289109	40755	149	1294	13	2.74792	0.000976391
POSITIVE REGULATION OF ENDOTHELIAL CELL MIGRATION	0.00292173	40755	131	1294	12	2.88507	0.000987509
CELLULAR RESPONSE TO RADIATION	0.00292201	40755	187	1294	15	2.52637	0.000988373
VALINE METABOLIC PROCESS	0.00297902	40755	7	1294	3	13.498	0.0010155
NUCLEOSIDE DIPHOSPHATE CATABOLIC PROCESS	0.00297902	40755	7	1294	3	13.498	0.0010155
RESPONSE TO FOOD	0.00297902	40755	37	1294	6	5.10736	0.00101286
POSITIVE REGULATION OF CELL MIGRATION BY VASCULAR ENDOTHELIAL GROWTH FACTOR SIGNALING PATHWAY	0.00297902	40755	7	1294	3	13.498	0.0010155
REGULATION OF PHOSPHOLIPID CATABOLIC PROCESS	0.00297902	40755	7	1294	3	13.498	0.0010155
SUCCINATE TRANSMEMBRANE TRANSPORT	0.00297902	40755	7	1294	3	13.498	0.0010155
CELLULAR RESPONSE TO HYPEROXIA	0.00297902	40755	7	1294	3	13.498	0.0010155
PYRIDINE CONTAINING COMPOUND CATABOLIC PROCESS	0.00297902	40755	7	1294	3	13.498	0.0010155
POSITIVE REGULATION OF ARACHIDONIC ACID SECRETION	0.00297902	40755	7	1294	3	13.498	0.0010155
LIPOXIN METABOLIC PROCESS	0.00297902	40755	7	1294	3	13.498	0.0010155
PHAGOCYTOSIS	0.00301969	40755	375	1294	24	2.0157	0.00103016
POSITIVE REGULATION OF TRIGLYCERIDE BIOSYNTHETIC PROCESS	0.00304819	40755	15	1294	4	8.39876	0.0010431
GLIAL CELL APOPTOTIC PROCESS	0.00304819	40755	15	1294	4	8.39876	0.0010431
PTERIDINE CONTAINING COMPOUND BIOSYNTHETIC PROCESS	0.00304819	40755	15	1294	4	8.39876	0.0010431
HEPATOCYTE DIFFERENTIATION	0.00304819	40755	15	1294	4	8.39876	0.0010431
ESTABLISHMENT OF PROTEIN LOCALIZATION TO ORGANELLE	0.00304936	40755	580	1294	33	1.79198	0.0010443
REGULATION OF CELLULAR PROTEIN LOCALIZATION	0.00316802	40755	558	1294	32	1.80619	0.00108577
NEGATIVE REGULATION OF CARBOHYDRATE METABOLIC PROCESS	0.00318638	40755	51	1294	7	4.32289	0.00109374
NEUROMUSCULAR PROCESS CONTROLLING BALANCE	0.00318638	40755	51	1294	7	4.32289	0.00109374
POSITIVE REGULATION OF DNA BINDING TRANSCRIPTION FACTOR ACTIVITY	0.00325152	40755	270	1294	19	2.21634	0.00111696
NERVOUS SYSTEM PROCESS	0.00329861	40755	1458	1294	68	1.46892	0.00113401
POSITIVE REGULATION OF FATTY ACID METABOLIC PROCESS	0.00340042	40755	38	1294	6	4.97295	0.0011708
REGULATION OF ALCOHOL BIOSYNTHETIC PROCESS	0.00340042	40755	82	1294	9	3.45681	0.00117047
RESPONSE TO INTERLEUKIN 1	0.00341799	40755	210	1294	16	2.39965	0.00117775
REGULATION OF IMMUNE EFFECTOR PROCESS	0.00347259	40755	469	1294	28	1.88032	0.00119748
REGULATION OF SYSTEMIC ARTERIAL BLOOD PRESSURE BY RENIN ANGIOTENSIN	0.00349909	40755	26	1294	5	6.0568	0.00120754
NEGATIVE REGULATION OF RESPONSE TO STIMULUS	0.00352274	40755	1752	1294	79	1.42017	0.00121662
REGULATION OF LEUKOCYTE MEDIATED IMMUNITY	0.00357821	40755	211	1294	16	2.38827	0.00123767
POSITIVE REGULATION OF EPITHELIAL CELL PROLIFERATION	0.00357821	40755	211	1294	16	2.38827	0.00123767
MITOCHONDRIAL TRANSLATION	0.00370661	40755	135	1294	12	2.79959	0.00128306
NEGATIVE REGULATION OF PROTEIN METABOLIC PROCESS	0.00383967	40755	1208	1294	58	1.51219	0.00133013
REGULATION OF INTRACELLULAR ESTROGEN RECEPTOR SIGNALING PATHWAY	0.00388222	40755	39	1294	6	4.84544	0.00134691
POSITIVE REGULATION OF CALCIUM ION TRANSMEMBRANE TRANSPORTER ACTIVITY	0.00388222	40755	39	1294	6	4.84544	0.00134691
LIPOXYGENASE PATHWAY	0.00389363	40755	16	1294	4	7.87384	0.001356
HYALURONAN CATABOLIC PROCESS	0.00389363	40755	16	1294	4	7.87384	0.001356
HISTONE H3 K9 TRIMETHYLATION	0.00389363	40755	16	1294	4	7.87384	0.001356
RESPONSE TO EPINEPHRINE	0.00389363	40755	16	1294	4	7.87384	0.001356
MRNA METHYLATION	0.00389363	40755	16	1294	4	7.87384	0.001356
PLASMA LIPOPROTEIN PARTICLE CLEARANCE	0.00396223	40755	68	1294	8	3.70534	0.00138198
POSITIVE REGULATION OF PROTEIN LOCALIZATION TO CELL PERIPHERY	0.00396223	40755	68	1294	8	3.70534	0.00138198
POSITIVE REGULATION OF ERK1 AND ERK2 CASCADE	0.00410565	40755	214	1294	16	2.35479	0.00143308
RESPONSE TO GONADOTROPIN	0.00412633	40755	27	1294	5	5.83247	0.00144357
GENETIC IMPRINTING	0.00412633	40755	27	1294	5	5.83247	0.00144357
REGULATION OF OXIDATIVE STRESS INDUCED INTRINSIC APOPTOTIC SIGNALING PATHWAY	0.00412633	40755	27	1294	5	5.83247	0.00144357
FEMALE SEX DIFFERENTIATION	0.00419377	40755	119	1294	11	2.91134	0.00146826
G PROTEIN COUPLED RECEPTOR SIGNALING PATHWAY	0.00436278	40755	1371	1294	64	1.47024	0.00152973
REGULATION OF MAP KINASE ACTIVITY	0.00436278	40755	342	1294	22	2.02602	0.00152942
RESPONSE TO ZINC ION	0.00438941	40755	54	1294	7	4.08273	0.00154103
LIPID EXPORT FROM CELL	0.00438941	40755	40	1294	6	4.7243	0.00154254
NEGATIVE REGULATION OF REACTIVE OXYGEN SPECIES BIOSYNTHETIC PROCESS	0.00438941	40755	40	1294	6	4.7243	0.00154254
POSITIVE REGULATION OF LEUKOCYTE MEDIATED IMMUNITY	0.00440345	40755	138	1294	12	2.73873	0.00154979
ENSHEATHMENT OF NEURONS	0.00440345	40755	138	1294	12	2.73873	0.00154979
CITRULLINE METABOLIC PROCESS	0.00443133	40755	8	1294	3	11.8108	0.00158645
GLUCOSYLCERAMIDE METABOLIC PROCESS	0.00443133	40755	8	1294	3	11.8108	0.00158645
DRUG TRANSMEMBRANE TRANSPORT	0.00443133	40755	8	1294	3	11.8108	0.00158645
GAMETE GENERATION	0.00443133	40755	715	1294	38	1.67388	0.00157724
DEOXYRIBONUCLEOSIDE MONOPHOSPHATE BIOSYNTHETIC PROCESS	0.00443133	40755	8	1294	3	11.8108	0.00158645
GLYCERALDEHYDE 3 PHOSPHATE METABOLIC PROCESS	0.00443133	40755	8	1294	3	11.8108	0.00158645
SERINE TRANSPORT	0.00443133	40755	8	1294	3	11.8108	0.00158645
GLYCOSYLCERAMIDE BIOSYNTHETIC PROCESS	0.00443133	40755	8	1294	3	11.8108	0.00158645
TETRAHYDROFOLATE BIOSYNTHETIC PROCESS	0.00443133	40755	8	1294	3	11.8108	0.00158645
N ACYLPHOSPHATIDYLETHANOLAMINE METABOLIC PROCESS	0.00443133	40755	8	1294	3	11.8108	0.00158645
CELLULAR RESPONSE TO UV B	0.00443133	40755	8	1294	3	11.8108	0.00158645
POSITIVE REGULATION OF DEACETYLASE ACTIVITY	0.00443133	40755	8	1294	3	11.8108	0.00158645
HISTONE H3 K4 MONOMETHYLATION	0.00443133	40755	8	1294	3	11.8108	0.00158645
NEUROTRANSMITTER LOADING INTO SYNAPTIC VESICLE	0.00443133	40755	8	1294	3	11.8108	0.00158645
TRANS SYNAPTIC SIGNALING BY LIPID	0.00443133	40755	8	1294	3	11.8108	0.00158645
CELLULAR DETOXIFICATION OF ALDEHYDE	0.00443133	40755	8	1294	3	11.8108	0.00158645
REGULATION OF PHOSPHATIDYLCHOLINE METABOLIC PROCESS	0.00443133	40755	8	1294	3	11.8108	0.00158645
REGULATION OF HYALURONAN BIOSYNTHETIC PROCESS	0.00443133	40755	8	1294	3	11.8108	0.00158645
CHANGES TO DNA METHYLATION INVOLVED IN EMBRYO DEVELOPMENT	0.00443133	40755	8	1294	3	11.8108	0.00158645
CERAMIDE 1 PHOSPHATE TRANSPORT	0.00443133	40755	8	1294	3	11.8108	0.00158645
POSITIVE REGULATION OF PROTEIN LOCALIZATION TO EARLY ENDOSOME	0.00443133	40755	8	1294	3	11.8108	0.00158645
REGULATION OF VIRAL LIFE CYCLE	0.00443133	40755	157	1294	13	2.6079	0.00157332
REGULATION OF PYRUVATE DEHYDROGENASE ACTIVITY	0.00443133	40755	8	1294	3	11.8108	0.00158645
REGULATION OF EPITHELIAL CELL MIGRATION	0.00449425	40755	300	1294	20	2.09969	0.00161016
SEX DIFFERENTIATION	0.00455171	40755	279	1294	19	2.14485	0.00163195
ADENYLATE CYCLASE INHIBITING G PROTEIN COUPLED RECEPTOR SIGNALING PATHWAY	0.00457196	40755	86	1294	9	3.29603	0.00164156
REGULATION OF BINDING	0.00457196	40755	366	1294	23	1.97922	0.00164162
T CELL MEDIATED IMMUNITY	0.00457413	40755	103	1294	10	3.0578	0.0016436
MALE GAMETE GENERATION	0.00460672	40755	573	1294	32	1.7589	0.00165653
DEVELOPMENTAL GROWTH	0.00465428	40755	669	1294	36	1.69482	0.00167486
TELENCEPHALON DEVELOPMENT	0.00474275	40755	259	1294	18	2.18887	0.00170794
KERATAN SULFATE BIOSYNTHETIC PROCESS	0.00474673	40755	28	1294	5	5.62417	0.00171187
REGULATION OF FATTY ACID TRANSPORT	0.00474673	40755	28	1294	5	5.62417	0.00171187
REGULATION OF FATTY ACID BIOSYNTHETIC PROCESS	0.00475698	40755	55	1294	7	4.0085	0.00171808
POSITIVE REGULATION OF OXIDOREDUCTASE ACTIVITY	0.00475698	40755	55	1294	7	4.0085	0.00171808
DEOXYRIBONUCLEOSIDE TRIPHOSPHATE METABOLIC PROCESS	0.00476613	40755	17	1294	4	7.41067	0.00172892
PROSTAGLANDIN TRANSPORT	0.00476613	40755	17	1294	4	7.41067	0.00172892
SEQUESTERING OF TRIGLYCERIDE	0.00476613	40755	17	1294	4	7.41067	0.00172892
RESPONSE TO CAFFEINE	0.00476613	40755	17	1294	4	7.41067	0.00172892
PROGESTERONE METABOLIC PROCESS	0.00476613	40755	17	1294	4	7.41067	0.00172892
PROTEIN TRIMERIZATION	0.00476613	40755	17	1294	4	7.41067	0.00172892
CHROMATIN REMODELING	0.00477522	40755	218	1294	16	2.31159	0.00173347
MATING	0.00482812	40755	41	1294	6	4.60908	0.00175903
POSITIVE REGULATION OF MUSCLE HYPERTROPHY	0.00482812	40755	41	1294	6	4.60908	0.00175903
POSITIVE REGULATION OF B CELL PROLIFERATION	0.00482812	40755	41	1294	6	4.60908	0.00175903
POSITIVE REGULATION OF HISTONE METHYLATION	0.00482812	40755	41	1294	6	4.60908	0.00175903
RESPONSE TO DEXAMETHASONE	0.00482812	40755	41	1294	6	4.60908	0.00175903
NEGATIVE REGULATION OF IMMUNE RESPONSE	0.00483377	40755	159	1294	13	2.57509	0.00176236
REGULATION OF CIRCADIAN RHYTHM	0.0049171	40755	122	1294	11	2.83975	0.00179404
CELL MATURATION	0.00498794	40755	179	1294	14	2.46332	0.0018212
ENDOTHELIAL CELL PROLIFERATION	0.00502434	40755	199	1294	15	2.37402	0.00183582
REGULATION OF CELLULAR CATABOLIC PROCESS	0.00519414	40755	871	1294	44	1.59104	0.00190059
DEVELOPMENT OF PRIMARY FEMALE SEXUAL CHARACTERISTICS	0.00519414	40755	105	1294	10	2.99956	0.00189928
REGULATION OF PROTEIN LOCALIZATION TO CELL PERIPHERY	0.00522943	40755	123	1294	11	2.81666	0.00191488
REGULATION OF CELLULAR RESPONSE TO STRESS	0.00533203	40755	773	1294	40	1.62977	0.00195386
REGULATION OF CELL CELL ADHESION	0.00534372	40755	439	1294	26	1.86533	0.00195955
REGULATION OF CELLULAR AMIDE METABOLIC PROCESS	0.0054262	40755	509	1294	29	1.79443	0.00199123
POSITIVE REGULATION OF GLUCOSE METABOLIC PROCESS	0.00543631	40755	42	1294	6	4.49934	0.0019978
LOW DENSITY LIPOPROTEIN PARTICLE CLEARANCE	0.00543631	40755	42	1294	6	4.49934	0.0019978
POSITIVE REGULATION OF CALCIUM ION TRANSMEMBRANE TRANSPORT	0.00544535	40755	72	1294	8	3.49948	0.00200256
BILE ACID AND BILE SALT TRANSPORT	0.00546741	40755	29	1294	5	5.43024	0.00201499
RESPONSE TO INCREASED OXYGEN LEVELS	0.00546741	40755	29	1294	5	5.43024	0.00201499
REGULATION OF HISTONE H3 K4 METHYLATION	0.00546741	40755	29	1294	5	5.43024	0.00201499
NEGATIVE REGULATION OF IMMUNE SYSTEM PROCESS	0.00547442	40755	463	1294	27	1.83666	0.00202046
G PROTEIN COUPLED RECEPTOR SIGNALING PATHWAY COUPLED TO CYCLIC NUCLEOTIDE SECOND MESSENGER	0.00547442	40755	263	1294	18	2.15558	0.00202004
POSITIVE REGULATION OF LYMPHOCYTE MEDIATED IMMUNITY	0.00551975	40755	106	1294	10	2.97126	0.00203864
CALCIUM MEDIATED SIGNALING	0.005641	40755	222	1294	16	2.26994	0.00208491
RIBOSOME BIOGENESIS	0.00570197	40755	307	1294	20	2.05182	0.00210895
INTRACELLULAR ESTROGEN RECEPTOR SIGNALING PATHWAY	0.00572571	40755	57	1294	7	3.86785	0.00211924
POSITIVE REGULATION OF CELL CYCLE	0.00573511	40755	396	1294	24	1.90881	0.00212423
TRNA WOBBLE URIDINE MODIFICATION	0.00583094	40755	18	1294	4	6.99897	0.0021674
REGULATION OF GENE EXPRESSION BY GENETIC IMPRINTING	0.00583094	40755	18	1294	4	6.99897	0.0021674
N GLYCAN PROCESSING	0.00583094	40755	18	1294	4	6.99897	0.0021674
PYRIMIDINE DEOXYRIBONUCLEOTIDE METABOLIC PROCESS	0.00583094	40755	18	1294	4	6.99897	0.0021674
RESPONSE TO HYDROPEROXIDE	0.00583094	40755	18	1294	4	6.99897	0.0021674
APOPTOTIC MITOCHONDRIAL CHANGES	0.00584286	40755	125	1294	11	2.77159	0.00217645
ENDOPLASMIC RETICULUM UNFOLDED PROTEIN RESPONSE	0.00584286	40755	125	1294	11	2.77159	0.00217645
MUSCLE ADAPTATION	0.00584286	40755	125	1294	11	2.77159	0.00217645
FC RECEPTOR MEDIATED STIMULATORY SIGNALING PATHWAY	0.00595766	40755	144	1294	12	2.62461	0.00222078
BONE DEVELOPMENT	0.00597011	40755	203	1294	15	2.32724	0.002227
SKELETAL MUSCLE CONTRACTION	0.00605073	40755	43	1294	6	4.3947	0.00226026
ACID SECRETION	0.00605073	40755	43	1294	6	4.3947	0.00226026
POSITIVE REGULATION OF CELLULAR COMPONENT MOVEMENT	0.00611558	40755	609	1294	33	1.70665	0.00228609
PROTEIN DEPALMITOYLATION	0.00616378	40755	9	1294	3	10.4985	0.0023236
ORNITHINE METABOLIC PROCESS	0.00616378	40755	9	1294	3	10.4985	0.0023236
GLUTAMINE TRANSPORT	0.00616378	40755	9	1294	3	10.4985	0.0023236
POSITIVE REGULATION OF TRIGLYCERIDE CATABOLIC PROCESS	0.00616378	40755	9	1294	3	10.4985	0.0023236
ASPARTATE TRANSMEMBRANE TRANSPORT	0.00616378	40755	9	1294	3	10.4985	0.0023236
REGULATION OF INTESTINAL CHOLESTEROL ABSORPTION	0.00616378	40755	9	1294	3	10.4985	0.0023236
KETONE BODY BIOSYNTHETIC PROCESS	0.00616378	40755	9	1294	3	10.4985	0.0023236
RESPONSE TO FOLIC ACID	0.00616378	40755	9	1294	3	10.4985	0.0023236
REGULATION OF ARACHIDONIC ACID SECRETION	0.00616378	40755	9	1294	3	10.4985	0.0023236
GLUCOSAMINE CONTAINING COMPOUND CATABOLIC PROCESS	0.00616378	40755	9	1294	3	10.4985	0.0023236
DENSE CORE GRANULE EXOCYTOSIS	0.00616378	40755	9	1294	3	10.4985	0.0023236
POSITIVE REGULATION OF CHEMOKINE C X C MOTIF LIGAND 2 PRODUCTION	0.00616378	40755	9	1294	3	10.4985	0.0023236
NEGATIVE REGULATION OF LIPID BIOSYNTHETIC PROCESS	0.00621657	40755	58	1294	7	3.80116	0.00234513
REPRODUCTIVE BEHAVIOR	0.00623094	40755	30	1294	5	5.24923	0.00235548
REGULATION OF PEPTIDYL SERINE PHOSPHORYLATION	0.00623094	40755	145	1294	12	2.60651	0.00235278
RESPONSE TO ACETYLCHOLINE	0.00623094	40755	30	1294	5	5.24923	0.00235548
SKELETAL SYSTEM DEVELOPMENT	0.00623935	40755	515	1294	29	1.77353	0.0023603
CELLULAR RESPONSE TO ALCOHOL	0.00642428	40755	91	1294	9	3.11493	0.00243195
RESPONSE TO CALCIUM ION	0.00657595	40755	146	1294	12	2.58866	0.0024911
SMOOTH MUSCLE CONTRACTION	0.00660821	40755	109	1294	10	2.88948	0.0025068
POSITIVE REGULATION OF PEPTIDYL SERINE PHOSPHORYLATION	0.00660821	40755	109	1294	10	2.88948	0.0025068
INTRINSIC APOPTOTIC SIGNALING PATHWAY	0.00664403	40755	290	1294	19	2.06349	0.00252214
EXTRACELLULAR MATRIX ASSEMBLY	0.00670711	40755	44	1294	6	4.29482	0.00254785
NEGATIVE REGULATION OF DEFENSE RESPONSE	0.00677617	40755	269	1294	18	2.1075	0.00257721
REGULATION OF INTRINSIC APOPTOTIC SIGNALING PATHWAY	0.00677617	40755	166	1294	13	2.4665	0.00257766
PHOTOTRANSDUCTION	0.00680161	40755	59	1294	7	3.73674	0.00258913
DETECTION OF LIGHT STIMULUS	0.00681442	40755	75	1294	8	3.35951	0.00259759
RESPONSE TO ESTROGEN	0.00681442	40755	75	1294	8	3.35951	0.00259759
REGULATION OF CELL KILLING	0.0068717	40755	92	1294	9	3.08107	0.00262124
REGULATION OF SYSTEMIC ARTERIAL BLOOD PRESSURE BY CIRCULATORY RENIN ANGIOTENSIN	0.00700317	40755	19	1294	4	6.6306	0.00267692
G PROTEIN COUPLED ACETYLCHOLINE RECEPTOR SIGNALING PATHWAY	0.00700317	40755	19	1294	4	6.6306	0.00267692
REGULATION OF CATECHOLAMINE METABOLIC PROCESS	0.00700317	40755	19	1294	4	6.6306	0.00267692
REGULATION OF ANATOMICAL STRUCTURE SIZE	0.00708784	40755	520	1294	29	1.75647	0.00271116
DEVELOPMENT OF PRIMARY SEXUAL CHARACTERISTICS	0.00711165	40755	228	1294	16	2.2102	0.00272213
PHOSPHATIDYLINOSITOL DEPHOSPHORYLATION	0.00714274	40755	31	1294	5	5.0799	0.00273592
NEGATIVE REGULATION OF NUCLEOBASE CONTAINING COMPOUND METABOLIC PROCESS	0.00714339	40755	1565	1294	70	1.40874	0.00273805
POSITIVE REGULATION OF CELLULAR PROTEIN LOCALIZATION	0.00734123	40755	337	1294	21	1.96262	0.00281581
POSITIVE REGULATION OF BLOOD VESSEL DIAMETER	0.00743087	40755	60	1294	7	3.67446	0.00285215
NEGATIVE REGULATION OF SIGNALING	0.00744134	40755	1488	1294	67	1.41814	0.00286068
RESPONSE TO NICOTINE	0.00744134	40755	45	1294	6	4.19938	0.00286205
PHOSPHOLIPID DEPHOSPHORYLATION	0.00744134	40755	45	1294	6	4.19938	0.00286205
SPERM MOTILITY	0.00788487	40755	94	1294	9	3.01551	0.00303472
POSITIVE REGULATION OF TRANSMEMBRANE TRANSPORT	0.00798983	40755	210	1294	15	2.24967	0.00307722
NEGATIVE REGULATION OF TRANSPORT	0.00799606	40755	501	1294	28	1.76022	0.00308173
POSITIVE REGULATION OF CHEMOKINE PRODUCTION	0.00812915	40755	61	1294	7	3.61422	0.00313516
REGULATION OF HORMONE METABOLIC PROCESS	0.0081795	40755	32	1294	5	4.92115	0.00315889
LIVER REGENERATION	0.0081795	40755	32	1294	5	4.92115	0.00315889
LEUKOCYTE CELL CELL ADHESION	0.00821251	40755	363	1294	22	1.90881	0.0031738
CELLULAR MACROMOLECULE LOCALIZATION	0.00821258	40755	1980	1294	85	1.35207	0.00317599
GLYCOGEN BIOSYNTHETIC PROCESS	0.00828026	40755	46	1294	6	4.10809	0.00320435
ISOPRENOID CATABOLIC PROCESS	0.00828557	40755	10	1294	3	9.44861	0.00324132
DRUG TRANSPORT	0.00828557	40755	10	1294	3	9.44861	0.00324132
GLYCOSIDE CATABOLIC PROCESS	0.00828557	40755	10	1294	3	9.44861	0.00324132
FRUCTOSE 1 6 BISPHOSPHATE METABOLIC PROCESS	0.00828557	40755	10	1294	3	9.44861	0.00324132
AMINOGLYCOSIDE ANTIBIOTIC METABOLIC PROCESS	0.00828557	40755	10	1294	3	9.44861	0.00324132
POSITIVE REGULATION OF GUANYLATE CYCLASE ACTIVITY	0.00828557	40755	10	1294	3	9.44861	0.00324132
NEGATIVE REGULATION OF NATURAL KILLER CELL ACTIVATION	0.00828557	40755	10	1294	3	9.44861	0.00324132
TETRAHYDROFOLATE INTERCONVERSION	0.00828557	40755	10	1294	3	9.44861	0.00324132
SEROTONIN METABOLIC PROCESS	0.00828557	40755	10	1294	3	9.44861	0.00324132
RESPONSE TO NITROSATIVE STRESS	0.00828557	40755	10	1294	3	9.44861	0.00324132
NEGATIVE REGULATION OF SYNAPTIC TRANSMISSION GLUTAMATERGIC	0.00828557	40755	10	1294	3	9.44861	0.00324132
G1 TO G0 TRANSITION	0.00828557	40755	10	1294	3	9.44861	0.00324132
PURINE CONTAINING COMPOUND TRANSMEMBRANE TRANSPORT	0.00828557	40755	10	1294	3	9.44861	0.00324132
REGULATION OF HISTONE DEACETYLASE ACTIVITY	0.00828557	40755	10	1294	3	9.44861	0.00324132
NEGATIVE REGULATION OF RNA BIOSYNTHETIC PROCESS	0.00828557	40755	1363	1294	62	1.43266	0.00321955
PROTEIN LOCALIZATION TO EARLY ENDOSOME	0.00828557	40755	10	1294	3	9.44861	0.00324132
CHOLESTEROL STORAGE	0.00831811	40755	20	1294	4	6.29907	0.00326282
REGULATION OF ICOSANOID SECRETION	0.00831811	40755	20	1294	4	6.29907	0.00326282
HISTONE H3 DEACETYLATION	0.00831811	40755	20	1294	4	6.29907	0.00326282
NEGATIVE REGULATION OF NITRIC OXIDE METABOLIC PROCESS	0.00831811	40755	20	1294	4	6.29907	0.00326282
REGULATION OF PROTEIN SERINE THREONINE KINASE ACTIVITY	0.00834725	40755	527	1294	29	1.73314	0.00327645
REGULATION OF WOUND HEALING	0.0083647	40755	151	1294	12	2.50294	0.0032855
NEGATIVE REGULATION OF RESPONSE TO EXTERNAL STIMULUS	0.00837974	40755	433	1294	25	1.81844	0.00329362
EPITHELIAL CELL DIFFERENTIATION	0.0084438	40755	797	1294	40	1.5807	0.00332102
REGULATION OF DNA REPAIR	0.00845818	40755	132	1294	11	2.62461	0.0033289
PROTEIN DEPHOSPHORYLATION	0.00859083	40755	320	1294	20	1.96846	0.00338337
TRANSMEMBRANE RECEPTOR PROTEIN TYROSINE KINASE SIGNALING PATHWAY	0.00879166	40755	749	1294	38	1.5979	0.00346479
NEGATIVE REGULATION OF PHOSPHORUS METABOLIC PROCESS	0.00892289	40755	602	1294	32	1.67417	0.00351885
GENITALIA DEVELOPMENT	0.00906233	40755	47	1294	6	4.02068	0.00357623
REGULATION OF GLUCOSE TRANSMEMBRANE TRANSPORT	0.00910666	40755	79	1294	8	3.1894	0.00359612
EATING BEHAVIOR	0.00917869	40755	33	1294	5	4.77202	0.00362698
POSITIVE REGULATION OF PROTEOLYSIS	0.00943977	40755	368	1294	22	1.88287	0.00373264
B CELL PROLIFERATION	0.00947609	40755	97	1294	9	2.92225	0.0037495
REGULATION OF CELLULAR AMINO ACID METABOLIC PROCESS	0.00950894	40755	63	1294	7	3.49948	0.003765
REGULATION OF LYMPHOCYTE MEDIATED IMMUNITY	0.00972442	40755	154	1294	12	2.45418	0.00385288
REGULATION OF TELOMERE MAINTENANCE	0.00980358	40755	80	1294	8	3.14954	0.00388683
PEROXISOME PROLIFERATOR ACTIVATED RECEPTOR SIGNALING PATHWAY	0.00989347	40755	21	1294	4	5.99912	0.00393028
POSITIVE REGULATION OF CELL CYCLE PROCESS	0.00989347	40755	302	1294	19	1.9815	0.00392541
REGULATION OF PLATELET AGGREGATION	0.00989347	40755	21	1294	4	5.99912	0.00393028
MACROMOLECULE CATABOLIC PROCESS	0.00993269	40755	1429	1294	64	1.41057	0.00394848
NEGATIVE REGULATION OF INTRINSIC APOPTOTIC SIGNALING PATHWAY	0.0100933	40755	98	1294	9	2.89243	0.00401497
ENDOTHELIAL CELL DEVELOPMENT	0.0103212	40755	64	1294	7	3.44481	0.00411379
BONE RESORPTION	0.0103212	40755	64	1294	7	3.44481	0.00411379
REGULATION OF GLUTAMATE RECEPTOR SIGNALING PATHWAY	0.0103212	40755	64	1294	7	3.44481	0.00411379
ACTIVATION OF PHOSPHOLIPASE C ACTIVITY	0.0103597	40755	34	1294	5	4.63167	0.00414278
PURINE NUCLEOTIDE TRANSPORT	0.0103597	40755	34	1294	5	4.63167	0.00414278
RESPONSE TO ATP	0.0103597	40755	34	1294	5	4.63167	0.00414278
VASODILATION	0.0103597	40755	34	1294	5	4.63167	0.00414278
REGULATION OF T CELL APOPTOTIC PROCESS	0.0103597	40755	34	1294	5	4.63167	0.00414278
NEGATIVE REGULATION OF INFLAMMATORY RESPONSE	0.0103865	40755	196	1294	14	2.24967	0.00415626
CYTOSOLIC CALCIUM ION TRANSPORT	0.0106247	40755	176	1294	13	2.32636	0.00425437
PLACENTA DEVELOPMENT	0.0106573	40755	156	1294	12	2.42272	0.00427304
HINDBRAIN DEVELOPMENT	0.0106573	40755	156	1294	12	2.42272	0.00427304
AMINE TRANSPORT	0.0107048	40755	99	1294	9	2.86321	0.0042949
UREA CYCLE	0.0107627	40755	11	1294	3	8.58964	0.00435214
CHOLESTEROL CATABOLIC PROCESS	0.0107627	40755	11	1294	3	8.58964	0.00435214
SYNAPTIC VESICLE DOCKING	0.0107627	40755	11	1294	3	8.58964	0.00435214
RESPONSE TO INSECTICIDE	0.0107627	40755	11	1294	3	8.58964	0.00435214
RESPONSE TO VITAMIN E	0.0107627	40755	11	1294	3	8.58964	0.00435214
CELLULAR RESPONSE TO POTASSIUM ION	0.0107627	40755	11	1294	3	8.58964	0.00435214
NEGATIVE REGULATION OF TELOMERASE ACTIVITY	0.0107627	40755	11	1294	3	8.58964	0.00435214
RRNA BASE METHYLATION	0.0107627	40755	11	1294	3	8.58964	0.00435214
CELLULAR RESPONSE TO FOLLICLE STIMULATING HORMONE STIMULUS	0.0107627	40755	11	1294	3	8.58964	0.00435214
REGULATION OF STEROID HORMONE BIOSYNTHETIC PROCESS	0.0107627	40755	11	1294	3	8.58964	0.00435214
POSITIVE REGULATION OF DNA METHYLATION DEPENDENT HETEROCHROMATIN ASSEMBLY	0.0107627	40755	11	1294	3	8.58964	0.00435214
REGULATION OF INTESTINAL ABSORPTION	0.0107627	40755	11	1294	3	8.58964	0.00435214
TISSUE MIGRATION	0.0108034	40755	373	1294	22	1.85764	0.00437145
NEGATIVE REGULATION OF LEUKOCYTE MIGRATION	0.0108823	40755	49	1294	6	3.85658	0.00441484
REGULATION OF MEMBRANE DEPOLARIZATION	0.0108823	40755	49	1294	6	3.85658	0.00441484
PROSTATE GLAND DEVELOPMENT	0.0108823	40755	49	1294	6	3.85658	0.00441484
T CELL APOPTOTIC PROCESS	0.0108823	40755	49	1294	6	3.85658	0.00441484
ANTIMICROBIAL HUMORAL RESPONSE	0.0108834	40755	137	1294	11	2.52882	0.00441815
NEGATIVE REGULATION OF CELL POPULATION PROLIFERATION	0.0110046	40755	786	1294	39	1.56275	0.00447024
EXCRETION	0.0110231	40755	65	1294	7	3.39181	0.00448649
KILLING OF CELLS OF OTHER ORGANISM	0.0110231	40755	65	1294	7	3.39181	0.00448649
NEGATIVE REGULATION OF LIPID LOCALIZATION	0.0110231	40755	65	1294	7	3.39181	0.00448649
GLIOGENESIS	0.011091	40755	306	1294	19	1.95559	0.00451705
VESICLE MEDIATED TRANSPORT IN SYNAPSE	0.011154	40755	219	1294	15	2.15722	0.00454562
NATURAL KILLER CELL DIFFERENTIATION	0.0114352	40755	22	1294	4	5.72643	0.00468433
SODIUM ION TRANSPORT	0.0114352	40755	241	1294	16	2.09098	0.00466502
NEGATIVE REGULATION OF LIPID STORAGE	0.0114352	40755	22	1294	4	5.72643	0.00468433
REGULATION OF URINE VOLUME	0.0114352	40755	22	1294	4	5.72643	0.00468433
NEGATIVE REGULATION OF NUCLEOTIDE METABOLIC PROCESS	0.0114352	40755	22	1294	4	5.72643	0.00468433
TISSUE REMODELING	0.0114352	40755	178	1294	13	2.30022	0.00467706
PROTEIN HETEROOLIGOMERIZATION	0.0114352	40755	22	1294	4	5.72643	0.00468433
CELLULAR RESPONSE TO PH	0.0114352	40755	22	1294	4	5.72643	0.00468433
PROTEIN LIPID COMPLEX ASSEMBLY	0.0114877	40755	35	1294	5	4.49934	0.00470885
REGULATION OF PEPTIDYL TYROSINE PHOSPHORYLATION	0.0115044	40755	263	1294	17	2.03582	0.00471872
RESPIRATORY GASEOUS EXCHANGE BY RESPIRATORY SYSTEM	0.0118935	40755	66	1294	7	3.34042	0.0048841
REGULATION OF CHOLESTEROL BIOSYNTHETIC PROCESS	0.0118935	40755	50	1294	6	3.77944	0.00488461
MACROPHAGE ACTIVATION	0.0119163	40755	101	1294	9	2.80652	0.00490025
POSITIVE REGULATION OF MAP KINASE ACTIVITY	0.0119163	40755	264	1294	17	2.02811	0.00489861
CELL CHEMOTAXIS	0.0125894	40755	310	1294	19	1.93036	0.00518036
REGULATION OF PROTEIN LOCALIZATION TO PLASMA MEMBRANE	0.012694	40755	102	1294	9	2.779	0.00522673
FIBROBLAST PROLIFERATION	0.0127053	40755	84	1294	8	2.99956	0.00523473
REGULATION OF AMINO ACID TRANSPORT	0.0129145	40755	36	1294	5	4.37436	0.00532773
CELLULAR RESPONSE TO LIPOPROTEIN PARTICLE STIMULUS	0.0129145	40755	36	1294	5	4.37436	0.00532773
REGULATION OF LYMPHOCYTE DIFFERENTIATION	0.0130177	40755	181	1294	13	2.2621	0.00537375
POSITIVE REGULATION OF TELOMERE MAINTENANCE	0.0130406	40755	51	1294	6	3.70534	0.00539005
AMYLOID BETA METABOLIC PROCESS	0.0130406	40755	51	1294	6	3.70534	0.00539005
POSITIVE REGULATION OF CELL ADHESION	0.013175	40755	427	1294	24	1.77023	0.00544911
POSITIVE REGULATION OF ION TRANSMEMBRANE TRANSPORT	0.0132541	40755	161	1294	12	2.34748	0.00548532
REGULATION OF TRIGLYCERIDE BIOSYNTHETIC PROCESS	0.0133276	40755	23	1294	4	5.47745	0.00552978
REGULATION OF CHROMATIN BINDING	0.0133276	40755	23	1294	4	5.47745	0.00552978
RESPONSE TO PLATELET DERIVED GROWTH FACTOR	0.0133276	40755	23	1294	4	5.47745	0.00552978
POSITIVE REGULATION OF FATTY ACID BIOSYNTHETIC PROCESS	0.0133276	40755	23	1294	4	5.47745	0.00552978
RESPONSE TO OSMOTIC STRESS	0.0135231	40755	85	1294	8	2.96427	0.00562155
PROTEIN LOCALIZATION TO CHROMOSOME	0.0135231	40755	85	1294	8	2.96427	0.00562155
REGULATION OF DOUBLE STRAND BREAK REPAIR	0.0135231	40755	85	1294	8	2.96427	0.00562155
REGULATION OF LEUKOCYTE DIFFERENTIATION	0.0135353	40755	290	1294	18	1.95488	0.00563019
SYNAPTIC VESICLE MATURATION	0.0135717	40755	12	1294	3	7.87384	0.00566678
LIPID GLYCOSYLATION	0.0135717	40755	12	1294	3	7.87384	0.00566678
DETECTION OF MOLECULE OF BACTERIAL ORIGIN	0.0135717	40755	12	1294	3	7.87384	0.00566678
PROSTATE GLAND GROWTH	0.0135717	40755	12	1294	3	7.87384	0.00566678
CELLULAR RESPONSE TO ACIDIC PH	0.0135717	40755	12	1294	3	7.87384	0.00566678
REGULATION OF DEACETYLASE ACTIVITY	0.0135717	40755	12	1294	3	7.87384	0.00566678
CELLULAR RESPONSE TO STARVATION	0.0137731	40755	162	1294	12	2.33299	0.00575768
REGULATION OF NITRIC OXIDE BIOSYNTHETIC PROCESS	0.0137731	40755	68	1294	7	3.24217	0.00575813
DUMP METABOLIC PROCESS	0.0138446	40755	4	1294	2	15.7477	0.00579166
MYELOID CELL DIFFERENTIATION	0.0141571	40755	430	1294	24	1.75788	0.00592612
POSITIVE REGULATION OF RECEPTOR MEDIATED ENDOCYTOSIS	0.0141639	40755	52	1294	6	3.63408	0.00593271
RENAL WATER HOMEOSTASIS	0.0142932	40755	37	1294	5	4.25613	0.00600193
POSITIVE REGULATION OF CYTOKINE BIOSYNTHETIC PROCESS	0.0142932	40755	37	1294	5	4.25613	0.00600193
RESPIRATORY BURST	0.0142932	40755	37	1294	5	4.25613	0.00600193
POSITIVE REGULATION OF LIPID KINASE ACTIVITY	0.0142932	40755	37	1294	5	4.25613	0.00600193
SKELETAL SYSTEM MORPHOGENESIS	0.0143763	40755	226	1294	15	2.0904	0.0060444
REGULATION OF RESPONSE TO DNA DAMAGE STIMULUS	0.0143763	40755	226	1294	15	2.0904	0.0060444
POSITIVE REGULATION OF DNA BIOSYNTHETIC PROCESS	0.0148241	40755	69	1294	7	3.19518	0.00623659
REGULATION OF DNA BINDING	0.0149377	40755	124	1294	10	2.53995	0.00628832
FEEDING BEHAVIOR	0.0149748	40755	105	1294	9	2.6996	0.00630787
MITOCHONDRIAL TRANSPORT	0.014996	40755	271	1294	17	1.97572	0.00632076
ADAPTIVE IMMUNE RESPONSE BASED ON SOMATIC RECOMBINATION OF IMMUNE RECEPTORS BUILT FROM IMMUNOGLOBULIN SUPERFAMILY DOMAINS	0.0150213	40755	362	1294	21	1.82708	0.0063354
REGULATION OF GENE EXPRESSION EPIGENETIC	0.0151722	40755	206	1294	14	2.14046	0.00640302
REGULATION OF CATION CHANNEL ACTIVITY	0.0152247	40755	185	1294	13	2.21319	0.0064292
EPHRIN RECEPTOR SIGNALING PATHWAY	0.0152883	40755	87	1294	8	2.89613	0.00646008
POSITIVE REGULATION OF NUCLEOTIDE BIOSYNTHETIC PROCESS	0.0152957	40755	24	1294	4	5.24923	0.00647126
POSITIVE REGULATION OF MEIOTIC CELL CYCLE	0.0152957	40755	24	1294	4	5.24923	0.00647126
NEGATIVE REGULATION OF CELL ACTIVATION	0.0157621	40755	207	1294	14	2.13012	0.00667272
NUCLEOTIDE TRANSPORT	0.015877	40755	38	1294	5	4.14413	0.00673392
NEGATIVE REGULATION OF INTERFERON GAMMA PRODUCTION	0.015877	40755	38	1294	5	4.14413	0.00673392
CELLULAR RESPONSE TO CADMIUM ION	0.015877	40755	38	1294	5	4.14413	0.00673392
CELLULAR IRON ION HOMEOSTASIS	0.015891	40755	70	1294	7	3.14954	0.00674403
GLIAL CELL DIFFERENTIATION	0.0160079	40755	229	1294	15	2.06302	0.00679786
NEGATIVE REGULATION OF GENE EXPRESSION EPIGENETIC	0.0165183	40755	126	1294	10	2.49963	0.00701899
SUCKLING BEHAVIOR	0.0167032	40755	13	1294	3	7.26816	0.00719436
NEGATIVE REGULATION OF ACUTE INFLAMMATORY RESPONSE	0.0167032	40755	13	1294	3	7.26816	0.00719436
PYRIMIDINE NUCLEOTIDE CATABOLIC PROCESS	0.0167032	40755	13	1294	3	7.26816	0.00719436
OPSONIZATION	0.0167032	40755	13	1294	3	7.26816	0.00719436
RESPONSE TO FUNGUS	0.0167032	40755	54	1294	6	3.49948	0.00713573
AROMATIC AMINO ACID TRANSPORT	0.0167032	40755	13	1294	3	7.26816	0.00719436
PEPTIDYL HISTIDINE MODIFICATION	0.0167032	40755	13	1294	3	7.26816	0.00719436
SNORNA 3 END PROCESSING	0.0167032	40755	13	1294	3	7.26816	0.00719436
REGULATION OF GUANYLATE CYCLASE ACTIVITY	0.0167032	40755	13	1294	3	7.26816	0.00719436
POSITIVE REGULATION OF T CELL DIFFERENTIATION IN THYMUS	0.0167032	40755	13	1294	3	7.26816	0.00719436
VERY LOW DENSITY LIPOPROTEIN PARTICLE ASSEMBLY	0.0167032	40755	13	1294	3	7.26816	0.00719436
POSITIVE REGULATION OF CHROMATIN BINDING	0.0167032	40755	13	1294	3	7.26816	0.00719436
LOCOMOTORY EXPLORATION BEHAVIOR	0.0167032	40755	13	1294	3	7.26816	0.00719436
ALPHA LINOLENIC ACID METABOLIC PROCESS	0.0167032	40755	13	1294	3	7.26816	0.00719436
NOREPINEPHRINE METABOLIC PROCESS	0.0167032	40755	13	1294	3	7.26816	0.00719436
NEGATIVE REGULATION OF AMINO ACID TRANSPORT	0.0167032	40755	13	1294	3	7.26816	0.00719436
POSITIVE REGULATION OF DIGESTIVE SYSTEM PROCESS	0.0167032	40755	13	1294	3	7.26816	0.00719436
CELLULAR RESPONSE TO EPINEPHRINE STIMULUS	0.0167032	40755	13	1294	3	7.26816	0.00719436
POSITIVE REGULATION OF VOLTAGE GATED CALCIUM CHANNEL ACTIVITY	0.0167032	40755	13	1294	3	7.26816	0.00719436
REGULATION OF PROTEIN LOCALIZATION TO ENDOSOME	0.0167032	40755	13	1294	3	7.26816	0.00719436
REGULATION OF REMOVAL OF SUPEROXIDE RADICALS	0.0167032	40755	13	1294	3	7.26816	0.00719436
NEGATIVE REGULATION OF EXTRINSIC APOPTOTIC SIGNALING PATHWAY	0.0167032	40755	107	1294	9	2.64914	0.00711889
CELLULAR RESPONSE TO DRUG	0.0168849	40755	71	1294	7	3.10518	0.00728149
POSITIVE REGULATION OF DNA REPAIR	0.0168849	40755	71	1294	7	3.10518	0.00728149
POSITIVE REGULATION OF CELL ACTIVATION	0.0169958	40755	414	1294	23	1.74974	0.00733382
POSITIVE REGULATION OF CYTOKINE PRODUCTION	0.0170726	40755	462	1294	25	1.70429	0.00737145
REGULATION OF CALCIUM ION TRANSMEMBRANE TRANSPORTER ACTIVITY	0.0171052	40755	89	1294	8	2.83104	0.00739003
REGULATION OF CELL ADHESION	0.0172091	40755	735	1294	36	1.54263	0.00743945
RENAL SYSTEM PROCESS INVOLVED IN REGULATION OF SYSTEMIC ARTERIAL BLOOD PRESSURE	0.0173163	40755	25	1294	4	5.03926	0.00751316
RESPONSE TO ACIDIC PH	0.0173163	40755	25	1294	4	5.03926	0.00751316
POSITIVE REGULATION OF TUMOR NECROSIS FACTOR BIOSYNTHETIC PROCESS	0.0173163	40755	25	1294	4	5.03926	0.00751316
GTP METABOLIC PROCESS	0.0173163	40755	25	1294	4	5.03926	0.00751316
POSITIVE REGULATION OF ANTIGEN RECEPTOR MEDIATED SIGNALING PATHWAY	0.0173163	40755	25	1294	4	5.03926	0.00751316
REGULATION OF BONE DEVELOPMENT	0.0173163	40755	25	1294	4	5.03926	0.00751316
EMBRYONIC CAMERA TYPE EYE DEVELOPMENT	0.0173357	40755	39	1294	5	4.03787	0.00752613
REGULATION OF ENDOCYTOSIS	0.0173493	40755	210	1294	14	2.09969	0.0075366
LYMPHOCYTE DIFFERENTIATION	0.0174263	40755	368	1294	21	1.79729	0.00757464
MULTICELLULAR ORGANISMAL MOVEMENT	0.017921	40755	55	1294	6	3.43586	0.00779912
ENDOCHONDRAL BONE MORPHOGENESIS	0.017921	40755	55	1294	6	3.43586	0.00779912
ENDOMEMBRANE SYSTEM ORGANIZATION	0.0182893	40755	465	1294	25	1.6933	0.00796421
NEGATIVE REGULATION OF CELL GROWTH	0.0182988	40755	190	1294	13	2.15495	0.00797317
MUSCLE HYPERTROPHY	0.018366	40755	109	1294	9	2.60053	0.00800732
POSITIVE REGULATION OF PROTEIN KINASE ACTIVITY	0.0186425	40755	539	1294	28	1.63612	0.00813275
REGULATION OF MUSCLE SYSTEM PROCESS	0.0187356	40755	256	1294	16	1.96846	0.00817831
PLATELET DEGRANULATION	0.0188567	40755	129	1294	10	2.4415	0.00823613
POSITIVE REGULATION OF CELL CELL ADHESION	0.0190773	40755	279	1294	17	1.91907	0.00833753
RDNA HETEROCHROMATIN ASSEMBLY	0.0191651	40755	40	1294	5	3.93692	0.00838093
MIDBRAIN DEVELOPMENT	0.0192367	40755	91	1294	8	2.76882	0.00841733
LYMPHOCYTE APOPTOTIC PROCESS	0.019301	40755	73	1294	7	3.0201	0.00845055
REGULATION OF LYMPHOCYTE APOPTOTIC PROCESS	0.0194154	40755	56	1294	6	3.3745	0.00850575
POSITIVE REGULATION OF LEUKOCYTE CELL CELL ADHESION	0.0194591	40755	235	1294	15	2.01034	0.00853003
NEGATIVE REGULATION OF CELLULAR COMPONENT ORGANIZATION	0.0195052	40755	742	1294	36	1.52808	0.00855537
REGULATION OF METAL ION TRANSPORT	0.0195783	40755	396	1294	22	1.74974	0.00859257
POSITIVE REGULATION OF LEUKOCYTE PROLIFERATION	0.0195806	40755	150	1294	11	2.30966	0.00859874
INNATE IMMUNE RESPONSE IN MUCOSA	0.019672	40755	26	1294	4	4.84544	0.00865963
GLYCOPROTEIN CATABOLIC PROCESS	0.019672	40755	26	1294	4	4.84544	0.00865963
EXPLORATION BEHAVIOR	0.019672	40755	26	1294	4	4.84544	0.00865963
THYROID HORMONE METABOLIC PROCESS	0.019672	40755	26	1294	4	4.84544	0.00865963
POSITIVE REGULATION OF LYMPHOCYTE ACTIVATION	0.020148	40755	350	1294	20	1.79974	0.00887446
ENDOCYTOSIS	0.0201577	40755	668	1294	33	1.55591	0.0089379
REGULATION OF SEQUESTERING OF TRIGLYCERIDE	0.0201577	40755	14	1294	3	6.74901	0.00894248
REGULATION OF TRIGLYCERIDE CATABOLIC PROCESS	0.0201577	40755	14	1294	3	6.74901	0.00894248
C TERMINAL PROTEIN AMINO ACID MODIFICATION	0.0201577	40755	14	1294	3	6.74901	0.00894248
PROSTAGLANDIN SECRETION	0.0201577	40755	14	1294	3	6.74901	0.00894248
REGULATION OF PEROXISOME PROLIFERATOR ACTIVATED RECEPTOR SIGNALING PATHWAY	0.0201577	40755	14	1294	3	6.74901	0.00894248
POSITIVE REGULATION OF URINE VOLUME	0.0201577	40755	14	1294	3	6.74901	0.00894248
CELLULAR RESPONSE TO INCREASED OXYGEN LEVELS	0.0201577	40755	14	1294	3	6.74901	0.00894248
REGULATION OF SECONDARY METABOLIC PROCESS	0.0201577	40755	14	1294	3	6.74901	0.00894248
RESPONSE TO GROWTH FACTOR	0.0201577	40755	744	1294	36	1.52397	0.00889858
CELLULAR RESPONSE TO ANTIBIOTIC	0.0201577	40755	14	1294	3	6.74901	0.00894248
REGULATION OF UNSATURATED FATTY ACID BIOSYNTHETIC PROCESS	0.0201577	40755	14	1294	3	6.74901	0.00894248
CARBOHYDRATE TRANSPORT	0.0202998	40755	151	1294	11	2.29436	0.00901621
POSITIVE REGULATION OF CYSTEINE TYPE ENDOPEPTIDASE ACTIVITY	0.0202998	40755	151	1294	11	2.29436	0.00901621
REGULATION OF RAS PROTEIN SIGNAL TRANSDUCTION	0.0203213	40755	193	1294	13	2.12145	0.00903109
NEURON DIFFERENTIATION	0.0203938	40755	1405	1294	61	1.36741	0.00906871
INORGANIC ANION TRANSPORT	0.0204797	40755	172	1294	12	2.19735	0.0091123
OVARIAN FOLLICLE DEVELOPMENT	0.0206159	40755	57	1294	6	3.3153	0.0092571
SELENIUM COMPOUND METABOLIC PROCESS	0.0206159	40755	5	1294	2	12.5981	0.00944985
LYMPHOCYTE ANERGY	0.0206159	40755	5	1294	2	12.5981	0.00944985
ORGAN OR TISSUE SPECIFIC IMMUNE RESPONSE	0.0206159	40755	41	1294	5	3.8409	0.00930063
CITRATE METABOLIC PROCESS	0.0206159	40755	5	1294	2	12.5981	0.00944985
THREONINE CATABOLIC PROCESS	0.0206159	40755	5	1294	2	12.5981	0.00944985
ACYL CARNITINE TRANSPORT	0.0206159	40755	5	1294	2	12.5981	0.00944985
EGG ACTIVATION	0.0206159	40755	5	1294	2	12.5981	0.00944985
HOMOSERINE METABOLIC PROCESS	0.0206159	40755	5	1294	2	12.5981	0.00944985
PYRIMIDINE DEOXYRIBONUCLEOSIDE MONOPHOSPHATE METABOLIC PROCESS	0.0206159	40755	5	1294	2	12.5981	0.00944985
METHYLGLYOXAL METABOLIC PROCESS	0.0206159	40755	5	1294	2	12.5981	0.00944985
RESPONSE TO IRON III ION	0.0206159	40755	5	1294	2	12.5981	0.00944985
NEGATIVE REGULATION OF SEQUESTERING OF TRIGLYCERIDE	0.0206159	40755	5	1294	2	12.5981	0.00944985
NEGATIVE REGULATION OF GLUTAMATE SECRETION	0.0206159	40755	5	1294	2	12.5981	0.00944985
NEGATIVE REGULATION OF SEROTONIN SECRETION	0.0206159	40755	5	1294	2	12.5981	0.00944985
SMOOTH MUSCLE ADAPTATION	0.0206159	40755	5	1294	2	12.5981	0.00944985
MUSCLE HYPERPLASIA	0.0206159	40755	5	1294	2	12.5981	0.00944985
ENERGY COUPLED PROTON TRANSMEMBRANE TRANSPORT AGAINST ELECTROCHEMICAL GRADIENT	0.0206159	40755	5	1294	2	12.5981	0.00944985
CITRULLINE BIOSYNTHETIC PROCESS	0.0206159	40755	5	1294	2	12.5981	0.00944985
TRYPTOPHAN CATABOLIC PROCESS TO KYNURENINE	0.0206159	40755	5	1294	2	12.5981	0.00944985
ANTIFUNGAL HUMORAL RESPONSE	0.0206159	40755	5	1294	2	12.5981	0.00944985
RESPONSE TO METHOTREXATE	0.0206159	40755	5	1294	2	12.5981	0.00944985
NEGATIVE REGULATION OF SYNAPTIC PLASTICITY	0.0206159	40755	5	1294	2	12.5981	0.00944985
RIBOFLAVIN TRANSPORT	0.0206159	40755	5	1294	2	12.5981	0.00944985
POSITIVE REGULATION OF GLUCOKINASE ACTIVITY	0.0206159	40755	5	1294	2	12.5981	0.00944985
RESPONSE TO L ASCORBIC ACID	0.0206159	40755	5	1294	2	12.5981	0.00944985
GLUTATHIONE TRANSPORT	0.0206159	40755	5	1294	2	12.5981	0.00944985
TRIPEPTIDE TRANSMEMBRANE TRANSPORT	0.0206159	40755	5	1294	2	12.5981	0.00944985
NEGATIVE REGULATION OF MYOSIN LIGHT CHAIN PHOSPHATASE ACTIVITY	0.0206159	40755	5	1294	2	12.5981	0.00944985
REGULATION OF INTEGRIN BIOSYNTHETIC PROCESS	0.0206159	40755	5	1294	2	12.5981	0.00944985
NEGATIVE REGULATION OF SISTER CHROMATID COHESION	0.0206159	40755	5	1294	2	12.5981	0.00944985
DISACCHARIDE BIOSYNTHETIC PROCESS	0.0206159	40755	5	1294	2	12.5981	0.00944985
DEFENSE RESPONSE TO FUNGUS	0.0206159	40755	41	1294	5	3.8409	0.00930063
VITAMIN TRANSPORT	0.0206159	40755	41	1294	5	3.8409	0.00930063
REGULATION OF CELLULAR COMPONENT MOVEMENT	0.0206159	40755	1138	1294	51	1.41148	0.00925422
MEDIUM CHAIN FATTY ACID CATABOLIC PROCESS	0.0206159	40755	5	1294	2	12.5981	0.00944985
POSITIVE REGULATION OF MEIOSIS I	0.0206159	40755	5	1294	2	12.5981	0.00944985
FRUCTOSE CATABOLIC PROCESS TO HYDROXYACETONE PHOSPHATE AND GLYCERALDEHYDE 3 PHOSPHATE	0.0206159	40755	5	1294	2	12.5981	0.00944985
N ACYLETHANOLAMINE METABOLIC PROCESS	0.0206159	40755	5	1294	2	12.5981	0.00944985
CHROMATIN MAINTENANCE	0.0206159	40755	5	1294	2	12.5981	0.00944985
MITOCHONDRIAL TRNA METHYLATION	0.0206159	40755	5	1294	2	12.5981	0.00944985
MAINTENANCE OF PROTEIN LOCATION IN MITOCHONDRION	0.0206159	40755	5	1294	2	12.5981	0.00944985
AMINO ACID HOMEOSTASIS	0.0206159	40755	5	1294	2	12.5981	0.00944985
RESPONSE TO PHENYLPROPANOID	0.0206159	40755	5	1294	2	12.5981	0.00944985
EPOXIDE METABOLIC PROCESS	0.0206159	40755	5	1294	2	12.5981	0.00944985
POSITIVE REGULATION OF ADENYLATE CYCLASE ACTIVATING G PROTEIN COUPLED RECEPTOR SIGNALING PATHWAY	0.0206159	40755	5	1294	2	12.5981	0.00944985
PRIMARY AMINO COMPOUND BIOSYNTHETIC PROCESS	0.0206159	40755	5	1294	2	12.5981	0.00944985
POSITIVE REGULATION OF CHONDROCYTE PROLIFERATION	0.0206159	40755	5	1294	2	12.5981	0.00944985
REGULATION OF CALCIUM ION TRANSMEMBRANE TRANSPORT	0.0206159	40755	152	1294	11	2.27927	0.00944916
RESPONSE TO L PHENYLALANINE DERIVATIVE	0.0206159	40755	5	1294	2	12.5981	0.00944985
REGULATION OF PHOSPHATIDYLCHOLINE BIOSYNTHETIC PROCESS	0.0206159	40755	5	1294	2	12.5981	0.00944985
REGULATION OF DNA REPLICATION	0.0207024	40755	112	1294	9	2.53088	0.00949496
PALLIUM DEVELOPMENT	0.0207392	40755	173	1294	12	2.18465	0.0095173
ANTIMICROBIAL HUMORAL IMMUNE RESPONSE MEDIATED BY ANTIMICROBIAL PEPTIDE	0.0212383	40755	75	1294	7	2.93957	0.00975194
REGULATION OF HEMOPOIESIS	0.021477	40755	498	1294	26	1.64434	0.00986722
MYELOID CELL HOMEOSTASIS	0.0215316	40755	153	1294	11	2.26437	0.00989795
REGULATION OF T CELL DIFFERENTIATION IN THYMUS	0.0215431	40755	27	1294	4	4.66598	0.0099146
NEGATIVE REGULATION OF TELOMERE MAINTENANCE VIA TELOMERE LENGTHENING	0.0215431	40755	27	1294	4	4.66598	0.0099146
POSITIVE REGULATION OF ENDOTHELIAL CELL PROLIFERATION	0.0217911	40755	113	1294	9	2.50848	0.0100344
ZYMOGEN ACTIVATION	0.0218224	40755	58	1294	6	3.25814	0.0100546
REGULATION OF BIOMINERALIZATION	0.0220124	40755	94	1294	8	2.68046	0.0101538
POSITIVE REGULATION OF TUMOR NECROSIS FACTOR SUPERFAMILY CYTOKINE PRODUCTION	0.0220124	40755	94	1294	8	2.68046	0.0101538
DNA CONFORMATION CHANGE	0.0222338	40755	355	1294	20	1.77439	0.0102618
REGULATION OF DIGESTIVE SYSTEM PROCESS	0.0222769	40755	42	1294	5	3.74945	0.0102875
SMOOTH MUSCLE CELL PROLIFERATION	0.0224408	40755	175	1294	12	2.15968	0.0103691
REGULATION OF T CELL ACTIVATION	0.0225031	40755	332	1294	19	1.80245	0.0104039
REGULATION OF MUSCLE HYPERTROPHY	0.0225619	40755	76	1294	7	2.90089	0.0104548
MULTICELLULAR ORGANISMAL RESPONSE TO STRESS	0.0225619	40755	76	1294	7	2.90089	0.0104548
CELLULAR RESPONSE TO ACID CHEMICAL	0.0225619	40755	76	1294	7	2.90089	0.0104548
POSITIVE REGULATION OF BLOOD CIRCULATION	0.0225619	40755	76	1294	7	2.90089	0.0104548
METENCEPHALON DEVELOPMENT	0.0228421	40755	114	1294	9	2.48648	0.0105967
POSITIVE REGULATION OF TRANSPORTER ACTIVITY	0.0228421	40755	114	1294	9	2.48648	0.0105967
REGULATION OF PROTEIN KINASE ACTIVITY	0.0229854	40755	805	1294	38	1.48674	0.0106692
CHEMOKINE PRODUCTION	0.0232275	40755	95	1294	8	2.65224	0.0107877
MANGANESE ION TRANSPORT	0.0233214	40755	15	1294	3	6.29907	0.0109173
REGULATION OF GLUTAMATE SECRETION	0.0233214	40755	15	1294	3	6.29907	0.0109173
PROTEIN CHROMOPHORE LINKAGE	0.0233214	40755	15	1294	3	6.29907	0.0109173
ANTIBACTERIAL HUMORAL RESPONSE	0.0233214	40755	59	1294	6	3.20292	0.0108998
ALANINE TRANSPORT	0.0233214	40755	15	1294	3	6.29907	0.0109173
LIPOPROTEIN CATABOLIC PROCESS	0.0233214	40755	15	1294	3	6.29907	0.0109173
NEGATIVE REGULATION OF DNA DAMAGE RESPONSE SIGNAL TRANSDUCTION BY P53 CLASS MEDIATOR	0.0233214	40755	15	1294	3	6.29907	0.0109173
REGULATION OF LIPOPROTEIN METABOLIC PROCESS	0.0233214	40755	15	1294	3	6.29907	0.0109173
PROTEIN HETEROTETRAMERIZATION	0.0233214	40755	15	1294	3	6.29907	0.0109173
HISTAMINE TRANSPORT	0.0233214	40755	15	1294	3	6.29907	0.0109173
CHEMOKINE C X C MOTIF LIGAND 2 PRODUCTION	0.0233214	40755	15	1294	3	6.29907	0.0109173
REGULATION OF ENDOTHELIAL CELL DEVELOPMENT	0.0233214	40755	15	1294	3	6.29907	0.0109173
REGULATION OF BILE ACID METABOLIC PROCESS	0.0233214	40755	15	1294	3	6.29907	0.0109173
POSITIVE REGULATION OF ENDOTHELIAL CELL CHEMOTAXIS	0.0233214	40755	15	1294	3	6.29907	0.0109173
CHROMATIN SILENCING	0.023885	40755	77	1294	7	2.86321	0.0111937
POSITIVE REGULATION OF SMALL GTPASE MEDIATED SIGNAL TRANSDUCTION	0.023885	40755	77	1294	7	2.86321	0.0111937
STARTLE RESPONSE	0.0240322	40755	28	1294	4	4.49934	0.0112817
CIRCADIAN SLEEP WAKE CYCLE	0.0240322	40755	28	1294	4	4.49934	0.0112817
EMBRYONIC CAMERA TYPE EYE MORPHOGENESIS	0.0240322	40755	28	1294	4	4.49934	0.0112817
REGULATION OF RESPONSE TO REACTIVE OXYGEN SPECIES	0.0241507	40755	43	1294	5	3.66225	0.0113437
REGULATION OF RESPONSE TO BIOTIC STIMULUS	0.0245744	40755	407	1294	22	1.70245	0.0115492
TAXIS	0.024974	40755	656	1294	32	1.53636	0.0117436
O GLYCAN PROCESSING	0.0250391	40755	60	1294	6	3.14954	0.011794
POSITIVE REGULATION OF CELL CYCLE G1 S PHASE TRANSITION	0.0250391	40755	60	1294	6	3.14954	0.011794
NEGATIVE REGULATION OF RESPONSE TO OXIDATIVE STRESS	0.0250391	40755	60	1294	6	3.14954	0.011794
CELLULAR RESPONSE TO DNA DAMAGE STIMULUS	0.0256368	40755	864	1294	40	1.45812	0.0120822
POSITIVE REGULATION OF NEURON DEATH	0.0257505	40755	97	1294	8	2.59756	0.0121426
ADULT BEHAVIOR	0.0260216	40755	137	1294	10	2.29893	0.0122773
POSITIVE REGULATION OF PEPTIDASE ACTIVITY	0.0262394	40755	201	1294	13	2.03701	0.0123938
T CELL ACTIVATION	0.0262394	40755	483	1294	25	1.63019	0.0123939
REGULATION OF POLYSACCHARIDE METABOLIC PROCESS	0.0263887	40755	44	1294	5	3.57902	0.0124714
NITRIC OXIDE MEDIATED SIGNAL TRANSDUCTION	0.0268739	40755	29	1294	4	4.34419	0.0127644
REGULATION OF HISTONE DEACETYLATION	0.0268739	40755	29	1294	4	4.34419	0.0127644
REPLACEMENT OSSIFICATION	0.0268739	40755	29	1294	4	4.34419	0.0127644
REGULATION OF GLUCOSE IMPORT	0.0268739	40755	61	1294	6	3.0979	0.0127386
POSITIVE REGULATION OF WOUND HEALING	0.0268739	40755	61	1294	6	3.0979	0.0127386
NEGATIVE REGULATION OF BIOMINERALIZATION	0.0268739	40755	29	1294	4	4.34419	0.0127644
REGULATION OF TELOMERE MAINTENANCE VIA TELOMERE LENGTHENING	0.0268739	40755	61	1294	6	3.0979	0.0127386
POSITIVE REGULATION OF LEUKOCYTE APOPTOTIC PROCESS	0.0268739	40755	29	1294	4	4.34419	0.0127644
REGULATION OF DOUBLE STRAND BREAK REPAIR VIA NONHOMOLOGOUS END JOINING	0.0268739	40755	29	1294	4	4.34419	0.0127644
REGULATION OF NEUROTRANSMITTER RECEPTOR ACTIVITY	0.0268999	40755	79	1294	7	2.79073	0.0127839
CALCIUM ION TRANSMEMBRANE IMPORT INTO CYTOSOL	0.0270702	40755	138	1294	10	2.28227	0.0128719
RENAL SYSTEM PROCESS INVOLVED IN REGULATION OF BLOOD VOLUME	0.0274026	40755	16	1294	3	5.90538	0.0131238
PARTURITION	0.0274026	40755	16	1294	3	5.90538	0.0131238
PROTEIN NITROSYLATION	0.0274026	40755	16	1294	3	5.90538	0.0131238
CARBOHYDRATE TRANSMEMBRANE TRANSPORT	0.0274026	40755	118	1294	9	2.40219	0.0130844
RESPONSE TO POTASSIUM ION	0.0274026	40755	16	1294	3	5.90538	0.0131238
PHOSPHORYLATED CARBOHYDRATE DEPHOSPHORYLATION	0.0274026	40755	16	1294	3	5.90538	0.0131238
REGULATION OF SHORT TERM NEURONAL SYNAPTIC PLASTICITY	0.0274026	40755	16	1294	3	5.90538	0.0131238
NEUROMUSCULAR PROCESS CONTROLLING POSTURE	0.0274026	40755	16	1294	3	5.90538	0.0131238
INTESTINAL EPITHELIAL CELL DEVELOPMENT	0.0274026	40755	16	1294	3	5.90538	0.0131238
G PROTEIN COUPLED RECEPTOR SIGNALING PATHWAY INVOLVED IN HEART PROCESS	0.0274026	40755	16	1294	3	5.90538	0.0131238
REGULATION OF PLASMA MEMBRANE ORGANIZATION	0.0274026	40755	16	1294	3	5.90538	0.0131238
POSITIVE REGULATION OF DOUBLE STRAND BREAK REPAIR VIA NONHOMOLOGOUS END JOINING	0.0274026	40755	16	1294	3	5.90538	0.0131238
REGULATION OF VASCULOGENESIS	0.0274026	40755	16	1294	3	5.90538	0.0131238
CILIUM OR FLAGELLUM DEPENDENT CELL MOTILITY	0.0283074	40755	119	1294	9	2.382	0.0137688
LEUKOCYTE CHEMOTAXIS INVOLVED IN INFLAMMATORY RESPONSE	0.0283074	40755	6	1294	2	10.4985	0.0138776
RENAL WATER TRANSPORT	0.0283074	40755	6	1294	2	10.4985	0.0138776
AMP BIOSYNTHETIC PROCESS	0.0283074	40755	6	1294	2	10.4985	0.0138776
DE NOVO PYRIMIDINE NUCLEOBASE BIOSYNTHETIC PROCESS	0.0283074	40755	6	1294	2	10.4985	0.0138776
NEUROBLAST PROLIFERATION	0.0283074	40755	62	1294	6	3.04794	0.0137349
HEART DEVELOPMENT	0.0283074	40755	587	1294	29	1.55599	0.0135762
PURINE NUCLEOSIDE TRIPHOSPHATE CATABOLIC PROCESS	0.0283074	40755	6	1294	2	10.4985	0.0138776
DEOXYRIBONUCLEOSIDE TRIPHOSPHATE BIOSYNTHETIC PROCESS	0.0283074	40755	6	1294	2	10.4985	0.0138776
PYRIMIDINE DEOXYRIBONUCLEOSIDE TRIPHOSPHATE METABOLIC PROCESS	0.0283074	40755	6	1294	2	10.4985	0.0138776
REGULATION OF LUNG BLOOD PRESSURE	0.0283074	40755	6	1294	2	10.4985	0.0138776
FORMATE METABOLIC PROCESS	0.0283074	40755	6	1294	2	10.4985	0.0138776
GDP MANNOSE METABOLIC PROCESS	0.0283074	40755	6	1294	2	10.4985	0.0138776
REGULATION OF B CELL PROLIFERATION	0.0283074	40755	62	1294	6	3.04794	0.0137349
NEGATIVE REGULATION OF HISTONE MODIFICATION	0.0283074	40755	45	1294	5	3.49948	0.0136726
REGULATION OF MICROVILLUS ASSEMBLY	0.0283074	40755	6	1294	2	10.4985	0.0138776
POSITIVE REGULATION OF TISSUE REMODELING	0.0283074	40755	45	1294	5	3.49948	0.0136726
RESPONSE TO ISOLATION STRESS	0.0283074	40755	6	1294	2	10.4985	0.0138776
RNA GUANINE N7 METHYLATION	0.0283074	40755	6	1294	2	10.4985	0.0138776
TRIPEPTIDE TRANSPORT	0.0283074	40755	6	1294	2	10.4985	0.0138776
INTEGRIN BIOSYNTHETIC PROCESS	0.0283074	40755	6	1294	2	10.4985	0.0138776
NEGATIVE REGULATION OF CYCLIC NUCLEOTIDE PHOSPHODIESTERASE ACTIVITY	0.0283074	40755	6	1294	2	10.4985	0.0138776
NEGATIVE REGULATION OF HISTONE H3 K4 METHYLATION	0.0283074	40755	6	1294	2	10.4985	0.0138776
REGULATION OF NEUROTRANSMITTER TRANSPORT	0.0283074	40755	119	1294	9	2.382	0.0137688
REGULATION OF PHOSPHATIDYLINOSITOL DEPHOSPHORYLATION	0.0283074	40755	6	1294	2	10.4985	0.0138776
RESPIRATORY SYSTEM DEVELOPMENT	0.0283074	40755	204	1294	13	2.00706	0.0138778
INTESTINAL EPITHELIAL STRUCTURE MAINTENANCE	0.0283074	40755	6	1294	2	10.4985	0.0138776
PLATELET AGGREGATION	0.0283074	40755	62	1294	6	3.04794	0.0137349
HYDROGEN SULFIDE BIOSYNTHETIC PROCESS	0.0283074	40755	6	1294	2	10.4985	0.0138776
L HISTIDINE TRANSMEMBRANE TRANSPORT	0.0283074	40755	6	1294	2	10.4985	0.0138776
HISTONE H3 K36 TRIMETHYLATION	0.0283074	40755	6	1294	2	10.4985	0.0138776
REGULATION OF PRESYNAPTIC MEMBRANE POTENTIAL	0.0283074	40755	6	1294	2	10.4985	0.0138776
REGULATION OF LIPID TRANSPORTER ACTIVITY	0.0283074	40755	6	1294	2	10.4985	0.0138776
POSITIVE REGULATION OF PROTEIN LOCALIZATION TO NUCLEUS	0.0283074	40755	80	1294	7	2.75584	0.013637
REGULATION OF SUPEROXIDE DISMUTASE ACTIVITY	0.0283074	40755	6	1294	2	10.4985	0.0138776
POSITIVE REGULATION OF OXIDATIVE STRESS INDUCED INTRINSIC APOPTOTIC SIGNALING PATHWAY	0.0283074	40755	6	1294	2	10.4985	0.0138776
POSITIVE REGULATION OF HEXOKINASE ACTIVITY	0.0283074	40755	6	1294	2	10.4985	0.0138776
POSITIVE REGULATION OF MICROTUBULE BINDING	0.0283074	40755	6	1294	2	10.4985	0.0138776
LIPID TRANSPORT ACROSS BLOOD BRAIN BARRIER	0.0283074	40755	6	1294	2	10.4985	0.0138776
NEGATIVE REGULATION OF GLUCOCORTICOID RECEPTOR SIGNALING PATHWAY	0.0283074	40755	6	1294	2	10.4985	0.0138776
REGULATION OF OVARIAN FOLLICLE DEVELOPMENT	0.0283074	40755	6	1294	2	10.4985	0.0138776
REGULATION OF DNA TOPOISOMERASE ATP HYDROLYZING ACTIVITY	0.0283074	40755	6	1294	2	10.4985	0.0138776
POSITIVE REGULATION OF CAMP DEPENDENT PROTEIN KINASE ACTIVITY	0.0283074	40755	6	1294	2	10.4985	0.0138776
POSITIVE REGULATION OF RESPONSE TO BIOTIC STIMULUS	0.0284169	40755	249	1294	15	1.89731	0.013939
HEART PROCESS	0.0291774	40755	296	1294	17	1.80886	0.0143298
REGULATION OF HOMOTYPIC CELL CELL ADHESION	0.0291774	40755	30	1294	4	4.19938	0.0143658
NEURON DEATH IN RESPONSE TO OXIDATIVE STRESS	0.0291774	40755	30	1294	4	4.19938	0.0143658
NEGATIVE REGULATION OF FIBROBLAST PROLIFERATION	0.0291774	40755	30	1294	4	4.19938	0.0143658
RESPONSE TO PAIN	0.0291774	40755	30	1294	4	4.19938	0.0143658
MYELOID LEUKOCYTE CYTOKINE PRODUCTION	0.0291774	40755	30	1294	4	4.19938	0.0143658
PROTEIN LOCALIZATION TO CHROMOSOME TELOMERIC REGION	0.0291774	40755	30	1294	4	4.19938	0.0143658
REGULATION OF RESPONSE TO WOUNDING	0.0291879	40755	183	1294	12	2.06527	0.0143786
SYMBIOTIC PROCESS	0.0291974	40755	980	1294	44	1.41408	0.014391
CELLULAR RESPONSE TO UV	0.0294639	40755	81	1294	7	2.72182	0.0145301
REGULATION OF EXTRINSIC APOPTOTIC SIGNALING PATHWAY	0.0298141	40755	162	1294	11	2.13857	0.0147107
NEURON DEVELOPMENT	0.0298186	40755	1142	1294	50	1.37896	0.0147208
REGULATION OF CHOLESTEROL EFFLUX	0.030249	40755	46	1294	5	3.42341	0.0149492
ESTABLISHMENT OF ENDOTHELIAL BARRIER	0.030249	40755	46	1294	5	3.42341	0.0149492
GLIAL CELL DEVELOPMENT	0.03075	40755	121	1294	9	2.34263	0.0152167
INTERLEUKIN 8 PRODUCTION	0.03075	40755	101	1294	8	2.49468	0.0152211
MITOCHONDRIAL TRANSMEMBRANE TRANSPORT	0.03075	40755	101	1294	8	2.49468	0.0152211
NEGATIVE REGULATION OF CATABOLIC PROCESS	0.0311114	40755	322	1294	18	1.76061	0.0154082
CELLULAR RESPONSE TO CALCIUM ION	0.0312079	40755	82	1294	7	2.68863	0.0154642
OLIGOSACCHARIDE BIOSYNTHETIC PROCESS	0.0312628	40755	17	1294	3	5.55801	0.0155655
RESPONSE TO UV B	0.0312628	40755	17	1294	3	5.55801	0.0155655
SNORNA METABOLIC PROCESS	0.0312628	40755	17	1294	3	5.55801	0.0155655
MICROVILLUS ASSEMBLY	0.0312628	40755	17	1294	3	5.55801	0.0155655
POSITIVE REGULATION OF HISTONE DEACETYLATION	0.0312628	40755	17	1294	3	5.55801	0.0155655
POSITIVE REGULATION OF GLUCONEOGENESIS	0.0312628	40755	17	1294	3	5.55801	0.0155655
RENAL ABSORPTION	0.0312628	40755	17	1294	3	5.55801	0.0155655
POSITIVE REGULATION OF OXIDATIVE STRESS INDUCED CELL DEATH	0.0312628	40755	17	1294	3	5.55801	0.0155655
POSITIVE REGULATION OF TELOMERE CAPPING	0.0312628	40755	17	1294	3	5.55801	0.0155655
EXTRINSIC APOPTOTIC SIGNALING PATHWAY	0.0316969	40755	230	1294	14	1.91711	0.01579
COLUMNAR CUBOIDAL EPITHELIAL CELL DEVELOPMENT	0.0318497	40755	64	1294	6	2.95269	0.0158883
T CELL DIFFERENTIATION	0.0318497	40755	253	1294	15	1.86731	0.0158913
MATERNAL PROCESS INVOLVED IN FEMALE PREGNANCY	0.0318497	40755	64	1294	6	2.95269	0.0158883
REGULATION OF MUSCLE ADAPTATION	0.0321773	40755	102	1294	8	2.47022	0.0160717
NEGATIVE REGULATION OF SECRETION	0.0321773	40755	208	1294	13	1.96846	0.0160638
NEGATIVE REGULATION OF LYMPHOCYTE APOPTOTIC PROCESS	0.0321944	40755	31	1294	4	4.06392	0.0160887
DETECTION OF ABIOTIC STIMULUS	0.0323317	40755	143	1294	10	2.20247	0.0161744
REGULATION OF FAT CELL DIFFERENTIATION	0.0323317	40755	143	1294	10	2.20247	0.0161744
NEGATIVE REGULATION OF HYDROLASE ACTIVITY	0.0325368	40755	470	1294	24	1.60827	0.0162855
ACUTE PHASE RESPONSE	0.0325376	40755	47	1294	5	3.35057	0.0163031
MACROPHAGE DIFFERENTIATION	0.0325376	40755	47	1294	5	3.35057	0.0163031
LEUKOCYTE CHEMOTAXIS	0.0325844	40755	231	1294	14	1.90881	0.0163351
VASCULOGENESIS	0.0327766	40755	83	1294	7	2.65624	0.0164401
RESPONSE TO MECHANICAL STIMULUS	0.0331759	40755	209	1294	13	1.95904	0.0166491
LYMPHOCYTE ACTIVATION INVOLVED IN IMMUNE RESPONSE	0.0334175	40755	187	1294	12	2.02109	0.0167792
REGULATION OF SYMBIOTIC PROCESS	0.0336296	40755	232	1294	14	1.90058	0.0168945
OLIGODENDROCYTE DIFFERENTIATION	0.0337344	40755	103	1294	8	2.44624	0.0169561
REGULATION OF EPIDERMAL CELL DIFFERENTIATION	0.0338991	40755	65	1294	6	2.90726	0.0170478
CELLULAR RESPONSE TO TOPOLOGICALLY INCORRECT PROTEIN	0.0344644	40755	166	1294	11	2.08704	0.0173412
MONOAMINE TRANSPORT	0.03468	40755	84	1294	7	2.62461	0.0174588
RESPONSE TO TEMPERATURE STIMULUS	0.034681	40755	233	1294	14	1.89243	0.0174684
REGULATION OF BLOOD CIRCULATION	0.0349356	40755	303	1294	17	1.76707	0.0176059
RESPONSE TO COLD	0.0351206	40755	48	1294	5	3.28077	0.0177361
REGULATION OF PEPTIDYL THREONINE PHOSPHORYLATION	0.0351206	40755	48	1294	5	3.28077	0.0177361
FACE DEVELOPMENT	0.0351206	40755	48	1294	5	3.28077	0.0177361
REGULATION OF PHOSPHOLIPASE C ACTIVITY	0.0351206	40755	48	1294	5	3.28077	0.0177361
RESPONSE TO PROSTAGLANDIN	0.0354976	40755	32	1294	4	3.93692	0.0179358
BLOOD VESSEL ENDOTHELIAL CELL MIGRATION	0.035778	40755	189	1294	12	1.99971	0.018087
COPPER ION TRANSPORT	0.0358482	40755	18	1294	3	5.24923	0.0182452
SULFATE TRANSPORT	0.0358482	40755	18	1294	3	5.24923	0.0182452
STRIATUM DEVELOPMENT	0.0358482	40755	18	1294	3	5.24923	0.0182452
NEGATIVE REGULATION OF ATPASE ACTIVITY	0.0358482	40755	18	1294	3	5.24923	0.0182452
PIRNA METABOLIC PROCESS	0.0358482	40755	18	1294	3	5.24923	0.0182452
NEGATIVE REGULATION OF GLUCONEOGENESIS	0.0358482	40755	18	1294	3	5.24923	0.0182452
REGULATION OF HORMONE BIOSYNTHETIC PROCESS	0.0358482	40755	18	1294	3	5.24923	0.0182452
POSITIVE REGULATION OF HISTONE H3 K4 METHYLATION	0.0358482	40755	18	1294	3	5.24923	0.0182452
SULFATION	0.0358482	40755	18	1294	3	5.24923	0.0182452
INHIBITORY POSTSYNAPTIC POTENTIAL	0.0358482	40755	18	1294	3	5.24923	0.0182452
CELLULAR RESPONSE TO GONADOTROPIN STIMULUS	0.0358482	40755	18	1294	3	5.24923	0.0182452
INOSITOL PHOSPHATE CATABOLIC PROCESS	0.0358482	40755	18	1294	3	5.24923	0.0182452
REGULATION OF INTRINSIC APOPTOTIC SIGNALING PATHWAY IN RESPONSE TO DNA DAMAGE BY P53 CLASS MEDIATOR	0.0358482	40755	18	1294	3	5.24923	0.0182452
REGULATION OF MONOOXYGENASE ACTIVITY	0.0358669	40755	66	1294	6	2.86321	0.0182641
DEFENSE RESPONSE TO VIRUS	0.0365467	40755	258	1294	15	1.83113	0.0186199
REGULATION OF HISTONE H3 K36 METHYLATION	0.0366358	40755	7	1294	2	8.99868	0.0190224
BRAINSTEM DEVELOPMENT	0.0366358	40755	7	1294	2	8.99868	0.0190224
DOLICHYL DIPHOSPHATE BIOSYNTHETIC PROCESS	0.0366358	40755	7	1294	2	8.99868	0.0190224
PYRIMIDINE DEOXYRIBONUCLEOTIDE BIOSYNTHETIC PROCESS	0.0366358	40755	7	1294	2	8.99868	0.0190224
PROTEIN LIPOYLATION	0.0366358	40755	7	1294	2	8.99868	0.0190224
RESPONSE TO HERBICIDE	0.0366358	40755	7	1294	2	8.99868	0.0190224
POSITIVE REGULATION OF PLATELET ACTIVATION	0.0366358	40755	7	1294	2	8.99868	0.0190224
NEGATIVE REGULATION OF MACROPHAGE CHEMOTAXIS	0.0366358	40755	7	1294	2	8.99868	0.0190224
NEGATIVE REGULATION OF FIBROBLAST MIGRATION	0.0366358	40755	7	1294	2	8.99868	0.0190224
TERPENOID CATABOLIC PROCESS	0.0366358	40755	7	1294	2	8.99868	0.0190224
TAURINE METABOLIC PROCESS	0.0366358	40755	7	1294	2	8.99868	0.0190224
POSITIVE REGULATION OF PROSTAGLANDIN BIOSYNTHETIC PROCESS	0.0366358	40755	7	1294	2	8.99868	0.0190224
POSITIVE REGULATION OF PHOSPHOLIPASE A2 ACTIVITY	0.0366358	40755	7	1294	2	8.99868	0.0190224
NEGATIVE REGULATION OF INTERLEUKIN 5 PRODUCTION	0.0366358	40755	7	1294	2	8.99868	0.0190224
ADIPONECTIN ACTIVATED SIGNALING PATHWAY	0.0366358	40755	7	1294	2	8.99868	0.0190224
CELLULAR TRIGLYCERIDE HOMEOSTASIS	0.0366358	40755	7	1294	2	8.99868	0.0190224
HISTONE THREONINE PHOSPHORYLATION	0.0366358	40755	7	1294	2	8.99868	0.0190224
REGULATION OF MYOSIN LIGHT CHAIN PHOSPHATASE ACTIVITY	0.0366358	40755	7	1294	2	8.99868	0.0190224
NEGATIVE REGULATION OF MITOCHONDRIAL MEMBRANE PERMEABILITY	0.0366358	40755	7	1294	2	8.99868	0.0190224
HISTONE H3 K9 DIMETHYLATION	0.0366358	40755	7	1294	2	8.99868	0.0190224
SNRNA MODIFICATION	0.0366358	40755	7	1294	2	8.99868	0.0190224
NOREPINEPHRINE BIOSYNTHETIC PROCESS	0.0366358	40755	7	1294	2	8.99868	0.0190224
RECOGNITION OF APOPTOTIC CELL	0.0366358	40755	7	1294	2	8.99868	0.0190224
POSITIVE REGULATION OF LYMPHOCYTE DIFFERENTIATION	0.0366358	40755	105	1294	8	2.39965	0.0188289
MONOACYLGLYCEROL CATABOLIC PROCESS	0.0366358	40755	7	1294	2	8.99868	0.0190224
NEUROFILAMENT CYTOSKELETON ORGANIZATION	0.0366358	40755	7	1294	2	8.99868	0.0190224
NEGATIVE REGULATION OF RESPONSE TO INTERFERON GAMMA	0.0366358	40755	7	1294	2	8.99868	0.0190224
RESPONSE TO CGMP	0.0366358	40755	7	1294	2	8.99868	0.0190224
PROLACTIN SECRETION	0.0366358	40755	7	1294	2	8.99868	0.0190224
NEGATIVE REGULATION OF PHOSPHOLIPID BIOSYNTHETIC PROCESS	0.0366358	40755	7	1294	2	8.99868	0.0190224
POSITIVE REGULATION OF INHIBITORY POSTSYNAPTIC POTENTIAL	0.0366358	40755	7	1294	2	8.99868	0.0190224
NUCLEOSIDE TRANSMEMBRANE TRANSPORT	0.0366358	40755	7	1294	2	8.99868	0.0190224
NUCLEOTIDE TRANSMEMBRANE TRANSPORT	0.0366358	40755	7	1294	2	8.99868	0.0190224
REGULATION OF RIBONUCLEOPROTEIN COMPLEX LOCALIZATION	0.0366358	40755	7	1294	2	8.99868	0.0190224
POSITIVE REGULATION OF LAMELLIPODIUM MORPHOGENESIS	0.0366358	40755	7	1294	2	8.99868	0.0190224
POSITIVE REGULATION OF T HELPER 2 CELL CYTOKINE PRODUCTION	0.0366358	40755	7	1294	2	8.99868	0.0190224
POSITIVE REGULATION OF RESPONSE TO DNA DAMAGE STIMULUS	0.0366358	40755	105	1294	8	2.39965	0.0188289
ENTRY INTO HOST	0.0370329	40755	147	1294	10	2.14254	0.0192384
POSITIVE REGULATION OF G1 S TRANSITION OF MITOTIC CELL CYCLE	0.0370363	40755	49	1294	5	3.21381	0.0192499
EPITHELIAL CELL PROLIFERATION	0.037487	40755	453	1294	23	1.5991	0.019494
MOVEMENT IN HOST ENVIRONMENT	0.0375427	40755	169	1294	11	2.04999	0.0195329
RESPONSE TO IRON ION	0.0381771	40755	33	1294	4	3.81762	0.0199095
REGULATION OF ENDOTHELIAL CELL MIGRATION	0.0381771	40755	237	1294	14	1.86049	0.0199132
MYELOID CELL APOPTOTIC PROCESS	0.0381771	40755	33	1294	4	3.81762	0.0199095
REGULATION OF MEIOTIC NUCLEAR DIVISION	0.0381771	40755	33	1294	4	3.81762	0.0199095
RETINOIC ACID RECEPTOR SIGNALING PATHWAY	0.0381771	40755	33	1294	4	3.81762	0.0199095
REGULATION OF PROTEIN LOCALIZATION TO NUCLEUS	0.0387665	40755	127	1294	9	2.23195	0.0202309
AMEBOIDAL TYPE CELL MIGRATION	0.0390176	40755	480	1294	24	1.57477	0.0203722
CONNECTIVE TISSUE DEVELOPMENT	0.0390899	40755	261	1294	15	1.81008	0.0204203
ENDOTHELIAL CELL MIGRATION	0.0396432	40755	285	1294	16	1.76816	0.0207197
DNA DAMAGE RESPONSE SIGNAL TRANSDUCTION BY P53 CLASS MEDIATOR	0.0398246	40755	107	1294	8	2.35479	0.0208449
AMYLOID PRECURSOR PROTEIN CATABOLIC PROCESS	0.0398246	40755	50	1294	5	3.14954	0.020846
REGULATION OF BONE REMODELING	0.0398246	40755	50	1294	5	3.14954	0.020846
REGULATION OF MULTICELLULAR ORGANISM GROWTH	0.0398544	40755	68	1294	6	2.779	0.0208721
NEGATIVE REGULATION OF PLATELET ACTIVATION	0.0402703	40755	19	1294	3	4.97295	0.0211642
BASIC AMINO ACID TRANSPORT	0.0402703	40755	19	1294	3	4.97295	0.0211642
PROTEIN O LINKED MANNOSYLATION	0.0402703	40755	19	1294	3	4.97295	0.0211642
RESPONSE TO HEPATOCYTE GROWTH FACTOR	0.0402703	40755	19	1294	3	4.97295	0.0211642
POSITIVE REGULATION OF BONE RESORPTION	0.0402703	40755	19	1294	3	4.97295	0.0211642
MAMMARY GLAND ALVEOLUS DEVELOPMENT	0.0402703	40755	19	1294	3	4.97295	0.0211642
NEGATIVE REGULATION OF T CELL APOPTOTIC PROCESS	0.0402703	40755	19	1294	3	4.97295	0.0211642
I KAPPAB KINASE NF KAPPAB SIGNALING	0.0405568	40755	286	1294	16	1.76198	0.0213254
RESPONSE TO RETINOIC ACID	0.0416443	40755	108	1294	8	2.33299	0.0219083
PROTEOLYSIS	0.0416532	40755	1808	1294	73	1.27166	0.0219915
[truncated: 89 more rows]

## Sheet: Suppl Table 6
Supplementary Table 6. Hallmark Pathway Analysis obtained from metabolomics data (Top 10 pathways represented in Figure 3C) between NMIBC and MIBC BLCA patient tissues. Pathway analysis was performed using differentially expressed metabolite (FDR < 0.25)-mapped genes.
Gene set	FDR	#genes in universe	#Genes in Gene Set	#genes in comparison	#Genes in Overlap	Odds_Ratio	Unadjusted p-value
XENOBIOTIC METABOLISM	2.3223e-07	40755	199	19	5	53.8945	2.90287e-08
REACTIVE OXYGEN SPECIES PATHWAY	6.24489e-06	40755	49	19	3	131.327	1.56122e-06
GLYCOLYSIS	0.000279703	40755	199	19	3	32.3367	0.000104889
BILE ACID METABOLISM	0.00198624	40755	112	19	2	38.3036	0.0012414
PEROXISOME	0.00198624	40755	104	19	2	41.25	0.00107202
APOPTOSIS	0.00338336	40755	161	19	2	26.646	0.00253752
HYPOXIA	0.00387838	40755	200	19	2	21.45	0.00387838
P53 PATHWAY	0.00387838	40755	200	19	2	21.45	0.00387838

## Sheet: Suppl Table 7
Supplementary Table 7. KEGG Pathway Analysis obtained from metabolomics data (Top 10 pathways represented in Sup. Figure 6A) between NMIBC and MIBC BLCA patient tissues. Pathway analysis was performed using differentially expressed metabolite (FDR < 0.25)-mapped genes.
Gene set	FDR	#genes in universe	#Genes in Gene Set	#genes in comparison	#Genes in Overlap	Odds_Ratio	Unadjusted p-value
GLUTATHIONE METABOLISM	7.26994e-10	40755	50	19	5	214.5	2.59641e-11
METABOLISM OF XENOBIOTICS BY CYTOCHROME P450	2.38046e-07	40755	70	19	4	122.571	3.03257e-08
DRUG METABOLISM CYTOCHROME P450	2.38046e-07	40755	72	19	4	119.167	3.40065e-08
LONG TERM DEPRESSION	2.38046e-07	40755	70	19	4	122.571	3.03257e-08
TIGHT JUNCTION	2.13144e-06	40755	131	19	4	65.4962	3.80615e-07
WNT SIGNALING PATHWAY	3.05423e-06	40755	150	19	4	57.2	6.54479e-07
PHOSPHATIDYLINOSITOL SIGNALING SYSTEM	2.36397e-05	40755	76	19	3	84.6711	5.90994e-06
ALDOSTERONE REGULATED SODIUM REABSORPTION	0.000613643	40755	42	19	2	102.143	0.000175327
VIBRIO CHOLERAE INFECTION	0.000813194	40755	54	19	2	79.4444	0.000290426
NON SMALL CELL LUNG CANCER	0.000813194	40755	54	19	2	79.4444	0.000290426
PATHWAYS IN CANCER	0.00103333	40755	325	19	3	19.8	0.000442854
GLIOMA	0.00103333	40755	65	19	2	66	0.000420855
LONG TERM POTENTIATION	0.00105099	40755	70	19	2	61.2857	0.000487958
VEGF SIGNALING PATHWAY	0.00114978	40755	76	19	2	56.4474	0.000574892
FC EPSILON RI SIGNALING PATHWAY	0.00115915	40755	79	19	2	54.3038	0.000620971
ERBB SIGNALING PATHWAY	0.00123911	40755	87	19	2	49.3103	0.00075232
TGF BETA SIGNALING PATHWAY	0.00123911	40755	85	19	2	50.4706	0.00071833
GAP JUNCTION	0.00125182	40755	90	19	2	47.6667	0.000804739
FC GAMMA R MEDIATED PHAGOCYTOSIS	0.00134803	40755	96	19	2	44.6875	0.000914732
GNRH SIGNALING PATHWAY	0.00134883	40755	101	19	2	42.4752	0.00101162
MELANOGENESIS	0.00134883	40755	101	19	2	42.4752	0.00101162
OOCYTE MEIOSIS	0.00155235	40755	112	19	2	38.3036	0.0012414
VASCULAR SMOOTH MUSCLE CONTRACTION	0.00155235	40755	115	19	2	37.3043	0.00130801
LEUKOCYTE TRANSENDOTHELIAL MIGRATION	0.00155235	40755	116	19	2	36.9828	0.00133059
NATURAL KILLER CELL MEDIATED CYTOTOXICITY	0.00206935	40755	137	19	2	31.3139	0.00184763
CALCIUM SIGNALING PATHWAY	0.00332655	40755	178	19	2	24.1011	0.00308894
FOCAL ADHESION	0.00398291	40755	199	19	2	21.5578	0.00384066
MAPK SIGNALING PATHWAY	0.00679358	40755	267	19	2	16.0674	0.00679358

## Sheet: Suppl Table 8
Supplementary Table 8. Reactome Pathway Analysis obtained from metabolomics data (Top 10 pathways represented in Sup. Figure 6B) between NMIBC and MIBC BLCA patient tissues. Pathway analysis was performed using differentially expressed metabolite (FDR < 0.25)-mapped genes.
Gene set	FDR	#genes in universe	#Genes in Gene Set	#genes in comparison	#Genes in Overlap	Odds_Ratio	Unadjusted p-value
GLUTATHIONE CONJUGATION	5.19497e-10	40755	36	19	5	297.917	4.63836e-12
PHASE II CONJUGATION OF COMPOUNDS	5.25523e-08	40755	109	19	5	98.3945	1.40765e-09
SIGNALING BY INTERLEUKINS	5.25523e-08	40755	462	19	7	32.5	1.02994e-09
BIOLOGICAL OXIDATIONS	1.37133e-06	40755	221	19	5	48.5294	4.89761e-08
CYTOKINE SIGNALING IN IMMUNE SYSTEM	1.9835e-06	40755	884	19	7	16.9853	8.85493e-08
HEMOSTASIS	8.65021e-06	40755	678	19	6	18.9823	4.67801e-07
MITOTIC PROPHASE	8.65021e-06	40755	143	19	4	60	5.40638e-07
GENE AND PROTEIN EXPRESSION BY JAK STAT SIGNALING AFTER INTERLEUKIN 12 STIMULATION	1.00404e-05	40755	38	19	3	169.342	7.17174e-07
INTERLEUKIN 12 SIGNALING	1.71092e-05	40755	47	19	3	136.915	1.37484e-06
DISINHIBITION OF SNARE FORMATION	2.30426e-05	40755	5	19	2	858	2.05737e-06
INTERLEUKIN 12 FAMILY SIGNALING	2.51859e-05	40755	57	19	3	112.895	2.47361e-06
PP2A MEDIATED DEPHOSPHORYLATION OF KEY METABOLIC FACTORS	4.0302e-05	40755	7	19	2	612.857	4.31808e-06
PLATELET ACTIVATION SIGNALING AND AGGREGATION	5.08893e-05	40755	261	19	4	32.8736	5.90679e-06
OPIOID SIGNALLING	7.34391e-05	40755	90	19	3	71.5	9.8356e-06
MASTL FACILITATES MITOTIC PROGRESSION	7.34391e-05	40755	10	19	2	429	9.2453e-06
INHIBITION OF REPLICATION INITIATION OF DAMAGED DNA BY RB1 E2F1	8.96662e-05	40755	13	19	2	330	1.60118e-05
RHO GTPASE EFFECTORS	8.96662e-05	40755	324	19	4	26.4815	1.38309e-05
SIGNALING BY WNT	8.96662e-05	40755	331	19	4	25.9215	1.50403e-05
ERKS ARE INACTIVATED	8.96662e-05	40755	13	19	2	330	1.60118e-05
REGULATION OF GLYCOLYSIS BY FRUCTOSE 2 6 BISPHOSPHATE METABOLISM	8.96662e-05	40755	12	19	2	357.5	1.35522e-05
INTEGRATION OF ENERGY METABOLISM	9.06766e-05	40755	108	19	3	59.5833	1.70019e-05
DEPOLYMERISATION OF THE NUCLEAR LAMINA	0.000100531	40755	15	19	2	286	2.15424e-05
PHOSPHORYLATION SITE MUTANTS OF CTNNB1 ARE NOT TARGETED TO THE PROTEASOME BY THE DESTRUCTION COMPLEX	0.000100531	40755	15	19	2	286	2.15424e-05
WNT5A DEPENDENT INTERNALIZATION OF FZD4	0.000100531	40755	15	19	2	286	2.15424e-05
SPRY REGULATION OF FGF SIGNALING	0.000110266	40755	16	19	2	268.125	2.4613e-05
BETA CATENIN PHOSPHORYLATION CASCADE	0.000111548	40755	17	19	2	252.353	2.7887e-05
TRAFFICKING OF GLUR2 CONTAINING AMPA RECEPTORS	0.000111548	40755	17	19	2	252.353	2.7887e-05
PLATELET SENSITIZATION BY LDL	0.000111548	40755	17	19	2	252.353	2.7887e-05
RESPONSE TO ELEVATED PLATELET CYTOSOLIC CA2	0.000119653	40755	132	19	3	48.75	3.09815e-05
VEGFR2 MEDIATED CELL PROLIFERATION	0.000130832	40755	19	19	2	225.789	3.50443e-05
M PHASE	0.000133951	40755	417	19	4	20.5755	3.70757e-05
CTLA4 INHIBITORY SIGNALING	0.000150545	40755	21	19	2	204.286	4.3013e-05
E2F MEDIATED REGULATION OF DNA REPLICATION	0.000155815	40755	22	19	2	195	4.73011e-05
ERK MAPK TARGETS	0.000155815	40755	22	19	2	195	4.73011e-05
SIGNALING BY RHO GTPASES	0.000165075	40755	454	19	4	18.8987	5.1586e-05
DARPP 32 EVENTS	0.000170979	40755	24	19	2	178.75	5.64842e-05
RHO GTPASES ACTIVATE NADPH OXIDASES	0.000170979	40755	24	19	2	178.75	5.64842e-05
CYCLIN A B1 B2 ASSOCIATED EVENTS DURING G2 M TRANSITION	0.000180906	40755	25	19	2	171.6	6.13788e-05
SIGNALING BY RECEPTOR TYROSINE KINASES	0.000221992	40755	504	19	4	17.0238	7.73008e-05
NEGATIVE REGULATION OF FGFR3 SIGNALING	0.000232326	40755	29	19	2	147.931	8.29737e-05
TRAFFICKING OF AMPA RECEPTORS	0.000241764	40755	31	19	2	138.387	9.49786e-05
MAPK TARGETS NUCLEAR EVENTS MEDIATED BY MAP KINASES	0.000241764	40755	31	19	2	138.387	9.49786e-05
DISASSEMBLY OF THE DESTRUCTION COMPLEX AND RECRUITMENT OF AXIN TO THE MEMBRANE	0.000241764	40755	31	19	2	138.387	9.49786e-05
NEGATIVE REGULATION OF FGFR4 SIGNALING	0.000241764	40755	31	19	2	138.387	9.49786e-05
SIGNALING BY WNT IN CANCER	0.000267019	40755	34	19	2	126.176	0.000114492
NEGATIVE REGULATION OF FGFR1 SIGNALING	0.000267019	40755	33	19	2	130	0.000107787
NEGATIVE REGULATION OF FGFR2 SIGNALING	0.000267019	40755	34	19	2	126.176	0.000114492
RAF ACTIVATION	0.000267019	40755	34	19	2	126.176	0.000114492
CELL CYCLE MITOTIC	0.000267019	40755	561	19	4	15.2941	0.000116821
DETOXIFICATION OF REACTIVE OXYGEN SPECIES	0.000298243	40755	37	19	2	115.946	0.000135807
REGULATION OF TP53 EXPRESSION AND DEGRADATION	0.000298243	40755	37	19	2	115.946	0.000135807
SIGNALING BY FGFR3	0.000342291	40755	40	19	2	107.25	0.000158921
SIGNALING BY GPCR	0.000350912	40755	1183	19	5	9.06593	0.00016919
SIGNALING BY FGFR4	0.000350912	40755	41	19	2	104.634	0.000167024
NEGATIVE REGULATION OF MAPK PATHWAY	0.000374341	40755	43	19	2	99.7674	0.000183828
CYCLIN D ASSOCIATED EVENTS IN G1	0.00043964	40755	47	19	2	91.2766	0.00021982
G ALPHA Z SIGNALLING EVENTS	0.000450581	40755	48	19	2	89.375	0.000229314
SIGNALING BY FGFR1	0.000480624	40755	50	19	2	85.8	0.000248894
CELL CYCLE	0.000497611	40755	693	19	4	12.381	0.000262134
NUCLEAR ENVELOPE BREAKDOWN	0.000522195	40755	53	19	2	80.9434	0.000279748
INTRACELLULAR SIGNALING BY SECOND MESSENGERS	0.000669155	40755	304	19	3	21.1678	0.000364451
NUCLEAR EVENTS KINASE AND TRANSCRIPTION FACTOR ACTIVATION	0.000669621	40755	61	19	2	70.3279	0.000370683
INTERLEUKIN 17 SIGNALING	0.000892378	40755	71	19	2	60.4225	0.000501963
GLYCOLYSIS	0.000903282	40755	72	19	2	59.5833	0.000516161
SIGNALING BY FGFR2	0.000914184	40755	73	19	2	58.7671	0.000530553
COSTIMULATION BY THE CD28 FAMILY	0.000925085	40755	74	19	2	57.973	0.000545139
TOLL LIKE RECEPTOR 10 TLR10 CASCADE	0.00117286	40755	84	19	2	51.0714	0.000701623
DEGRADATION OF BETA CATENIN BY THE DESTRUCTION COMPLEX	0.00118313	40755	85	19	2	50.4706	0.00071833
PLATELET HOMEOSTASIS	0.00119342	40755	86	19	2	49.8837	0.000735229
SIGNALING BY FGFR	0.00120371	40755	87	19	2	49.3103	0.00075232
G ALPHA I SIGNALLING EVENTS	0.00128593	40755	403	19	3	15.9677	0.000826667
GLUCOSE METABOLISM	0.00128593	40755	91	19	2	47.1429	0.000822595
PCP CE PATHWAY	0.00128975	40755	92	19	2	46.6304	0.000840641
TOLL LIKE RECEPTOR 9 TLR9 CASCADE	0.00135599	40755	95	19	2	45.1579	0.000895924
MYD88 INDEPENDENT TLR4 CASCADE	0.00137602	40755	97	19	2	44.2268	0.00093373
TOLL LIKE RECEPTOR TLR1 TLR2 CASCADE	0.00137602	40755	97	19	2	44.2268	0.00093373
SIGNALING BY VEGF	0.00161926	40755	106	19	2	40.4717	0.00111324
NEGATIVE REGULATION OF THE PI3K AKT NETWORK	0.00170739	40755	110	19	2	39	0.00119793
INTERLEUKIN 4 AND INTERLEUKIN 13 SIGNALING	0.00170739	40755	111	19	2	38.6486	0.00121957
MITOTIC SPINDLE CHECKPOINT	0.00170739	40755	111	19	2	38.6486	0.00121957
INNATE IMMUNE SYSTEM	0.00213977	40755	1114	19	4	7.70197	0.00155003
RESOLUTION OF SISTER CHROMATID COHESION	0.00213977	40755	126	19	2	34.0476	0.00156662
TOLL LIKE RECEPTOR 4 TLR4 CASCADE	0.00214721	40755	127	19	2	33.7795	0.00159124
SIGNALING BY NTRKS	0.00235837	40755	134	19	2	32.0149	0.00176878
RHO GTPASES ACTIVATE FORMINS	0.0025406	40755	140	19	2	30.6429	0.00192813
BETA CATENIN INDEPENDENT WNT SIGNALING	0.00272717	40755	146	19	2	29.3836	0.00209407
MITOTIC G1 PHASE AND G1 S TRANSITION	0.0028058	40755	149	19	2	28.7919	0.0021795
TOLL LIKE RECEPTOR CASCADES	0.00292212	40755	153	19	2	28.0392	0.00229595
REGULATION OF TP53 ACTIVITY	0.00315449	40755	160	19	2	26.8125	0.0025067
RNA POLYMERASE II TRANSCRIPTION	0.00411464	40755	1372	19	4	6.25364	0.00330641
METABOLISM OF VITAMINS AND COFACTORS	0.00427453	40755	189	19	2	22.6984	0.00347305
SEPARATION OF SISTER CHROMATIDS	0.00431587	40755	191	19	2	22.4607	0.00354518
MITOTIC G2 G2 M PHASES	0.00467074	40755	200	19	2	21.45	0.00387838
MITOTIC PROMETAPHASE	0.00475711	40755	203	19	2	21.133	0.00399258
NEUROTRANSMITTER RECEPTORS AND POSTSYNAPTIC SIGNAL TRANSMISSION	0.00479782	40755	205	19	2	20.9268	0.00406958
G ALPHA Q SIGNALLING EVENTS	0.0052563	40755	216	19	2	19.8611	0.0045054
TCF DEPENDENT SIGNALING IN RESPONSE TO WNT	0.00607705	40755	234	19	2	18.3333	0.00526316
MITOTIC METAPHASE AND ANAPHASE	0.00611514	40755	236	19	2	18.178	0.00535074
ADAPTIVE IMMUNE SYSTEM	0.00694783	40755	818	19	3	7.86675	0.00614139
TRANSMISSION ACROSS CHEMICAL SYNAPSES	0.00771916	40755	269	19	2	15.948	0.00689211
CELL CYCLE CHECKPOINTS	0.00877721	40755	292	19	2	14.6918	0.0080719
METABOLISM OF CARBOHYDRATES	0.00877721	40755	292	19	2	14.6918	0.0080719
FLT3 SIGNALING	0.00877721	40755	292	19	2	14.6918	0.0080719
MAPK FAMILY SIGNALING CASCADES	0.0108005	40755	327	19	2	13.1193	0.010029
TRANSCRIPTIONAL REGULATION BY TP53	0.0129878	40755	362	19	2	11.8508	0.0121761
DISEASES OF SIGNAL TRANSDUCTION BY GROWTH FACTOR RECEPTORS AND SECOND MESSENGERS	0.0145335	40755	386	19	2	11.114	0.0137549
NEURONAL SYSTEM	0.0161389	40755	410	19	2	10.4634	0.0154184
NEUTROPHIL DEGRANULATION	0.0214199	40755	479	19	2	8.95616	0.0206549
CELLULAR RESPONSES TO EXTERNAL STIMULI	0.0334143	40755	612	19	2	7.0098	0.0325193
DISEASE	0.0360245	40755	1579	19	3	4.07536	0.0353812
METABOLISM OF RNA	0.0389197	40755	672	19	2	6.38393	0.0385722
METABOLISM OF LIPIDS	0.0456914	40755	738	19	2	5.81301	0.0456914

## Sheet: Suppl Table 9
Supplementary Table 9. Gene ontology (GO) Pathway Analysis obtained from metabolomics data (Top 10 pathways represented in Sup. Figure 6C) between NMIBC and MIBC BLCA patient tissues. Pathway analysis was performed using differentially expressed metabolite (FDR < 0.25)-mapped genes.
Gene set	FDR	#genes in universe	#Genes in Gene Set	#genes in comparison	#Genes in Overlap	Odds_Ratio	Unadjusted p-value
RESPONSE TO XENOBIOTIC STIMULUS	5.86184e-11	40755	130	19	7	115.5	1.39236e-13
GLUTATHIONE METABOLIC PROCESS	8.14849e-09	40755	54	19	5	198.611	3.87102e-11
HOMEOSTATIC PROCESS	2.25981e-08	40755	1957	19	11	12.0567	1.61032e-10
GLUTATHIONE DERIVATIVE METABOLIC PROCESS	2.58267e-08	40755	22	19	4	390	2.45385e-10
RESPONSE TO OXIDATIVE STRESS	7.65761e-08	40755	458	19	7	32.7838	9.6974e-10
RESPONSE TO TOXIC SUBSTANCE	7.65761e-08	40755	250	19	6	51.48	1.27324e-09
CHEMICAL HOMEOSTASIS	7.65761e-08	40755	1208	19	9	15.981	1.21205e-09
CELLULAR RESPONSE TO TOXIC SUBSTANCE	1.30947e-07	40755	122	19	5	87.9098	2.4883e-09
APOPTOTIC PROCESS	1.98227e-07	40755	1993	19	10	10.7627	4.70848e-09
DETOXIFICATION	1.98227e-07	40755	138	19	5	77.7174	4.6316e-09
SULFUR COMPOUND METABOLIC PROCESS	4.4029e-07	40755	369	19	6	34.878	1.29937e-08
RESPONSE TO NUTRIENT	4.4029e-07	40755	171	19	5	62.7193	1.35956e-08
RESPONSE TO METAL ION	4.4029e-07	40755	365	19	6	35.2603	1.21791e-08
CELLULAR MODIFIED AMINO ACID METABOLIC PROCESS	6.63726e-07	40755	190	19	5	56.4474	2.30357e-08
SULFUR COMPOUND BIOSYNTHETIC PROCESS	6.63726e-07	40755	191	19	5	56.1518	2.36482e-08
NEGATIVE REGULATION OF RESPONSE TO STIMULUS	8.07522e-07	40755	1752	19	9	11.0188	3.06897e-08
RESPONSE TO CYTOKINE	9.01931e-07	40755	1224	19	8	14.0196	3.642e-08
RESPONSE TO REACTIVE OXYGEN SPECIES	1.55529e-06	40755	235	19	5	45.6383	6.64971e-08
RESPONSE TO EXTRACELLULAR STIMULUS	1.8424e-06	40755	505	19	6	25.4851	8.31489e-08
LIPID METABOLIC PROCESS	2.57883e-06	40755	1433	19	8	11.9749	1.2251e-07
CELLULAR OXIDANT DETOXIFICATION	2.90321e-06	40755	103	19	4	83.301	1.44816e-07
CELL ACTIVATION	2.91182e-06	40755	1475	19	8	11.6339	1.52855e-07
RESPONSE TO INORGANIC SUBSTANCE	2.91182e-06	40755	568	19	6	22.6585	1.65994e-07
CELLULAR HOMEOSTASIS	2.91182e-06	40755	967	19	7	15.5274	1.62724e-07
NEGATIVE REGULATION OF CELL DEATH	4.30958e-06	40755	1034	19	7	14.5213	2.55913e-07
RESPONSE TO WOUNDING	6.24786e-06	40755	656	19	6	19.6189	3.85853e-07
RESPONSE TO OXYGEN CONTAINING COMPOUND	7.42286e-06	40755	1712	19	8	10.0234	4.7605e-07
RESPONSE TO ARSENIC CONTAINING SUBSTANCE	7.65799e-06	40755	34	19	3	189.265	5.0932e-07
REGULATION OF CELL DEATH	7.75557e-06	40755	1746	19	8	9.82818	5.52653e-07
CELLULAR RESPONSE TO CHEMICAL STRESS	7.75557e-06	40755	360	19	5	29.7917	5.49363e-07
RESPONSE TO HYDROGEN PEROXIDE	7.97794e-06	40755	146	19	4	58.7671	5.87449e-07
CELLULAR AMIDE METABOLIC PROCESS	8.56776e-06	40755	1188	19	7	12.6389	6.51231e-07
REGULATION OF INTRACELLULAR SIGNAL TRANSDUCTION	1.14716e-05	40755	1862	19	8	9.2159	8.99201e-07
CYTOKINE MEDIATED SIGNALING PATHWAY	1.59504e-05	40755	807	19	6	15.948	1.28816e-06
ION HOMEOSTASIS	1.72391e-05	40755	822	19	6	15.6569	1.43318e-06
RESPONSE TO INTERLEUKIN 12	1.94173e-05	40755	50	19	3	128.7	1.66039e-06
NUCLEAR ENVELOPE ORGANIZATION	2.12897e-05	40755	52	19	3	123.75	1.87107e-06
NEGATIVE REGULATION OF SIGNALING	3.2353e-05	40755	1488	19	7	10.0907	2.92022e-06
MEMBRANE ORGANIZATION	3.24717e-05	40755	935	19	6	13.7647	3.01506e-06
POSITIVE REGULATION OF MICROTUBULE BINDING	3.24717e-05	40755	6	19	2	715	3.0852e-06
RESPONSE TO CADMIUM ION	3.60929e-05	40755	64	19	3	100.547	3.51498e-06
WOUND HEALING	3.86529e-05	40755	536	19	5	20.0093	3.85611e-06
HISTONE THREONINE PHOSPHORYLATION	4.2277e-05	40755	7	19	2	612.857	4.31808e-06
NEURON APOPTOTIC PROCESS	4.33167e-05	40755	244	19	4	35.1639	4.52716e-06
SUPEROXIDE METABOLIC PROCESS	5.10139e-05	40755	74	19	3	86.9595	5.45279e-06
HEPOXILIN METABOLIC PROCESS	6.62699e-05	40755	9	19	2	476.667	7.3983e-06
APOPTOTIC SIGNALING PATHWAY	6.62699e-05	40755	612	19	5	17.5245	7.33795e-06
REACTIVE OXYGEN SPECIES METABOLIC PROCESS	7.63631e-05	40755	288	19	4	29.7917	8.70648e-06
REGULATION OF MICROTUBULE BINDING	7.94341e-05	40755	10	19	2	429	9.2453e-06
RESPONSE TO NITROGEN COMPOUND	8.02013e-05	40755	1143	19	6	11.2598	9.52509e-06
L ASCORBIC ACID METABOLIC PROCESS	9.32529e-05	40755	11	19	2	390	1.12967e-05
CELLULAR ION HOMEOSTASIS	9.53637e-05	40755	675	19	5	15.8889	1.17789e-05
REGULATION OF TRANSPORT	9.84001e-05	40755	1854	19	7	8.09871	1.23877e-05
MITOTIC NUCLEAR ENVELOPE DISASSEMBLY	0.000102766	40755	12	19	2	357.5	1.35522e-05
XENOBIOTIC CATABOLIC PROCESS	0.000102766	40755	12	19	2	357.5	1.35522e-05
CELLULAR RESPONSE TO OXYGEN CONTAINING COMPOUND	0.000102766	40755	1218	19	6	10.5665	1.36696e-05
NEGATIVE REGULATION OF EXTRINSIC APOPTOTIC SIGNALING PATHWAY	0.000122123	40755	107	19	3	60.1402	1.65345e-05
LIPID BIOSYNTHETIC PROCESS	0.000124635	40755	730	19	5	14.6918	1.71706e-05
NEURON DEATH	0.000147495	40755	359	19	4	23.8997	2.06704e-05
INFLAMMATORY RESPONSE TO WOUNDING	0.000151156	40755	15	19	2	286	2.15424e-05
MEMBRANE DISASSEMBLY	0.00016713	40755	16	19	2	268.125	2.4613e-05
RESPONSE TO ETHANOL	0.00016713	40755	122	19	3	52.7459	2.44861e-05
NEGATIVE REGULATION OF MULTICELLULAR ORGANISMAL PROCESS	0.00018657	40755	1386	19	6	9.28571	2.83622e-05
REACTIVE OXYGEN SPECIES BIOSYNTHETIC PROCESS	0.00018657	40755	128	19	3	50.2734	2.82624e-05
VITAMIN METABOLIC PROCESS	0.000196162	40755	131	19	3	49.1221	3.02863e-05
NUCLEUS ORGANIZATION	0.000202125	40755	133	19	3	48.3835	3.16871e-05
REGULATION OF APOPTOTIC SIGNALING PATHWAY	0.000224391	40755	413	19	4	20.7748	3.57107e-05
PEPTIDYL SERINE DEPHOSPHORYLATION	0.000237513	40755	20	19	2	214.5	3.89273e-05
CELLULAR RESPONSE TO ARSENIC CONTAINING SUBSTANCE	0.000237513	40755	20	19	2	214.5	3.89273e-05
REGULATION OF TUBE SIZE	0.000241518	40755	144	19	3	44.6875	4.01574e-05
LINOLEIC ACID METABOLIC PROCESS	0.000255049	40755	21	19	2	204.286	4.3013e-05
NEGATIVE REGULATION OF NEURON APOPTOTIC PROCESS	0.000259929	40755	149	19	3	43.1879	4.44534e-05
PEPTIDE METABOLIC PROCESS	0.000260672	40755	904	19	5	11.8639	4.76764e-05
RESPONSE TO HORMONE	0.000260672	40755	904	19	5	11.8639	4.76764e-05
REGULATION OF SUPEROXIDE ANION GENERATION	0.000260672	40755	22	19	2	195	4.73011e-05
PEPTIDYL THREONINE DEPHOSPHORYLATION	0.000260672	40755	22	19	2	195	4.73011e-05
REGULATION OF VASCULATURE DEVELOPMENT	0.000260672	40755	444	19	4	19.3243	4.73145e-05
EXOCYTOSIS	0.000269723	40755	913	19	5	11.747	4.99725e-05
RESPONSE TO LEAD ION	0.000276003	40755	23	19	2	186.522	5.17916e-05
PLATELET ACTIVATION	0.000278523	40755	158	19	3	40.7278	5.29261e-05
MUSCLE SYSTEM PROCESS	0.000289511	40755	466	19	4	18.412	5.70769e-05
ENDOMEMBRANE SYSTEM ORGANIZATION	0.000289511	40755	465	19	4	18.4516	5.66037e-05
REGULATION OF EXTRINSIC APOPTOTIC SIGNALING PATHWAY	0.000289511	40755	162	19	3	39.7222	5.70082e-05
RESPONSE TO HEAT	0.000307188	40755	166	19	3	38.7651	6.12916e-05
SECRETION	0.000332563	40755	1617	19	6	7.95918	6.71445e-05
NEGATIVE REGULATION OF TRANSPORT	0.000369786	40755	501	19	4	17.1257	7.55382e-05
RESPONSE TO ENDOGENOUS STIMULUS	0.000371591	40755	1660	19	6	7.75301	7.76722e-05
CELLULAR RESPONSE TO OXYGEN RADICAL	0.000371591	40755	28	19	2	153.214	7.72728e-05
OXIDATION REDUCTION PROCESS	0.000381177	40755	1010	19	5	10.6188	8.05813e-05
VASCULAR PROCESS IN CIRCULATORY SYSTEM	0.000427867	40755	190	19	3	33.8684	9.14679e-05
RESPONSE TO OXYGEN RADICAL	0.000439406	40755	31	19	2	138.387	9.49786e-05
POSITIVE REGULATION OF INTRACELLULAR SIGNAL TRANSDUCTION	0.00044877	40755	1053	19	5	10.1852	9.80684e-05
NEGATIVE REGULATION OF INFLAMMATORY RESPONSE	0.000453962	40755	196	19	3	32.8316	0.000100281
ENDOTHELIAL CELL PROLIFERATION	0.000469768	40755	199	19	3	32.3367	0.000104889
REGULATION OF REACTIVE OXYGEN SPECIES METABOLIC PROCESS	0.000471762	40755	200	19	3	32.175	0.000106455
LONG CHAIN FATTY ACID BIOSYNTHETIC PROCESS	0.00047269	40755	33	19	2	130	0.000107787
NEGATIVE REGULATION OF INTRACELLULAR SIGNAL TRANSDUCTION	0.000483124	40755	554	19	4	15.4874	0.000111313
CELLULAR LIPID METABOLIC PROCESS	0.000504101	40755	1094	19	5	9.80347	0.000117344
CIRCULATORY SYSTEM PROCESS	0.000534395	40755	575	19	4	14.9217	0.000128427
SUPEROXIDE ANION GENERATION	0.000534395	40755	36	19	2	119.167	0.000128502
NEGATIVE REGULATION OF NEURON DEATH	0.000534395	40755	212	19	3	30.3538	0.00012645
ORGANONITROGEN COMPOUND BIOSYNTHETIC PROCESS	0.000534395	40755	1821	19	6	7.06755	0.000129473
REGULATION OF SUPEROXIDE METABOLIC PROCESS	0.000555095	40755	37	19	2	115.946	0.000135807
POSITIVE REGULATION OF MULTICELLULAR ORGANISMAL PROCESS	0.000569193	40755	1852	19	6	6.94924	0.000142049
CELLULAR RESPONSE TO INORGANIC SUBSTANCE	0.000569193	40755	220	19	3	29.25	0.000141053
CELLULAR RESPONSE TO CADMIUM ION	0.000569193	40755	38	19	2	112.895	0.000143312
CELLULAR RESPONSE TO INSULIN STIMULUS	0.000588686	40755	225	19	3	28.6	0.000150714
NEGATIVE REGULATION OF VASCULAR ASSOCIATED SMOOTH MUSCLE CELL PROLIFERATION	0.000588686	40755	39	19	2	110	0.000151017
HISTONE PHOSPHORYLATION	0.000613813	40755	40	19	2	107.25	0.000158921
EXTRINSIC APOPTOTIC SIGNALING PATHWAY	0.000615414	40755	230	19	3	27.9783	0.000160797
ORGANIC ACID METABOLIC PROCESS	0.00061692	40755	1179	19	5	9.09669	0.000166537
RESPONSE TO TEMPERATURE STIMULUS	0.00061692	40755	233	19	3	27.618	0.000167052
RESPONSE TO CARBOHYDRATE	0.00061692	40755	232	19	3	27.7371	0.00016495
NEGATIVE REGULATION OF APOPTOTIC SIGNALING PATHWAY	0.00061692	40755	233	19	3	27.618	0.000167052
RESPONSE TO ALCOHOL	0.000619316	40755	234	19	3	27.5	0.000169172
POSITIVE REGULATION OF VASCULATURE DEVELOPMENT	0.000621733	40755	235	19	3	27.383	0.000171309
NEGATIVE REGULATION OF MOLECULAR FUNCTION	0.000635643	40755	1194	19	5	8.98241	0.000176651
REGULATION OF CELL DIFFERENTIATION	0.000662681	40755	1945	19	6	6.61697	0.000185739
REGULATION OF CELL ACTIVATION	0.000697116	40755	643	19	4	13.3437	0.000197047
RESPONSE TO ABIOTIC STIMULUS	0.000730707	40755	1237	19	5	8.67017	0.000208277
METAL ION HOMEOSTASIS	0.000735732	40755	655	19	4	13.0992	0.000211458
RESPONSE TO ANTIBIOTIC	0.000754128	40755	47	19	2	91.2766	0.00021982
REGULATION OF MUSCLE SYSTEM PROCESS	0.000754128	40755	256	19	3	25.1367	0.000220327
NEGATIVE REGULATION OF DEFENSE RESPONSE	0.000865069	40755	269	19	3	23.9219	0.000254795
BLOOD VESSEL MORPHOGENESIS	0.000947501	40755	706	19	4	12.153	0.000281325
RESPONSE TO INSULIN	0.000973358	40755	282	19	3	22.8191	0.000292579
CELLULAR RESPONSE TO NITROGEN COMPOUND	0.000973358	40755	714	19	4	12.0168	0.000293626
I KAPPAB KINASE NF KAPPAB SIGNALING	0.000995037	40755	286	19	3	22.5	0.000304893
SMALL MOLECULE BIOSYNTHETIC PROCESS	0.000995037	40755	721	19	4	11.9001	0.000304704
UNSATURATED FATTY ACID BIOSYNTHETIC PROCESS	0.00111443	40755	59	19	2	72.7119	0.000346771
CELL REDOX HOMEOSTASIS	0.00111443	40755	59	19	2	72.7119	0.000346771
REGULATION OF SECRETION	0.00111714	40755	748	19	4	11.4706	0.000350269
REGULATION OF MAPK CASCADE	0.00112568	40755	751	19	4	11.4248	0.000355617
POSITIVE REGULATION OF BLOOD VESSEL DIAMETER	0.00112674	40755	60	19	2	71.5	0.000358629
AGING	0.00129613	40755	318	19	3	20.2358	0.000415622
CELLULAR RESPONSE TO EXTERNAL STIMULUS	0.00137089	40755	325	19	3	19.8	0.000442854
INFLAMMATORY RESPONSE	0.00139411	40755	801	19	4	10.7116	0.000453667
POSITIVE REGULATION OF MACROAUTOPHAGY	0.00139485	40755	68	19	2	63.0882	0.000460533
CELLULAR RESPONSE TO PEPTIDE HORMONE STIMULUS	0.00139485	40755	329	19	3	19.5593	0.000458919
NEGATIVE REGULATION OF SMOOTH MUSCLE CELL PROLIFERATION	0.00142583	40755	69	19	2	62.1739	0.000474148
CELLULAR IRON ION HOMEOSTASIS	0.00145695	40755	70	19	2	61.2857	0.000487958
VASCULATURE DEVELOPMENT	0.00151009	40755	826	19	4	10.3874	0.000509341
REGULATION OF MAP KINASE ACTIVITY	0.00151238	40755	342	19	3	18.8158	0.000513707
COAGULATION	0.00158278	40755	349	19	3	18.4384	0.000544873
REGULATION OF MITOCHONDRIAL MEMBRANE POTENTIAL	0.00158278	40755	74	19	2	57.973	0.000545139
ANIMAL ORGAN REGENERATION	0.00160358	40755	75	19	2	57.2	0.000559919
RESPONSE TO ESTROGEN	0.00160358	40755	75	19	2	57.2	0.000559919
PERIPHERAL NERVOUS SYSTEM DEVELOPMENT	0.00163534	40755	76	19	2	56.4474	0.000574892
REGULATION OF CELLULAR CATABOLIC PROCESS	0.00173261	40755	871	19	4	9.85075	0.000621629
NEGATIVE REGULATION OF MAP KINASE ACTIVITY	0.00173261	40755	79	19	2	54.3038	0.000620971
POSITIVE REGULATION OF BLOOD VESSEL ENDOTHELIAL CELL MIGRATION	0.00173261	40755	79	19	2	54.3038	0.000620971
REGULATION OF BINDING	0.00173261	40755	366	19	3	17.582	0.00062555
CYTOKINE PRODUCTION	0.00177767	40755	880	19	4	9.75	0.000646043
WATER SOLUBLE VITAMIN METABOLIC PROCESS	0.00195108	40755	85	19	2	50.4706	0.00071833
POSITIVE REGULATION OF PROTEIN BINDING	0.00195108	40755	85	19	2	50.4706	0.00071833
IRON ION HOMEOSTASIS	0.00201737	40755	87	19	2	49.3103	0.00075232
REGULATION OF VASCULAR ASSOCIATED SMOOTH MUSCLE CELL PROLIFERATION	0.00201737	40755	87	19	2	49.3103	0.00075232
CELLULAR RESPONSE TO PEPTIDE	0.00210926	40755	397	19	3	16.2091	0.000791599
RESPONSE TO ORGANIC CYCLIC COMPOUND	0.00222363	40755	944	19	4	9.08898	0.000839803
SIGNAL TRANSDUCTION BY PROTEIN PHOSPHORYLATION	0.00226614	40755	952	19	4	9.01261	0.000866622
TUBE MORPHOGENESIS	0.00226614	40755	951	19	4	9.02208	0.000863237
CHEMOKINE PRODUCTION	0.0023283	40755	95	19	2	45.1579	0.000895924
REGULATION OF INFLAMMATORY RESPONSE	0.00248904	40755	425	19	3	15.1412	0.00096369
POSITIVE REGULATION OF PROTEIN METABOLIC PROCESS	0.00248977	40755	1731	19	5	6.19584	0.000969888
CERAMIDE METABOLIC PROCESS	0.00253075	40755	100	19	2	42.9	0.000991863
NEGATIVE REGULATION OF RESPONSE TO EXTERNAL STIMULUS	0.0025635	40755	433	19	3	14.8614	0.00101688
REGULATION OF RESPONSE TO OXIDATIVE STRESS	0.0025635	40755	101	19	2	42.4752	0.00101162
RESPONSE TO PEPTIDE HORMONE	0.00277322	40755	446	19	3	14.4283	0.00110722
POSITIVE REGULATION OF REACTIVE OXYGEN SPECIES METABOLIC PROCESS	0.00277322	40755	106	19	2	40.4717	0.00111324
REGULATION OF CATABOLIC PROCESS	0.00283419	40755	1029	19	4	8.33819	0.00115672
POSITIVE REGULATION OF CATABOLIC PROCESS	0.00283419	40755	452	19	3	14.2367	0.00115058
EPITHELIAL CELL PROLIFERATION	0.00283419	40755	453	19	3	14.2053	0.00115791
CELL CELL SIGNALING	0.00285524	40755	1808	19	5	5.93197	0.0011791
SECOND MESSENGER MEDIATED SIGNALING	0.00285524	40755	456	19	3	14.1118	0.00118008
POSITIVE REGULATION OF MOLECULAR FUNCTION	0.0029434	40755	1823	19	5	5.88316	0.0012235
LONG CHAIN FATTY ACID METABOLIC PROCESS	0.00296948	40755	112	19	2	38.3036	0.0012414
POSITIVE REGULATION OF ENDOTHELIAL CELL PROLIFERATION	0.00300507	40755	113	19	2	37.9646	0.00126341
CELLULAR TRANSITION METAL ION HOMEOSTASIS	0.00314706	40755	116	19	2	36.9828	0.00133059
UNSATURATED FATTY ACID METABOLIC PROCESS	0.003237	40755	118	19	2	36.3559	0.0013763
ICOSANOID METABOLIC PROCESS	0.00333781	40755	121	19	2	35.4545	0.00144628
GLIAL CELL DEVELOPMENT	0.00333781	40755	121	19	2	35.4545	0.00144628
POSITIVE REGULATION OF SIGNALING	0.00333781	40755	1894	19	5	5.66262	0.00145088
REGULATION OF RESPONSE TO EXTERNAL STIMULUS	0.00333781	40755	1094	19	4	7.84278	0.00145013
APOPTOTIC MITOCHONDRIAL CHANGES	0.00345349	40755	125	19	2	34.32	0.00154218
PEPTIDYL THREONINE MODIFICATION	0.00345349	40755	125	19	2	34.32	0.00154218
REGULATION OF PROTEIN MODIFICATION PROCESS	0.00345349	40755	1914	19	5	5.60345	0.00152026
MUSCLE ADAPTATION	0.00345349	40755	125	19	2	34.32	0.00154218
REGULATION OF HEMOPOIESIS	0.00345349	40755	498	19	3	12.9217	0.00151906
NEGATIVE REGULATION OF TRANSMEMBRANE TRANSPORT	0.00359977	40755	128	19	2	33.5156	0.00161605
REGULATION OF BODY FLUID LEVELS	0.00366375	40755	513	19	3	12.5439	0.00165348
POSITIVE REGULATION OF AUTOPHAGY	0.00370915	40755	131	19	2	32.7481	0.00169158
POSITIVE REGULATION OF ENDOTHELIAL CELL MIGRATION	0.00370915	40755	131	19	2	32.7481	0.00169158
RESPONSE TO ACID CHEMICAL	0.00372971	40755	132	19	2	32.5	0.00171713
REGULATION OF ANATOMICAL STRUCTURE SIZE	0.00372971	40755	520	19	3	12.375	0.00171868
TUBE DEVELOPMENT	0.0037368	40755	1148	19	4	7.47387	0.00173082
REGULATION OF PROTEIN SERINE THREONINE KINASE ACTIVITY	0.00383514	40755	527	19	3	12.2106	0.00178548
RESPONSE TO PEPTIDE	0.00398304	40755	535	19	3	12.028	0.0018638
TRANSITION METAL ION HOMEOSTASIS	0.00398522	40755	138	19	2	31.087	0.00187428
RESPONSE TO ESTRADIOL	0.00413666	40755	141	19	2	30.4255	0.00195533
CIRCULATORY SYSTEM DEVELOPMENT	0.00420636	40755	1194	19	4	7.18593	0.00199827
MYELOID LEUKOCYTE MEDIATED IMMUNITY	0.00422827	40755	555	19	3	11.5946	0.00206894
REGULATION OF ANATOMICAL STRUCTURE MORPHOGENESIS	0.00422827	40755	1198	19	4	7.16194	0.00202281
CELLULAR MACROMOLECULE CATABOLIC PROCESS	0.00422827	40755	1200	19	4	7.15	0.00203516
ANATOMICAL STRUCTURE FORMATION INVOLVED IN MORPHOGENESIS	0.00422827	40755	1201	19	4	7.14405	0.00204136
REGULATION OF VESICLE MEDIATED TRANSPORT	0.00422827	40755	554	19	3	11.6155	0.00205836
CELLULAR RESPONSE TO CARBOHYDRATE STIMULUS	0.00422827	40755	145	19	2	29.5862	0.00206596
NEGATIVE REGULATION OF PROTEIN SERINE THREONINE KINASE ACTIVITY	0.00433257	40755	148	19	2	28.9865	0.00215085
ORGANIC HYDROXY COMPOUND METABOLIC PROCESS	0.00433257	40755	562	19	3	11.4502	0.00214394
REGULATION OF SPROUTING ANGIOGENESIS	0.00433257	40755	148	19	2	28.9865	0.00215085
REGULATION OF WOUND HEALING	0.00448539	40755	151	19	2	28.4106	0.00223737
MYELOID CELL HOMEOSTASIS	0.00458102	40755	153	19	2	28.0392	0.00229595
CELLULAR RESPONSE TO ORGANIC CYCLIC COMPOUND	0.00463318	40755	579	19	3	11.114	0.0023331
PLACENTA DEVELOPMENT	0.00471439	40755	156	19	2	27.5	0.00238519
REGULATION OF REGULATED SECRETORY PATHWAY	0.00499204	40755	161	19	2	26.646	0.00253752
SPHINGOLIPID METABOLIC PROCESS	0.00507763	40755	163	19	2	26.319	0.00259971
CELLULAR NITROGEN COMPOUND CATABOLIC PROCESS	0.00507763	40755	602	19	3	10.6894	0.00260515
ALCOHOL BIOSYNTHETIC PROCESS	0.00510454	40755	164	19	2	26.1585	0.00263108
SIGNAL RELEASE	0.00534414	40755	615	19	3	10.4634	0.00276728
CELLULAR RESPONSE TO REACTIVE OXYGEN SPECIES	0.00542692	40755	170	19	2	25.2353	0.00282303
FATTY ACID BIOSYNTHETIC PROCESS	0.00552743	40755	172	19	2	24.9419	0.00288844
REGULATION OF MUSCLE CONTRACTION	0.00554016	40755	173	19	2	24.7977	0.00292141
REGULATION OF SYSTEM PROCESS	0.00554016	40755	626	19	3	10.2796	0.00290925
POSITIVE REGULATION OF EPITHELIAL CELL MIGRATION	0.00554266	40755	175	19	2	24.5143	0.00298789
CELLULAR RESPONSE TO HORMONE STIMULUS	0.00554266	40755	632	19	3	10.182	0.00298856
SMOOTH MUSCLE CELL PROLIFERATION	0.00554266	40755	175	19	2	24.5143	0.00298789
POSITIVE REGULATION OF BINDING	0.00554266	40755	174	19	2	24.6552	0.00295456
FATTY ACID DERIVATIVE METABOLIC PROCESS	0.00554266	40755	174	19	2	24.6552	0.00295456
REGULATION OF MACROAUTOPHAGY	0.00557898	40755	176	19	2	24.375	0.0030214
NEGATIVE REGULATION OF PROTEIN MODIFICATION PROCESS	0.00569247	40755	640	19	3	10.0547	0.00309638
REGULATION OF INSULIN SECRETION	0.00584198	40755	181	19	2	23.7017	0.00319158
ORGANIC CYCLIC COMPOUND CATABOLIC PROCESS	0.00592045	40755	652	19	3	9.86963	0.00326257
REGULATION OF RESPONSE TO WOUNDING	0.00592045	40755	183	19	2	23.4426	0.00326089
TAXIS	0.00599731	40755	656	19	3	9.80945	0.00331917
MYELOID LEUKOCYTE ACTIVATION	0.00607454	40755	662	19	3	9.72054	0.00340521
REGULATION OF BLOOD PRESSURE	0.00607454	40755	187	19	2	22.9412	0.00340163
NEGATIVE REGULATION OF MAPK CASCADE	0.00607454	40755	187	19	2	22.9412	0.00340163
POSITIVE REGULATION OF I KAPPAB KINASE NF KAPPAB SIGNALING	0.00610584	40755	188	19	2	22.8191	0.00343725
BLOOD VESSEL ENDOTHELIAL CELL MIGRATION	0.00614351	40755	189	19	2	22.6984	0.00347305
CELLULAR RESPONSE TO ENDOGENOUS STIMULUS	0.00632706	40755	1404	19	4	6.11111	0.00359185
SPROUTING ANGIOGENESIS	0.00654049	40755	196	19	2	21.8878	0.00372855
MACROMOLECULE CATABOLIC PROCESS	0.00668414	40755	1429	19	4	6.0042	0.00382631
REGENERATION	0.00681302	40755	201	19	2	21.3433	0.00391627
RESPONSE TO MONOSACCHARIDE	0.00715574	40755	207	19	2	20.7246	0.00414727
NEGATIVE REGULATION OF CELL ACTIVATION	0.00715574	40755	207	19	2	20.7246	0.00414727
POSITIVE REGULATION OF DEVELOPMENTAL PROCESS	0.00720391	40755	1466	19	4	5.85266	0.0041923
REGULATION OF PROTEIN BINDING	0.00726966	40755	210	19	2	20.4286	0.0042651
RESPONSE TO INTERLEUKIN 1	0.00726966	40755	210	19	2	20.4286	0.0042651
CELL ACTIVATION INVOLVED IN IMMUNE RESPONSE	0.00728442	40755	720	19	3	8.9375	0.00430836
POSITIVE REGULATION OF EPITHELIAL CELL PROLIFERATION	0.00728442	40755	211	19	2	20.3318	0.00430472
MEMBRANE LIPID METABOLIC PROCESS	0.00731616	40755	212	19	2	20.2358	0.00434451
INSULIN SECRETION	0.00732486	40755	213	19	2	20.1408	0.00438448
REGULATION OF PEPTIDE HORMONE SECRETION	0.00732486	40755	213	19	2	20.1408	0.00438448
REGULATION OF CELL ADHESION	0.00759378	40755	735	19	3	8.7551	0.00456348
EPITHELIAL CELL DEVELOPMENT	0.00775402	40755	221	19	2	19.4118	0.00471036
POSITIVE REGULATION OF CELL DEATH	0.00775402	40755	745	19	3	8.63758	0.00473859
REGULATION OF EXOCYTOSIS	0.00775402	40755	221	19	2	19.4118	0.00471036
RESPONSE TO GROWTH FACTOR	0.00775402	40755	744	19	3	8.64919	0.00472089
CELLULAR RESPONSE TO MOLECULE OF BACTERIAL ORIGIN	0.00775402	40755	222	19	2	19.3243	0.00475187
REGULATION OF DEFENSE RESPONSE	0.00776021	40755	747	19	3	8.61446	0.00477409
REGULATION OF RESPONSE TO STRESS	0.008032	40755	1537	19	4	5.5823	0.00496038
GLIAL CELL DIFFERENTIATION	0.0081412	40755	229	19	2	18.7336	0.00504716
REGULATION OF CELLULAR RESPONSE TO STRESS	0.00843692	40755	773	19	3	8.32471	0.00525053
REGULATION OF ENDOTHELIAL CELL MIGRATION	0.00863576	40755	237	19	2	18.1013	0.00539479
NEGATIVE REGULATION OF CELL POPULATION PROLIFERATION	0.00876954	40755	786	19	3	8.18702	0.00549919
EPITHELIAL CELL DIFFERENTIATION	0.00903763	40755	797	19	3	8.07403	0.00571509
MUSCLE CELL PROLIFERATION	0.00903763	40755	244	19	2	17.582	0.00570779
CARBOHYDRATE HOMEOSTASIS	0.00903763	40755	245	19	2	17.5102	0.00575317
MONOCARBOXYLIC ACID BIOSYNTHETIC PROCESS	0.00903763	40755	245	19	2	17.5102	0.00575317
CELLULAR RESPONSE TO BIOTIC STIMULUS	0.00907533	40755	246	19	2	17.439	0.00579872
REGULATION OF PROTEIN KINASE ACTIVITY	0.00916111	40755	805	19	3	7.99379	0.0058753
CELLULAR RESPONSE TO EXTRACELLULAR STIMULUS	0.00943836	40755	252	19	2	17.0238	0.00607552
REGULATION OF IMMUNE SYSTEM PROCESS	0.0095861	40755	1637	19	4	5.2413	0.00619703
HOMEOSTASIS OF NUMBER OF CELLS	0.0095861	40755	255	19	2	16.8235	0.00621617
PEPTIDE HORMONE SECRETION	0.00969645	40755	257	19	2	16.6926	0.00631075
ORGANIC HYDROXY COMPOUND BIOSYNTHETIC PROCESS	0.00973397	40755	258	19	2	16.6279	0.0063583
TISSUE HOMEOSTASIS	0.00991201	40755	261	19	2	16.4368	0.00650191
NEGATIVE REGULATION OF CATALYTIC ACTIVITY	0.00991201	40755	836	19	3	7.69737	0.00652168
REGULATION OF PHOSPHORYLATION	0.00998778	40755	1668	19	4	5.14388	0.00661898
REGULATION OF MYELOID CELL DIFFERENTIATION	0.00998778	40755	263	19	2	16.3118	0.00659848
REGULATION OF HORMONE SECRETION	0.0102146	40755	267	19	2	16.0674	0.00679358
NEGATIVE REGULATION OF KINASE ACTIVITY	0.010252	40755	268	19	2	16.0075	0.00684276
PHOSPHOLIPID BIOSYNTHETIC PROCESS	0.0103632	40755	270	19	2	15.8889	0.00694162
LIPID MODIFICATION	0.0104005	40755	271	19	2	15.8303	0.00699129
LEUKOCYTE MEDIATED IMMUNITY	0.0112723	40755	884	19	3	7.27941	0.00760411
ENDOTHELIAL CELL MIGRATION	0.01138	40755	285	19	2	15.0526	0.00770379
NEGATIVE REGULATION OF BIOSYNTHETIC PROCESS	0.0116713	40755	1760	19	4	4.875	0.00798419
INTRINSIC APOPTOTIC SIGNALING PATHWAY	0.0116713	40755	290	19	2	14.7931	0.00796592
REGULATION OF LEUKOCYTE DIFFERENTIATION	0.0116713	40755	290	19	2	14.7931	0.00796592
REGULATION OF CELL POPULATION PROLIFERATION	0.0117463	40755	1765	19	4	4.86119	0.00806336
RESPONSE TO ENDOPLASMIC RETICULUM STRESS	0.0117954	40755	293	19	2	14.6416	0.00812513
HEART PROCESS	0.011865	40755	296	19	2	14.4932	0.00828577
MONOSACCHARIDE METABOLIC PROCESS	0.011865	40755	295	19	2	14.5424	0.00823206
RESPONSE TO LIPID	0.011865	40755	909	19	3	7.07921	0.00820786
NEGATIVE REGULATION OF TRANSFERASE ACTIVITY	0.011865	40755	296	19	2	14.4932	0.00828577
REGULATION OF EPITHELIAL CELL MIGRATION	0.0121336	40755	300	19	2	14.3	0.00850219
DEFENSE RESPONSE	0.0125509	40755	1814	19	4	4.72988	0.00886708
GLIOGENESIS	0.0125509	40755	306	19	2	14.0196	0.00883158
CELL MOTILITY	0.0125509	40755	1815	19	4	4.72727	0.00888402
MACROAUTOPHAGY	0.0127063	40755	310	19	2	13.8387	0.00905434
CELL CHEMOTAXIS	0.0127063	40755	310	19	2	13.8387	0.00905434
PROTEIN DEPHOSPHORYLATION	0.0134583	40755	320	19	2	13.4062	0.00962223
HORMONE TRANSPORT	0.0136105	40755	323	19	2	13.2817	0.00979565
REGULATION OF PHOSPHORUS METABOLIC PROCESS	0.0136105	40755	1866	19	4	4.59807	0.00977648
ERK1 AND ERK2 CASCADE	0.0136462	40755	324	19	2	13.2407	0.00985376
STEROID METABOLIC PROCESS	0.014169	40755	331	19	2	12.9607	0.0102649
PEPTIDYL SERINE MODIFICATION	0.0142862	40755	333	19	2	12.8829	0.0103838
CELLULAR AMINO ACID METABOLIC PROCESS	0.0148168	40755	340	19	2	12.6176	0.0108047
REGULATION OF CELLULAR LOCALIZATION	0.0149042	40755	1009	19	3	6.3776	0.0109038
POSITIVE REGULATION OF PROTEIN SERINE THREONINE KINASE ACTIVITY	0.0151368	40755	345	19	2	12.4348	0.0111099
IMMUNE SYSTEM DEVELOPMENT	0.0152314	40755	1021	19	3	6.30264	0.0112581
REGULATION OF AUTOPHAGY	0.0152314	40755	347	19	2	12.3631	0.0112331
REGULATION OF TRANSFERASE ACTIVITY	0.0152314	40755	1022	19	3	6.29648	0.0112879
RESPONSE TO MOLECULE OF BACTERIAL ORIGIN	0.0158645	40755	356	19	2	12.0506	0.0117948
MUSCLE CONTRACTION	0.0162395	40755	361	19	2	11.8837	0.0121121
MITOTIC CELL CYCLE	0.0163529	40755	1053	19	3	6.11111	0.0122356
ORGANIC ACID BIOSYNTHETIC PROCESS	0.0165646	40755	366	19	2	11.7213	0.0124333
NEGATIVE REGULATION OF CYTOKINE PRODUCTION	0.0166843	40755	368	19	2	11.6576	0.0125628
TISSUE MIGRATION	0.0170639	40755	373	19	2	11.5013	0.0128891
NEGATIVE REGULATION OF DEVELOPMENTAL PROCESS	0.0173286	40755	1081	19	3	5.95282	0.0131302
ALCOHOL METABOLIC PROCESS	0.0180076	40755	385	19	2	11.1429	0.0136875
POSITIVE REGULATION OF IMMUNE SYSTEM PROCESS	0.0180885	40755	1101	19	3	5.84469	0.0137919
FATTY ACID METABOLIC PROCESS	0.0186967	40755	394	19	2	10.8883	0.0143001
RESPONSE TO DRUG	0.0189085	40755	397	19	2	10.806	0.014507
NEGATIVE REGULATION OF CELLULAR COMPONENT MOVEMENT	0.0190302	40755	399	19	2	10.7519	0.0146456
REGULATION OF CELLULAR COMPONENT MOVEMENT	0.0195165	40755	1138	19	3	5.65466	0.0150662
RNA CATABOLIC PROCESS	0.0203725	40755	415	19	2	10.3373	0.0157754
POSITIVE REGULATION OF PHOSPHORUS METABOLIC PROCESS	0.0213136	40755	1179	19	3	5.45802	0.0165547
POSITIVE REGULATION OF CELL ADHESION	0.0213667	40755	427	19	2	10.0468	0.0166468
MYELOID CELL DIFFERENTIATION	0.0215846	40755	430	19	2	9.97674	0.0168678
REGULATION OF PEPTIDE SECRETION	0.0217081	40755	432	19	2	9.93056	0.0170159
REGULATION OF CELL CELL ADHESION	0.0223073	40755	439	19	2	9.77221	0.0175385
NEGATIVE REGULATION OF PROTEIN METABOLIC PROCESS	0.0223898	40755	1208	19	3	5.32699	0.0176566
REGULATION OF MEMBRANE POTENTIAL	0.0224872	40755	443	19	2	9.68397	0.0178402
GLAND DEVELOPMENT	0.0224872	40755	443	19	2	9.68397	0.0178402
REPRODUCTIVE SYSTEM DEVELOPMENT	0.0227063	40755	446	19	2	9.61883	0.018068
EMBRYONIC ORGAN DEVELOPMENT	0.0230217	40755	450	19	2	9.53333	0.0183736
PHOSPHOLIPID METABOLIC PROCESS	0.0232689	40755	454	19	2	9.44934	0.0186814
REGULATION OF SMALL MOLECULE METABOLIC PROCESS	0.0232689	40755	454	19	2	9.44934	0.0186814
REGULATION OF DNA BINDING TRANSCRIPTION FACTOR ACTIVITY	0.0232962	40755	455	19	2	9.42857	0.0187587
POSITIVE REGULATION OF CYTOKINE PRODUCTION	0.0239025	40755	462	19	2	9.28571	0.0193037
POSITIVE REGULATION OF PROTEIN MODIFICATION PROCESS	0.0243641	40755	1260	19	3	5.10714	0.0197344
ANATOMICAL STRUCTURE HOMEOSTASIS	0.0244418	40755	469	19	2	9.14712	0.0198553
DIVALENT INORGANIC CATION TRANSPORT	0.0250558	40755	476	19	2	9.01261	0.0204136
AMEBOIDAL TYPE CELL MIGRATION	0.0253035	40755	480	19	2	8.9375	0.0207356
PROTEASOMAL PROTEIN CATABOLIC PROCESS	0.0253035	40755	480	19	2	8.9375	0.0207356
COVALENT CHROMATIN MODIFICATION	0.0253287	40755	481	19	2	8.91892	0.0208165
IMMUNE EFFECTOR PROCESS	0.0254045	40755	1291	19	3	4.98451	0.0210358
PEPTIDYL AMINO ACID MODIFICATION	0.0254045	40755	1290	19	3	4.98837	0.0209931
NEGATIVE REGULATION OF PHOSPHORYLATION	0.0254045	40755	484	19	2	8.86364	0.0210598
DEPHOSPHORYLATION	0.0257244	40755	488	19	2	8.79098	0.0213861
EPITHELIUM DEVELOPMENT	0.0270374	40755	1327	19	3	4.84928	0.0226061
ORGANONITROGEN COMPOUND CATABOLIC PROCESS	0.0270374	40755	1327	19	3	4.84928	0.0226061
SMALL GTPASE MEDIATED SIGNAL TRANSDUCTION	0.0273888	40755	507	19	2	8.46154	0.022965
DIVALENT INORGANIC CATION HOMEOSTASIS	0.0274118	40755	508	19	2	8.44488	0.0230494
LEUKOCYTE MIGRATION	0.0279385	40755	514	19	2	8.3463	0.0235586
MULTICELLULAR ORGANISMAL HOMEOSTASIS	0.0283661	40755	519	19	2	8.2659	0.0239865
REGULATION OF HORMONE LEVELS	0.0285913	40755	522	19	2	8.21839	0.0242449
PROCESS UTILIZING AUTOPHAGIC MECHANISM	0.0295338	40755	532	19	2	8.06391	0.0251143
LEUKOCYTE DIFFERENTIATION	0.0300705	40755	538	19	2	7.97398	0.0256421
POSITIVE REGULATION OF PROTEIN KINASE ACTIVITY	0.0300904	40755	539	19	2	7.95918	0.0257305
PEPTIDE SECRETION	0.0313973	40755	554	19	2	7.74368	0.0270718
CELL CYCLE PROCESS	0.0313973	40755	1422	19	3	4.52532	0.0270555
POSITIVE REGULATION OF MAPK CASCADE	0.0313973	40755	553	19	2	7.75769	0.0269815
MITOCHONDRION ORGANIZATION	0.0314157	40755	555	19	2	7.72973	0.0271622
CELLULAR COMPONENT DISASSEMBLY	0.0326986	40755	568	19	2	7.55282	0.0283491
REGULATION OF TRANSMEMBRANE TRANSPORT	0.0335684	40755	577	19	2	7.43501	0.029183
BIOLOGICAL ADHESION	0.0343433	40755	1479	19	3	4.35091	0.0299382
CELLULAR RESPONSE TO LIPID	0.0344737	40755	588	19	2	7.29592	0.0302156
ORGANOPHOSPHATE BIOSYNTHETIC PROCESS	0.0344737	40755	588	19	2	7.29592	0.0302156
REPRODUCTION	0.0353191	40755	1500	19	3	4.29	0.0310406
NEGATIVE REGULATION OF PHOSPHORUS METABOLIC PROCESS	0.0358032	40755	602	19	2	7.12625	0.0315511
CELL MORPHOGENESIS INVOLVED IN NEURON DIFFERENTIATION	0.035816	40755	603	19	2	7.11443	0.0316474
POSITIVE REGULATION OF CELLULAR COMPONENT MOVEMENT	0.0363748	40755	609	19	2	7.04433	0.0322276
CARBOHYDRATE METABOLIC PROCESS	0.0383773	40755	628	19	2	6.83121	0.0340929
MODIFICATION DEPENDENT MACROMOLECULE CATABOLIC PROCESS	0.0408728	40755	651	19	2	6.58986	0.0364069
MONOCARBOXYLIC ACID METABOLIC PROCESS	0.0429553	40755	670	19	2	6.40299	0.0383639
REGULATION OF GROWTH	0.0445984	40755	685	19	2	6.26277	0.0399372
NEUROGENESIS	0.0454248	40755	1672	19	3	3.84868	0.0408815
POSITIVE REGULATION OF TRANSFERASE ACTIVITY	0.0454248	40755	694	19	2	6.18156	0.0408931
REGULATION OF PEPTIDE TRANSPORT	0.046972	40755	708	19	2	6.05932	0.0423975
